# Supplementary material for: Co-expression network analysis identifies Spleen Tyrosine Kinase (SYK) as a candidate oncogenic driver in a subset of small-cell lung cancer
Source: BMC Syst Biol. 2013 Dec 9;7(Suppl 5):S1. doi: 10.1186/1752-0509-7-S5-S1 (PMC4029366; doi:10.1186/1752-0509-7-S5-S1)
Supplement: Additional file 2 — Modules identified by WGCNA. This table shows the 13 modules (column modules) identified by WGCNA analysis. Columns titled kME denote the module specific kME values for each gene assigned by WGCNA. The kME denotes the intramodular connectivity of a gene within a particular module. Gene significance or GS for each lung tissue type is indicated in separate columns. Columns T-AD show fold change and T-test statistic values for SCLC versus normal lung comparisons. [file 1752-0509-7-S5-S1-S2.xls]

## Sheet: TableS1-WGCNA module genes
GENESYMBOL	moduleColors	kMEblack	kMEblue	kMEbrown	kMEgreen	kMEgreenyellow	kMEgrey	kMElightcyan	kMEorange	kMEpink	kMEpurple	kMEred	kMEturquoise	kMEyellow	GS.SCLC	GS.SCC	GS.ADC	GS.NORMAL	SCLC.corPearson	SCLC.t.Student.1.vs.2	SCLC.pvalueStudent.1.vs.2	SCLC.FoldChange.1.vs.2	SCLC.meanFirstGroup	SCLC.meanSecondGroup	SCLC.SE.FirstGroup	SCLC.SE.SecondGroup	SCLC.AreaUnderROC	SCLC.q.Student	SCLC.nPresentSamples
AAAS	black	0.744049	0.164395	0.0479978	-0.213969	-0.217505	-0.312042	0.100131	0.131879	0.515799	-0.0951981	0.00030954	0.360257	-0.14501	0.180512	0.155621	0.278144	-0.147361	0.180512	0.665327	0.521588	0.287154	-0.0628471	0.0180468	0.0919753	0.0795204	0.6	0.358957	14
AAMP	black	0.45296	0.225677	-0.124656	-0.258508	-0.0202691	-0.341707	-0.0349815	-0.00285806	0.0704351	0.271223	-0.0204235	-0.119382	0.143837	0.428975	0.365139	0.505373	-0.349105	0.428975	1.60283	0.148699	0.284445	-0.186135	0.052945	0.123042	0.0843185	0.666667	0.181298	14
ACOT1	black	0.554662	0.00110778	0.262081	-0.174777	-0.146653	-0.4845	0.0593612	-0.144398	0.338344	0.0668821	0.203035	0.0341809	-0.18842	0.116829	-0.0087397	0.33194	-0.103819	0.116829	0.480233	0.639714	6.4918	-0.0891345	-0.0137303	0.0934786	0.126157	0.688889	0.397205	14
ACOT8	black	0.594713	-0.0558315	0.00619833	-0.0388055	-0.0179474	-0.459495	0.0431791	0.0262686	-0.0474913	0.00254964	0.463016	0.206921	-0.0666732	0.106346	-0.220179	0.194271	-0.0298541	0.106346	0.472449	0.645983	0.379601	-0.0481926	0.018294	0.0594482	0.127555	0.555556	0.399451	14
ACTA1	black	0.577427	-0.00193726	0.0964702	-0.3986	-0.198581	-0.220308	0.0801641	0.193485	-0.0571792	-0.201005	0.212575	0.238514	0.030625	0.375149	0.496431	0.408822	-0.314682	0.375149	1.49793	0.164736	0.137257	-0.148838	0.0204291	0.0828691	0.076823	0.733333	0.191801	14
ACTN3	black	0.547351	-0.235728	0.275969	0.0543319	-0.000414603	-0.261193	0.25425	0.288127	0.0764059	0.0316662	-0.0187712	0.466144	-0.325345	-0.247105	-0.185042	0.248593	0.0630111	-0.247105	-1.06169	0.309313	1.70897	0.0345851	-0.0591048	0.0493871	0.0731316	0.288889	0.273402	14
ACVR2B	black	0.455332	0.103098	-0.103497	-0.177374	-0.197483	-0.0246017	0.0608769	0.142226	0.172778	0.0888193	-0.115437	0.108325	0.048321	0.384649	0.537557	0.40211	-0.324787	0.384649	1.57426	0.144692	0.271635	-0.08487	0.0230536	0.0485931	0.0483584	0.755556	0.178302	14
ADAM11	black	0.539765	0.0110988	0.0934326	-0.273721	-0.093975	-0.262276	-0.327926	0.318524	0.249544	0.0168691	0.065535	0.346013	0.029333	0.375106	0.36384	0.446989	-0.293144	0.375106	1.46385	0.175552	7.86287	-0.120162	-0.0152822	0.054361	0.0466699	0.711111	0.198442	14
ADRA1A	black	0.442072	-0.190855	0.159633	0.0481839	-0.265408	-0.379841	0.0127804	0.172863	0.185456	-0.109154	0.310719	0.422724	-0.289866	-0.0540855	-0.138402	0.0266655	0.0374731	-0.0540855	-0.175381	0.865795	1.54618	0.0315586	0.0204106	0.0545526	0.0326252	0.444444	0.4639	14
AKR1B1	black	0.433755	0.0425393	0.0321	-0.269628	0.107338	-0.0790127	0.104063	0.0708708	0.0714412	0.00977364	-0.0741357	0.128672	0.0507423	0.511709	0.607297	0.322052	-0.28449	0.511709	2.46953	0.0295295	20.8286	-0.541519	-0.0259989	0.118442	0.171899	0.822222	0.0690049	14
AKT3	black	0.405464	0.398967	-0.447909	0.00987067	-0.263031	-0.17601	0.0418236	0.304656	0.216955	-0.238613	-0.135248	0.221954	-0.0708592	0.454089	0.0455993	-0.194792	-0.051224	0.454089	1.67915	0.135429	-7.8063	0.0195392	0.152529	0.0669073	0.0423807	0.755556	0.170694	14
ALOXE3	black	0.0991976	-0.225626	0.123041	0.0393317	0.07006	0.0150666	0.0284295	0.181513	-0.0692348	0.145216	-0.153257	0.114696	-0.0326712	-0.00175724	0.291534	0.324887	-0.160409	-0.00175724	-0.00594614	0.995404	-1.00831	-0.075221	-0.0758457	0.0864445	0.0597299	0.488889	0.497947	14
ANKRD2	black	0.588884	-0.198946	-0.0168242	-0.255676	-0.10606	-0.305792	0.674245	0.546291	0.131225	-0.0369115	0.076168	0.318931	0.112875	-0.105778	0.248681	0.277854	-0.107395	-0.105778	-0.372119	0.718782	-1.62464	-0.0667566	-0.108456	0.0888157	0.0683292	0.488889	0.423023	14
APBA2BP	black	0.494014	0.275162	-0.0688895	-0.274996	0.507498	-0.461496	-0.230685	0.0441498	0.0599394	0.32849	-0.0927051	0.0926836	-0.0124501	0.774421	0.397918	0.454356	-0.344561	0.774421	3.89793	0.00658437	0.819421	-0.233258	0.191137	0.0947783	0.0535843	1	0.0290634	14
ARD1A	black	0.573032	0.0941849	-0.168526	-0.446415	-0.219758	-0.36659	0.0823212	0.334073	0.284412	-0.288264	0.385066	0.233548	0.187162	0.423252	0.429447	0.252545	-0.275933	0.423252	1.65749	0.13186	0.504455	-0.21074	0.106309	0.148966	0.119993	0.755556	0.167879	14
ARF5	black	0.662771	0.272214	-0.360252	-0.356088	-0.206446	-0.16888	0.344456	0.213631	0.373698	-0.179532	-0.0392441	-0.123993	0.259203	0.746191	0.452459	0.257002	-0.301373	0.746191	3.86648	0.00445805	0.352417	-0.330903	0.116616	0.0932482	0.0685659	0.933333	0.0232879	14
ARFGEF1	black	0.144482	0.182647	-0.277004	0.273439	0.0347254	0.0822703	-0.0123509	0.282554	0.0370224	-0.255759	-0.168136	0.31625	-0.0469575	-0.32612	-0.421816	-0.498598	0.360456	-0.32612	-1.05148	0.333993	5.75713	0.226505	0.0393433	0.160234	0.0775119	0.333333	0.284861	14
ARFRP1	black	0.784866	0.231327	0.0371509	-0.0857425	-0.345892	-0.449829	0.11741	0.136755	0.222247	-0.313533	-0.0774464	0.526071	-0.408908	0.209636	-0.153757	0.0900355	-0.0271759	0.209636	0.709999	0.499538	-3.29635	0.052706	0.173738	0.143308	0.0923137	0.688889	0.352092	14
ARG2	black	0.0599924	-0.225577	0.23446	0.160346	0.068226	0.0131692	0.216295	-0.225081	-0.268427	0.139698	0.0404337	0.126337	-0.187707	-0.216583	-0.15205	0.130353	0.0245797	-0.216583	-0.629564	0.556387	1.28283	0.0614855	-0.0788754	0.209954	0.0750035	0.422222	0.370914	14
ARHGEF1	black	0.602127	-0.192756	0.328393	-0.306064	0.178678	-0.281636	0.122849	0.0817905	0.348276	0.0464325	0.0733352	0.125968	-0.0668325	0.344537	0.434137	0.72824	-0.366809	0.344537	1.27796	0.235014	2.70811	-0.243735	-0.090002	0.0958697	0.0726644	0.733333	0.235962	14
ARHGEF2	black	0.692003	0.333959	-0.108768	-0.12993	-0.158291	-0.304457	-0.158013	0.242358	0.359049	-0.331379	-0.147539	0.545787	-0.329085	0.3276	-0.0242284	0.132058	-0.103429	0.3276	1.11074	0.304765	2.0543	-0.0518851	0.106587	0.123581	0.0712955	0.666667	0.270976	14
ARL2	black	0.474598	-0.0288449	0.0238038	-0.377662	-0.319226	-0.442623	0.259205	0.157866	0.0706622	-0.0352985	0.241502	0.0987829	0.0771592	0.510153	0.54123	0.456563	-0.3716	0.510153	2.35973	0.0365314	0.114847	-0.332638	0.0382026	0.10017	0.121092	0.844444	0.0778002	14
ARL6IP4	black	0.453127	0.225171	0.0138254	0.145409	0.040354	-0.165336	0.186384	0.111809	0.316805	-0.171756	-0.429853	0.412165	-0.352435	-0.202338	-0.240067	-0.177623	0.146245	-0.202338	-0.814373	0.431875	7.4584	0.13854	0.018575	0.0959533	0.111772	0.444444	0.324676	14
ARTS-1	black	0.0568505	-0.362244	0.371369	0.191571	0.045439	0.153521	0.226891	0.0572159	-0.195966	0.0492287	-0.183103	0.334133	-0.313046	-0.262523	0.051452	0.270256	-0.0259721	-0.262523	-0.96906	0.357607	6.89199	0.0152362	-0.105008	0.0961467	0.0784379	0.355556	0.295578	14
ARVCF	black	0.575352	0.270603	-0.0753045	-0.0285305	-0.228495	-0.221358	0.0420823	0.118057	0.158629	-0.0325948	-0.30826	0.252632	-0.209565	0.158174	0.0566234	0.241931	-0.102362	0.158174	0.670487	0.515301	1.3682	-0.0414664	0.0567344	0.0804494	0.122389	0.555556	0.356877	14
ATF2	black	0.323417	-0.162705	0.111931	-0.168875	0.0420429	-0.0321598	0.231914	0.419821	0.0596455	0.0748522	-0.0488482	0.455684	-0.0241091	-0.0876093	0.183082	0.175705	-0.0804289	-0.0876093	-0.253712	0.809402	24.6367	0.00175609	-0.0432642	0.16553	0.0639307	0.555556	0.446414	14
ATF4	black	0.486609	0.274666	-0.195742	-0.244374	-0.309137	-0.245462	0.068085	0.1503	0.240393	-0.429268	-0.0426808	0.104047	0.063497	0.388614	0.246606	-0.0936429	-0.127513	0.388614	1.54567	0.153726	1.66254	-0.121044	0.20124	0.155256	0.13918	0.755556	0.184832	14
ATF6	black	0.378353	-0.407072	0.341798	-0.38589	-0.0631299	-0.104872	0.271524	0.31703	0.359824	0.214527	0.092435	0.00825587	0.191781	0.0538386	0.609443	0.678143	-0.350885	0.0538386	0.163843	0.875336	1.10125	-0.211883	-0.192403	0.107258	0.051303	0.555556	0.466864	14
ATP5D	black	0.577847	-0.14979	0.0558787	-0.119224	0.0997086	-0.200931	0.374288	0.246023	0.294509	-0.0343332	-0.0215691	0.157277	0.00741629	-0.33918	0.142333	0.107656	-0.0110683	-0.33918	-1.26984	0.236707	37.0632	0.00488148	-0.180923	0.115017	0.0904491	0.333333	0.23699	14
ATXN2L	black	0.679784	0.177885	0.0157595	-0.26222	0.0652215	-0.285173	-0.130008	0.177008	0.217505	0.0640924	-0.119072	0.141459	-0.0324493	0.34246	0.47068	0.487244	-0.304567	0.34246	1.62209	0.134181	0.35457	-0.119314	0.042305	0.0399124	0.0912925	0.8	0.169674	14
B3GNT4	black	0.314742	-0.295895	0.326404	-0.0625677	-0.266791	-0.29105	0.16198	0.114066	0.552286	0.347883	0.0782415	0.230875	-0.120605	-0.50848	0.121377	0.290208	-0.0523574	-0.50848	-2.18135	0.0539987	5.63011	0.0183836	-0.103502	0.0411044	0.0378493	0.244444	0.0981083	14
B4GALT2	black	0.718895	0.387869	-0.141995	-0.350256	-0.45307	-0.402785	0.185092	0.0770017	0.241371	-0.167907	-0.112373	0.218486	-0.132944	0.792177	0.332921	0.533054	-0.36828	0.792177	6.10035	0.000247927	0.882358	-0.281532	0.248412	0.0120811	0.0860268	1	0.00537837	14
BAD	black	0.524697	0.0515542	-0.0449555	-0.0987728	-0.0892904	-0.367225	0.218354	-0.153153	0.164896	0.274014	0.062936	-0.177972	0.0857324	0.205128	0.25266	0.286123	-0.197604	0.205128	0.643817	0.543338	0.2661	-0.126661	0.0337044	0.222972	0.111026	0.577778	0.366454	14
BAP1	black	0.159722	-0.053459	-0.0135067	-0.20532	-0.262051	-0.102112	0.00980872	0.237388	0.255977	0.0930968	0.0638823	0.0519388	0.236435	-0.0818653	0.142642	-0.0436023	0.000694154	-0.0818653	-0.291751	0.777082	-9.40915	-0.00549545	-0.0517075	0.123184	0.0995738	0.444444	0.438187	14
BARX1	black	0.605384	0.385294	-0.347845	-0.177136	-0.144075	-0.366594	-0.0746285	0.292932	0.540369	-0.180272	-0.2206	0.29945	-0.0481814	0.424592	0.176432	0.0940582	-0.154938	0.424592	1.75439	0.108788	2.66104	-0.0830203	0.22092	0.124874	0.120086	0.755556	0.15077	14
BAT2	black	0.786757	0.38917	-0.104782	-0.199769	-0.193919	-0.362759	-0.0955606	0.051802	0.249088	-0.303397	-0.0907273	0.299664	-0.262415	0.466738	-0.0222274	0.216844	-0.148391	0.466738	2.01313	0.0695307	0.744276	-0.138968	0.10343	0.0838705	0.0863943	0.844444	0.114942	14
BAX	black	0.454897	0.430022	-0.366828	-0.379566	-0.287182	-0.343726	0.0191023	-0.00640097	0.0283881	-0.336316	0.192823	-0.121751	0.16661	0.696759	0.307106	0.169466	-0.266176	0.696759	4.3468	0.00133104	2.55476	-0.148553	0.379518	0.0465432	0.112216	0.911111	0.0120762	14
BCKDK	black	0.612453	-0.340883	0.320513	-0.284813	-0.256126	-0.39476	0.453058	0.277724	0.53768	0.197856	0.132632	0.223115	0.0245824	-0.265166	0.387314	0.511687	-0.19725	-0.265166	-0.962937	0.361727	-2.74334	-0.050833	-0.139453	0.0728596	0.0562234	0.311111	0.296853	14
BCL7C	black	0.774049	-0.222898	0.13274	-0.239473	-0.073629	-0.358277	0.179196	0.387081	0.543251	0.145546	0.133094	0.263562	0.0665622	-0.22265	0.241471	0.512418	-0.137891	-0.22265	-0.982209	0.346108	-2.10602	-0.0714053	-0.150381	0.0394982	0.0700362	0.444444	0.290707	14
BEST1	black	0.710733	0.216696	-0.151328	-0.197635	-0.206206	-0.371369	0.201855	0.313542	0.382567	-0.0533982	-0.058096	0.327877	-0.0215198	0.0872238	0.0581075	-0.028665	-0.0323777	0.0872238	0.302819	0.769438	-5.89869	0.0107296	0.0632909	0.139426	0.103382	0.555556	0.436073	14
BFSP1	black	0.221994	0.0159353	-0.0169852	-0.070657	-0.115334	-0.224336	-0.0312712	0.315671	0.0603349	-0.0480595	-0.217587	0.262683	-0.0285137	-0.113431	0.0400517	-0.130418	0.0572909	-0.113431	-0.331565	0.752928	0.0239349	0.0633992	-0.00151745	0.181911	0.0723984	0.511111	0.43223	14
BLVRA	black	0.393828	-0.328338	0.277353	0.133467	-0.0397127	-0.256054	0.277194	0.135998	-0.131618	0.303095	0.0661964	0.145692	-0.0341912	-0.58668	-0.310932	0.0200787	0.156653	-0.58668	-2.66971	0.0235353	0.893026	0.301591	-0.269329	0.157901	0.14422	0.155556	0.060401	14
BMP3	black	0.621844	-0.159673	0.192922	-0.122117	-0.045403	-0.31572	0.041193	0.160043	0.142466	0.209987	0.0813641	0.255874	-0.0763226	0.0840052	0.275497	0.353767	-0.176003	0.0840052	0.32058	0.754648	1.73296	-0.054677	-0.0315512	0.0505355	0.0514779	0.488889	0.432588	14
C11orf10	black	0.403133	0.228881	-0.115298	-0.269726	-0.122674	-0.511601	0.390273	-0.0466021	-0.0582771	0.292978	-0.0554864	-0.095714	0.125925	0.442118	0.232723	0.341222	-0.255395	0.442118	1.54256	0.171295	0.378218	-0.24784	0.0937377	0.195469	0.104045	0.711111	0.196302	14
C11orf2	black	0.572821	0.0876545	0.166759	0.0690484	-0.249675	-0.48998	0.0346181	0.0929678	0.0380396	0.0700509	-0.130916	0.548552	-0.483941	0.0588026	-0.281907	0.127573	0.0212599	0.0588026	0.18208	0.861384	0.653535	-0.0241584	0.0157883	0.19549	0.0995774	0.533333	0.462553	14
C1QL1	black	0.537822	0.503908	-0.3517	-0.312082	-0.244475	-0.208383	-0.188367	0.145121	0.221648	-0.119867	-0.275274	0.0928337	0.0917732	0.419327	0.396532	0.231565	-0.266093	0.419327	1.69715	0.12081	1.10453	-0.160286	0.17704	0.147418	0.133317	0.755556	0.159781	14
C3orf18	black	0.410785	0.114754	0.240921	-0.0785494	-0.0523306	-0.357553	-0.416525	0.0800706	0.0466634	0.201612	-0.0900864	0.436535	-0.305119	0.112187	-0.285234	0.288113	-0.0443055	0.112187	0.373089	0.719638	1.24985	-0.0283079	0.0353807	0.143798	0.0919934	0.622222	0.423132	14
C4orf6	black	0.56427	0.206535	0.0549827	-0.131963	0.0598274	-0.192024	0.0352405	0.256264	0.24708	0.0529786	-0.340623	0.301804	-0.230023	0.225387	0.096839	0.392636	-0.159163	0.225387	1.01151	0.333226	1.35432	-0.0218403	0.0295787	0.0228967	0.0453853	0.6	0.284676	14
C6orf47	black	0.657786	0.277988	0.0359882	-0.171024	-0.233152	-0.38972	0.0991307	-0.0146719	-0.0592224	0.0929877	-0.166003	0.351786	-0.336917	0.560055	0.0883079	0.533247	-0.2615	0.560055	2.77993	0.0166549	0.48573	-0.138021	0.0670412	0.0429715	0.0599565	0.866667	0.0499049	14
C6orf48	black	0.416571	0.417921	-0.185845	-0.0692257	-0.00668913	-0.52509	-0.349472	0.00601732	-0.155153	-0.119945	0.0513305	0.21913	-0.142665	0.529478	-0.392629	-0.00688022	-0.0220092	0.529478	2.02625	0.0824871	3.41364	-0.0979448	0.334348	0.182676	0.11021	0.777778	0.127955	14
C8orf55	black	0.518974	0.498682	-0.201841	-0.248005	0.221011	-0.294067	-0.13274	-0.0487735	0.239215	0.192589	-0.387667	0.0823424	-0.0321508	0.500334	0.477935	0.509944	-0.350073	0.500334	2.59944	0.0261702	0.580786	-0.304721	0.176978	0.0677884	0.172465	0.8	0.064592	14
C9orf127	black	0.47077	0.160256	0.0958133	-0.0823692	-0.277669	-0.329619	0.215818	0.0285474	0.503328	0.00703037	-0.20564	0.208736	-0.296425	0.22434	0.146635	0.24438	-0.149207	0.22434	0.680771	0.523524	0.0963808	-0.0981053	0.00945547	0.145157	0.0623936	0.644444	0.359588	14
CAMK1	black	0.443962	-0.272081	0.367963	-0.0214009	0.0626155	-0.393072	-0.0185722	0.265232	0.5221	0.313734	-0.108838	0.422457	-0.215452	-0.411907	-0.0206747	0.34737	0.0133684	-0.411907	-1.3915	0.212892	2.819	0.0438935	-0.123736	0.107674	0.0540246	0.244444	0.222628	14
CAMKK2	black	0.482311	0.0241683	0.0653409	-0.195406	0.0939912	-0.218699	0.0505993	0.294093	-0.054164	-0.0131612	-0.175224	0.245247	-0.0852253	0.132453	0.223781	0.337625	-0.165214	0.132453	0.548822	0.593196	3.35452	-0.194389	-0.0579484	0.145383	0.201666	0.577778	0.381911	14
CAPN10	black	0.574565	0.297472	-0.0719703	-0.0102658	0.0176056	-0.368142	-0.212427	0.125071	0.00203419	-0.281833	-0.148633	0.357863	-0.229996	0.300115	-0.230574	0.0198138	-0.0126733	0.300115	0.944091	0.383329	1.92155	-0.0351962	0.0676312	0.0991096	0.0451684	0.711111	0.304386	14
CASP6	black	0.302945	0.370093	-0.102886	-0.230626	-0.0657547	-0.489488	-0.0462556	-0.14145	-0.0125372	0.309504	0.00922635	-0.0647483	-0.0439395	0.539886	0.153621	0.492968	-0.296993	0.539886	2.41601	0.0351077	1.09368	-0.267434	0.292487	0.16511	0.162632	0.866667	0.0759464	14
CBL	black	0.438084	0.0534033	0.290624	0.0350912	-0.0397381	-0.285202	-0.153791	-0.286727	-0.0422687	0.0588074	0.0148516	0.196335	-0.337857	0.260914	-0.195746	0.353611	-0.125477	0.260914	0.738628	0.495483	0.658086	-0.0367497	0.0241845	0.079255	0.022898	0.577778	0.350277	14
CBS	black	0.585077	0.236755	-0.086874	-0.387574	-0.013797	-0.296696	0.18246	0.0276916	0.274752	0.25988	-0.0539095	0.0828546	0.100804	0.459975	0.447121	0.461229	-0.337938	0.459975	1.98307	0.0729884	0.575972	-0.304424	0.17534	0.167402	0.174662	0.755556	0.11842	14
CCDC85B	black	0.595095	-0.245656	0.145289	-0.395069	-0.288461	-0.398329	0.506026	0.377044	0.276455	-0.0597484	0.207319	0.136524	0.145846	0.283601	0.417175	0.417433	-0.254662	0.283601	1.16187	0.268815	2.27947	-0.303727	-0.133245	0.0962827	0.110724	0.688889	0.254242	14
CCKAR	black	0.463878	0.367846	-0.0679832	-0.205679	-0.071746	-0.2407	-0.297795	0.0125551	0.100034	-0.0654085	-0.0160487	0.256959	-0.152103	0.49286	0.144592	0.477923	-0.272657	0.49286	2.35992	0.0360971	1.60744	-0.103231	0.165938	0.063676	0.0946293	0.844444	0.0772424	14
CCS	black	0.613302	0.0558038	0.0292929	-0.289264	-0.135135	-0.521433	0.326008	0.0246896	0.102922	-0.0607265	0.237793	-0.0176127	0.0402658	0.235512	0.00466553	0.230239	-0.114405	0.235512	0.788082	0.456456	13.7197	-0.19647	-0.0143203	0.197594	0.119908	0.644444	0.334294	14
CD70	black	0.524592	-0.131394	0.0597849	-0.0453479	-0.013344	-0.24093	-0.0555969	0.2085	0.318683	-0.140966	0.156479	0.37228	-0.155308	-0.0712881	0.032867	0.0783598	-0.00932837	-0.0712881	-0.242784	0.814338	2.30399	0.0524165	0.0227503	0.100116	0.0700541	0.444444	0.447801	14
CDK2AP2	black	0.34554	-0.154067	0.249579	-0.141563	0.0770805	-0.523468	-0.0657992	-0.101674	-0.0118833	0.516243	0.153272	0.133782	-0.0883952	0.143285	-0.0775765	0.382451	-0.136505	0.143285	0.569699	0.579803	-10.7345	0.00880947	0.0945655	0.0984216	0.113895	0.555556	0.378706	14
CDKL2	black	0.633514	0.115844	0.308056	-0.130185	-0.253288	-0.389022	-0.0908989	-0.0899713	0.0265728	0.213745	-0.0885985	0.399896	-0.400064	0.376736	-0.186697	0.424577	-0.167948	0.376736	1.60236	0.136027	4.40572	-0.0173648	0.0765046	0.0381957	0.0444179	0.622222	0.171258	14
CDKN2B	black	0.462163	-0.035873	-0.114786	-0.222909	-0.106785	-0.141931	0.129137	0.220206	0.0936188	-0.251666	0.36443	0.157667	0.0688074	0.358612	0.326587	0.259353	-0.223289	0.358612	1.55957	0.144954	0.381307	-0.0827792	0.0315643	0.0443483	0.0583835	0.711111	0.178474	14
CHRNB1	black	0.27502	-0.0844094	0.238933	0.0508413	-0.190197	-0.266007	0.0019704	-0.155552	-0.134583	0.0678476	0.0694586	0.214358	-0.226469	-0.0228397	-0.522805	0.145339	0.00794561	-0.0228397	-0.100963	0.921427	1.19316	0.0448081	0.0375541	0.0302586	0.0651658	0.377778	0.47978	14
CHST12	black	0.583422	-0.143551	0.357864	-0.380112	-0.10871	-0.301047	0.0781313	0.0630161	0.429574	0.343156	-0.00809858	-0.026767	0.0307092	0.276516	0.538786	0.633945	-0.344021	0.276516	1.17359	0.263378	2.05734	-0.284809	-0.138436	0.0744468	0.100067	0.711111	0.251575	14
CLCA1	black	0.396718	0.164604	0.136583	-0.185108	-0.0409059	-0.206233	-0.253117	0.0792335	-0.18265	0.256532	-0.129659	0.436803	-0.283882	0.634362	0.358078	0.61944	-0.381791	0.634362	3.44708	0.0048777	0.750631	-0.14353	0.107738	0.0395176	0.0612517	0.933333	0.0243891	14
CLDN6	black	0.626227	0.0886529	0.410208	-0.229757	-0.0707901	-0.426831	-0.167447	-0.00626039	-0.0159246	0.106707	-0.103071	0.43471	-0.414354	0.461607	0.0678872	0.760202	-0.308684	0.461607	2.34582	0.0407114	0.961882	-0.123663	0.118949	0.0370633	0.0965539	0.711111	0.0831243	14
CLK3	black	0.537432	-0.289285	0.179345	-0.217682	-0.0985102	-0.361847	0.500796	0.35097	0.647715	0.15813	0.10086	0.167639	0.113134	-0.386464	0.292261	0.433764	-0.0852254	-0.386464	-1.47142	0.176317	-3.73289	-0.0664861	-0.248185	0.0974194	0.0758823	0.244444	0.198846	14
CNTN1	black	0.454863	-0.131991	-0.0706824	-0.261344	-0.285157	-0.0823413	0.633315	0.304593	0.729188	-0.137204	0.102244	0.0177418	0.238868	-0.274496	0.417519	0.173279	-0.138772	-0.274496	-1.16603	0.266295	-3.75874	-0.0236397	-0.0888554	0.0332427	0.0449785	0.377778	0.252814	14
CNTNAP1	black	0.349434	-0.0884768	0.37818	0.0297919	-0.122484	-0.144858	0.109861	0.215307	0.254139	-0.0770892	-0.342681	0.51311	-0.482243	-0.2709	-0.1866	0.048934	0.101899	-0.2709	-0.82746	0.442697	0.427142	0.114053	-0.0487168	0.181382	0.076127	0.444444	0.328689	14
COPA	black	0.446231	0.112935	-0.0625701	-0.277626	-0.176997	-0.118315	0.191366	0.0648921	0.41814	0.100904	-0.01044	-0.145553	0.163889	0.277297	0.212717	0.299525	-0.173044	0.277297	1.03194	0.32851	5.38196	-0.209832	-0.0389881	0.127638	0.105439	0.666667	0.282907	14
CRHR1	black	0.676712	0.261317	-0.101998	-0.412621	-0.11646	-0.355618	0.0494281	0.135803	0.234299	-0.0361847	-0.117128	0.127309	-0.050909	0.656696	0.419248	0.4265	-0.385993	0.656696	2.59553	0.0434325	0.290366	-0.182588	0.0530173	0.0829683	0.0368252	0.888889	0.0861581	14
CRYBB3	black	0.644092	0.022606	0.0830802	-0.209011	-0.0866131	-0.419638	-0.167808	0.177158	0.407967	0.165921	0.079246	0.209117	-0.0808139	0.303162	0.21256	0.426867	-0.222167	0.303162	1.2333	0.242629	6.11336	-0.120005	-0.01963	0.0549388	0.0600473	0.666667	0.240431	14
CRYGB	black	0.770066	0.0231443	0.127381	-0.422896	-0.0507912	-0.313813	0.219264	0.132468	0.390479	0.080479	-0.00279339	0.131221	0.0474259	0.460389	0.626412	0.652555	-0.449077	0.460389	1.92177	0.0831885	0.00783674	-0.126976	0.00099508	0.0487457	0.0453666	0.8	0.128677	14
CSPG4	black	0.473397	0.0860205	0.236196	-0.154663	0.0333678	-0.349545	0.323508	-0.0128594	-0.0951676	0.158839	-0.241699	0.336098	-0.3816	0.469544	0.147219	0.808965	-0.304568	0.469544	2.17872	0.0500272	0.0380888	-0.183967	0.00700707	0.0516474	0.0708225	0.777778	0.0935283	14
CTSF	black	0.48155	0.269577	0.157971	-0.0915099	-0.0404214	-0.350732	-0.159033	-0.0775611	0.115796	-0.13756	-0.309733	0.276259	-0.469766	0.254803	-0.186399	0.271386	-0.107989	0.254803	0.994453	0.342148	0.359899	-0.156067	0.0561682	0.151543	0.150274	0.622222	0.289265	14
CYP11B2	black	0.668391	0.355785	-0.0770407	-0.302539	-0.150966	-0.213726	-0.000718203	0.0209127	0.0900554	-0.144031	-0.051063	0.271473	-0.124704	0.712556	0.492796	0.474322	-0.401285	0.712556	4.02416	0.0017851	0.427482	-0.307734	0.131551	0.0702481	0.0835554	0.933333	0.0136369	14
CYP46A1	black	0.381109	0.00822844	0.155065	0.0142656	-0.0808062	-0.37375	-0.0983785	0.172026	0.532076	0.162441	-0.172367	0.389811	-0.31209	-0.147221	-0.0870984	0.0383069	0.0526097	-0.147221	-0.427657	0.686102	0.554145	0.0403657	-0.0223684	0.137165	0.052004	0.511111	0.412232	14
DDB1	black	0.365824	0.293766	-0.378582	-0.258777	-0.191419	-0.399364	0.165904	0.0266583	0.0476186	0.0480682	0.160007	-0.172516	0.313624	0.543139	0.301897	0.0643344	-0.184713	0.543139	2.41492	0.0356561	0.863431	-0.0976786	0.0843387	0.0545141	0.0520494	0.8	0.0766651	14
DECR2	black	0.20392	-0.0952598	0.267314	0.00799033	0.163415	-0.178046	-0.0821458	0.180137	-0.0900186	0.394599	-0.265475	0.425578	-0.329608	0.0501197	-0.0256001	0.461124	-0.123712	0.0501197	0.207927	0.838775	1.76515	-0.0993914	-0.0563077	0.117839	0.170436	0.466667	0.455761	14
DGAT1	black	0.456085	-0.0402252	0.119801	-0.265346	0.509057	-0.426118	0.0973585	0.00707718	0.421721	0.279688	-0.00506886	-0.0223939	0.098762	0.196034	0.329311	0.443152	-0.230873	0.196034	0.759185	0.464045	2.86859	-0.140421	-0.0489514	0.0846117	0.085775	0.555556	0.336808	14
DGKD	black	0.366536	0.20167	0.327551	-0.0798947	0.321843	-0.507522	-0.282501	-0.203652	-0.132394	0.542811	-0.233305	0.215666	-0.344434	0.348597	-0.408168	0.607149	-0.1786	0.348597	1.59338	0.137856	1.60742	-0.0782719	0.125816	0.0640576	0.110916	0.711111	0.172527	14
DKKL1	black	0.597854	-0.293569	0.34954	-0.269725	0.0905204	-0.201625	0.242622	0.35501	0.0818434	-0.0393495	0.0482011	0.454767	-0.0889123	-0.0395143	0.279945	0.448821	-0.18021	-0.0395143	-0.133785	0.896946	-1.18698	-0.0688803	-0.0817593	0.0792171	0.0546989	0.466667	0.473211	14
DNAJB5	black	0.705442	0.33193	0.00394308	-0.374696	-0.360192	-0.258021	0.0351703	0.24444	0.329186	-0.389425	-0.20134	0.420266	-0.248369	0.497066	0.262329	0.371251	-0.275358	0.497066	2.03543	0.0722238	1.83372	-0.114859	0.210619	0.124297	0.100599	0.8	0.117791	14
DNAJC1	black	0.23132	0.173314	0.0651349	0.00339034	0.432549	-0.225405	0.0547017	-0.4114	0.048248	-0.0473729	0.0551607	-0.0891295	-0.170727	0.110846	-0.195946	0.144711	-0.015514	0.110846	0.459384	0.65417	2.67531	-0.0188817	0.0505144	0.0875634	0.123097	0.6	0.402129	14
DNAJC8	black	0.503364	0.482273	-0.153842	-0.515455	-0.254494	-0.434805	-0.132364	-0.147789	0.164011	0.108582	0.155906	-0.0738794	0.075048	0.660288	0.423938	0.571954	-0.436203	0.660288	3.08702	0.0134893	0.69547	-0.392329	0.272853	0.170017	0.132381	0.888889	0.0442206	14
DNASE2	black	0.665637	0.199647	0.0400627	-0.44337	-0.447403	-0.268426	-0.00716429	0.0676958	0.450591	-0.0304554	0.00950523	0.0710095	0.0380649	0.505244	0.605132	0.47148	-0.383458	0.505244	2.52122	0.0275453	27.9578	-0.329002	-0.0117678	0.0614256	0.109814	0.8	0.0664687	14
DNM1	black	0.397882	0.499463	-0.224569	-0.19814	-0.386907	0.0718014	-0.181395	0.113243	0.470656	-0.169798	-0.450793	0.137646	-0.137444	0.445475	0.31092	0.104355	-0.203494	0.445475	1.97041	0.0730284	1.22815	-0.152439	0.187217	0.111084	0.131814	0.777778	0.11842	14
DNM2	black	0.564855	-0.012828	0.0925687	0.125582	-0.132132	-0.118448	0.255472	0.0457796	0.266569	-0.207868	0.0608203	0.344703	-0.307141	-0.200336	-0.215067	-0.0766789	0.117326	-0.200336	-0.762418	0.462924	1.77462	0.0398477	-0.0707145	0.105102	0.0999143	0.377778	0.336383	14
DPM2	black	0.702111	0.132024	-0.0356294	-0.259087	-0.178722	-0.352654	0.130891	0.172965	-0.100132	0.0334688	-0.0173391	0.2239	-0.0393395	0.439798	0.243168	0.365369	-0.239062	0.439798	2.1035	0.0579961	0.312537	-0.216534	0.0676749	0.0667523	0.117471	0.822222	0.102951	14
DPM3	black	0.537783	0.324638	-0.206263	-0.0666241	0.276975	-0.351562	0.139913	0.125332	0.268323	0.0994452	-0.328574	-0.0246665	0.032647	0.0560872	0.0322288	0.0599407	-0.0345714	0.0560872	0.203008	0.843426	20.9103	-0.00303211	0.0634025	0.248658	0.212749	0.577778	0.45718	14
DSCR3	black	0.277319	0.136301	0.102972	-0.229289	0.306787	-0.0639939	0.1188	-0.0834205	0.131268	0.265936	-0.240377	0.00895293	0.0265462	0.283935	0.372643	0.607868	-0.297435	0.283935	1.26647	0.230042	4.93577	-0.166944	-0.0338233	0.052971	0.0907884	0.666667	0.232815	14
EFEMP2	black	0.30855	-0.293832	0.574831	-0.0961702	-0.120673	-0.401046	0.183411	0.00912454	0.273879	0.00741705	-0.0106444	0.288691	-0.395938	-0.362218	-0.0893396	0.267608	-0.0104618	-0.362218	-1.05611	0.342877	0.405171	0.237761	-0.0963339	0.304756	0.0848399	0.377778	0.289481	14
EFNA3	black	0.276592	0.132989	-0.454453	-0.122346	0.0378335	0.109749	0.148199	0.396978	0.503633	-0.245706	-0.0804504	0.00509704	0.270881	0.0285378	0.343562	-0.254586	-0.0250789	0.0285378	0.0963144	0.925708	-1.3373	0.032146	0.0429889	0.0929104	0.0635739	0.488889	0.480735	14
EIF2AK2	black	0.351085	-0.0166878	-0.0761765	-0.021048	0.200825	0.05739	0.0646932	0.198428	-0.072555	-0.0220569	-0.0336942	0.0802777	0.0261867	0.107023	0.13159	0.222049	-0.121698	0.107023	0.309435	0.769042	1.71386	-0.10278	-0.0599696	0.129325	0.0491469	0.466667	0.436023	14
EIF3C	black	0.521729	-0.0673678	0.0439159	0.251184	-0.216115	-0.241797	0.202323	-0.0306621	0.194361	-0.152087	0.15262	0.248159	-0.289161	-0.386072	-0.503985	-0.445724	0.323738	-0.386072	-1.69571	0.115861	0.2111	0.401215	-0.0846966	0.174278	0.227465	0.288889	0.156013	14
EIF3G	black	0.587391	-0.136486	0.113854	0.0801291	-0.357213	-0.310487	0.476337	0.309526	0.176161	-0.0387289	0.0536583	0.417191	-0.167506	-0.44715	-0.21037	-0.254936	0.206396	-0.44715	-1.76355	0.112254	0.820784	0.140508	-0.115327	0.113799	0.0899706	0.2	0.153192	14
EIF3H	black	0.172769	-0.0649886	0.0935102	-0.360848	0.164959	-0.275096	-0.114992	0.274677	0.244665	0.369111	-0.0472721	-0.0269053	0.245549	0.212935	0.45961	0.381433	-0.266119	0.212935	0.705435	0.503573	2.63841	-0.150472	-0.0570313	0.11371	0.0679354	0.666667	0.353531	14
ELAVL3	black	0.746236	0.310836	-0.188965	-0.238311	-0.227375	-0.328144	0.141839	0.306764	0.140316	-0.0616185	-0.20081	0.342804	-0.0992575	0.383194	0.270255	0.333025	-0.229502	0.383194	1.75767	0.104646	1.35401	-0.10219	0.138366	0.0717769	0.116529	0.733333	0.147346	14
EMD	black	0.656359	0.104261	-0.106846	-0.418737	-0.303089	-0.118942	0.346988	0.270637	0.270774	-0.062517	0.122284	0.0837733	0.234477	0.419951	0.522741	0.384849	-0.326541	0.419951	1.7495	0.108914	6.29354	-0.234926	-0.0373281	0.0799466	0.0797821	0.755556	0.150774	14
EPHA3	black	0.318437	-0.0903259	0.301659	-0.0175228	-0.0713706	-0.183202	0.231244	0.136297	0.368719	-0.215281	-0.107956	0.48162	-0.441722	-0.165553	-0.0767935	0.103727	0.0201931	-0.165553	-0.472825	0.656384	2.76847	0.132658	0.0479174	0.169479	0.0582863	0.533333	0.402916	14
F7	black	0.487529	0.14142	-0.00850194	-0.2219	0.180713	-0.202094	-0.0698138	-0.00901338	-0.0077338	0.23381	-0.168914	0.021509	0.0481847	0.355635	0.537585	0.465731	-0.337954	0.355635	1.38624	0.196775	0.120511	-0.178772	0.021544	0.108542	0.0953921	0.8	0.21235	14
FABP2	black	0.704785	0.0879685	0.0227707	-0.280648	-0.115807	-0.373311	-0.0242738	0.310544	0.245662	0.063731	-0.0894928	0.306811	-0.122474	0.622089	0.412817	0.485486	-0.362822	0.622089	2.45469	0.0486261	0.282919	-0.167186	0.0473	0.0778912	0.0395966	0.866667	0.0919662	14
FADS3	black	0.460922	-0.124591	0.254547	-0.273215	-0.141755	-0.201665	0.330112	0.302399	0.306221	-0.0271918	-0.125132	0.321947	-0.127237	0.0292577	0.24744	0.312504	-0.161888	0.0292577	0.0880194	0.932851	1.21252	-0.096725	-0.0797716	0.175015	0.0804251	0.6	0.482753	14
FAM3A	black	0.467521	-0.310585	0.115795	-0.25443	-0.0881624	-0.271527	0.260146	0.383522	0.38101	0.256896	0.217835	0.266424	0.178486	-0.0670992	0.417473	0.320942	-0.180463	-0.0670992	-0.217237	0.834321	-1.28216	-0.0838745	-0.10754	0.0936899	0.0555887	0.533333	0.454793	14
FASTK	black	0.553311	-0.136389	0.194397	-0.406629	0.127319	-0.177622	0.504548	0.229891	0.382242	0.199965	-0.0864912	-0.0149456	0.189088	0.207407	0.539877	0.784912	-0.359041	0.207407	0.738571	0.480013	1.47012	-0.273763	-0.186218	0.0944187	0.0716603	0.622222	0.34374	14
FCRL2	black	0.473604	0.00594972	0.126606	-0.163428	0.0864759	-0.435957	0.109047	0.131042	-0.165378	-0.120265	0.0287227	0.342225	-0.237947	0.257688	-0.0615801	0.283355	-0.0955883	0.257688	0.874097	0.410406	0.199958	-0.0677105	0.0135392	0.0789066	0.0491322	0.644444	0.316477	14
FGD1	black	0.423102	0.594863	-0.396407	-0.470424	-0.127883	-0.299329	-0.105366	0.15615	0.272136	0.0188514	-0.303324	-0.065783	0.145343	0.651235	0.564493	0.416728	-0.40857	0.651235	3.2686	0.00762698	0.609053	-0.251616	0.153247	0.0865164	0.0886415	0.888889	0.0316929	14
FKBP2	black	0.473023	0.0194944	0.148378	0.0347748	-0.075089	-0.480584	0.241876	-0.219667	-0.162146	0.0550315	0.10603	0.070094	-0.234352	0.247117	-0.141222	0.246222	-0.0744306	0.247117	0.676152	0.532649	0.64727	-0.0975477	0.0631397	0.231646	0.0530834	0.555556	0.362799	14
FLNC	black	0.36459	-0.269519	0.542067	-0.0174866	0.12119	-0.299941	0.222017	-0.0393692	0.137248	-0.064629	-0.0454197	0.266853	-0.382674	-0.438051	-0.096628	0.29118	-0.0203119	-0.438051	-1.54372	0.169567	0.619467	0.172995	-0.107165	0.158657	0.0881152	0.244444	0.194952	14
FLOT2	black	0.459804	-0.0783698	0.0034316	0.180353	-0.148194	-0.1718	0.136147	0.208538	0.122462	-0.155277	-0.0220041	0.332171	-0.153039	-0.498738	-0.446125	-0.272791	0.268625	-0.498738	-2.33147	0.0380867	0.0817039	0.197825	-0.016163	0.0558141	0.0728613	0.177778	0.0798684	14
FOXO4	black	0.683373	0.0496715	0.127959	-0.317832	-0.19045	-0.445304	-0.120366	0.375835	0.320827	-0.0792036	0.130456	0.508871	-0.155612	0.284641	0.263185	0.430359	-0.271943	0.284641	0.936616	0.382615	0.144002	-0.131894	0.018993	0.141322	0.077334	0.711111	0.304084	14
FRAG1	black	0.427886	-0.122268	-0.103654	-0.0643486	-0.0837634	-0.101173	0.100514	0.428283	0.0671625	0.15406	-0.144935	0.18424	0.142337	-0.0256503	0.278721	0.112322	-0.103621	-0.0256503	-0.0770074	0.941243	-2.59911	-0.00743007	-0.0193116	0.140383	0.0640172	0.622222	0.485112	14
FREQ	black	0.248217	-0.410509	0.130306	0.0246632	-0.0108912	0.085093	0.106552	0.65488	-0.0730248	0.0525944	-0.1342	0.471372	-0.0346127	-0.526147	0.0289675	-0.0675165	0.117781	-0.526147	-1.70014	0.1532	0.765904	0.104841	-0.0802983	0.104329	0.031207	0.266667	0.184512	14
FRS3	black	0.341479	0.257023	-0.13021	0.0261385	-0.16311	-0.350766	-0.0302407	0.0522995	0.27812	-0.221062	-0.127681	0.245477	-0.231307	-0.0194606	-0.278884	-0.261223	0.148146	-0.0194606	-0.0624679	0.951995	1.06916	0.175418	0.164072	0.157086	0.0911921	0.488889	0.487677	14
FSCN2	black	0.482783	0.249288	0.0144988	-0.0573698	-0.0665836	-0.312462	-0.000627495	0.161445	-0.0387999	0.35903	-0.410604	0.259231	-0.193563	0.218079	0.0119135	0.303357	-0.13976	0.218079	0.912881	0.379311	0.468674	-0.0414496	0.0194263	0.03962	0.0536396	0.6	0.30327	14
GALK1	black	0.595352	-0.204692	0.255992	-0.171004	-0.135092	-0.453049	0.0790646	0.283958	0.259866	0.154735	0.148007	0.447056	-0.0615188	-0.179643	-0.0240457	0.238977	-0.0189589	-0.179643	-0.669198	0.518769	-8.50098	-0.00962014	-0.0817807	0.0802987	0.0719703	0.422222	0.358277	14
GAMT	black	0.63727	-0.0888592	-0.0417726	-0.269747	-0.191528	-0.419852	0.168098	0.536433	0.239219	0.251159	-0.0802822	0.22936	0.160704	0.0546656	0.321035	0.302195	-0.16559	0.0546656	0.206801	0.840074	1.23974	-0.189627	-0.152957	0.125714	0.125052	0.466667	0.456234	14
GARS	black	0.290317	-0.0251732	0.0733927	-0.694422	-0.0110857	-0.0491475	0.418603	0.154253	0.205207	0.13565	-0.0565508	-0.265893	0.427547	0.806726	0.834939	0.765312	-0.617245	0.806726	4.55435	0.00217815	6.45511	-0.823369	-0.127553	0.127522	0.0841428	0.955556	0.0153762	14
GBL	black	0.6501	0.379229	-0.359535	-0.266446	-0.318145	-0.229182	-0.00405407	0.218186	0.318023	0.0949131	-0.0606247	0.180647	0.0855323	0.538595	0.385518	0.296894	-0.296606	0.538595	2.4306	0.0337614	0.687436	-0.192256	0.132164	0.0935185	0.0952329	0.777778	0.0740301	14
GJA7	black	0.344915	0.506381	-0.240775	-0.106786	-0.26882	-0.290164	-0.272915	-0.0705724	0.178944	-0.0925054	-0.0681512	0.155886	-0.0944241	0.392441	-0.156994	0.0931273	-0.0747424	0.392441	1.77523	0.101245	-13.9977	0.015076	0.211028	0.0619078	0.0913864	0.733333	0.144131	14
GJA8	black	0.624466	-0.215733	0.159479	0.0149861	-0.124282	-0.309053	0.048534	0.375735	0.141342	-0.0670414	0.143371	0.504911	-0.204859	-0.116779	-0.00734369	0.218986	-0.0179542	-0.116779	-0.460463	0.653806	-2.24353	-0.045164	-0.101327	0.0805999	0.0915445	0.422222	0.402033	14
GLULD1	black	0.252636	0.142155	-0.00388179	0.0164619	0.588847	-0.192574	-0.284494	0.0347234	-0.124903	0.246483	-0.155256	0.145987	-0.107758	0.249366	-0.477188	0.247159	-0.103729	0.249366	1.16848	0.270171	-7.22605	0.0387401	0.279938	0.0690146	0.19454	0.533333	0.254917	14
GNA12	black	0.229415	-0.168137	0.364828	-0.417851	0.0616472	-0.375475	-0.0332297	0.0698341	0.134869	0.708025	-0.00257001	0.0253762	0.113344	0.476581	0.711717	0.618126	-0.392107	0.476581	1.93508	0.08448	3.04494	-0.344421	-0.113113	0.0923591	0.0758828	0.777778	0.129978	14
GNB2	black	0.673979	0.161374	-0.076263	-0.318421	-0.0639524	-0.254596	-0.0389177	0.133719	0.325225	-0.0174486	-0.0339301	0.0698452	0.136328	0.300856	0.388559	0.362111	-0.255656	0.300856	1.21482	0.249655	0.0102503	-0.202033	0.00207091	0.114938	0.122544	0.622222	0.244368	14
GNGT1	black	0.305626	0.486979	-0.364178	0.0328498	-0.270041	-0.0165475	-0.0574974	0.184023	0.0712298	-0.326964	-0.295954	0.284081	-0.190156	0.0975922	-0.35229	-0.42094	0.158613	0.0975922	0.339727	0.742414	-1.41917	0.0774046	0.10985	0.0765654	0.057088	0.577778	0.429743	14
GOLGA3	black	0.365829	0.0232	0.302441	-0.189899	-0.0739729	-0.359828	0.139697	-0.0689767	0.199808	0.197906	-0.0568397	0.103684	-0.157002	0.331321	0.191911	0.394163	-0.213132	0.331321	1.1699	0.277877	0.189225	-0.107135	0.0202726	0.0910208	0.0597955	0.666667	0.258108	14
GPAA1	black	0.662303	0.24564	-0.125662	-0.236624	-0.224777	-0.516613	0.280556	0.112904	0.540641	-0.0105076	-0.146323	0.0857682	-7.45546e-05	0.260465	0.186385	0.179281	-0.137275	0.260465	1.02545	0.327601	0.298156	-0.143229	0.0427046	0.12712	0.129295	0.555556	0.28241	14
GPR45	black	0.642326	-0.0216928	0.248277	-0.297806	0.257571	-0.462515	-0.0592993	0.16176	-0.0818567	0.238519	-0.0293276	0.31583	-0.167258	0.403249	0.380912	0.620326	-0.333063	0.403249	1.80424	0.0963596	0.107603	-0.0804431	0.00865592	0.0291484	0.039863	0.733333	0.140418	14
GPS1	black	0.728936	0.394351	-0.258189	-0.311491	-0.238822	-0.456251	-0.0138808	-0.101456	0.313599	0.0212766	0.246706	0.00181278	0.0983863	0.570784	0.195666	0.334591	-0.259265	0.570784	2.76722	0.0173694	1.36259	-0.233874	0.318675	0.127086	0.154012	0.822222	0.0509363	14
GRB7	black	0.536242	0.266758	-0.0797599	-0.247141	-0.19668	-0.155835	-0.238555	0.160654	0.196721	0.0441258	-0.149807	0.247638	-0.0314668	0.375362	0.208975	0.517477	-0.243881	0.375362	1.80989	0.0991999	1.84305	-0.0892857	0.164558	0.0543196	0.129307	0.688889	0.142766	14
GRLF1	black	0.646521	0.45277	-0.286875	-0.143755	-0.421416	-0.334899	0.0426716	0.0520867	0.148109	-0.321126	0.0774062	0.26849	-0.190154	0.576019	0.0767628	0.130015	-0.184707	0.576019	2.82884	0.0153863	1.95252	-0.0909572	0.177596	0.0591681	0.0742401	0.844444	0.047689	14
GSTZ1	black	0.241163	-0.0203295	-0.163427	-0.129334	-0.201728	-0.135817	0.394902	0.0464882	0.339801	0.225964	0.0786764	-0.233806	0.340313	-0.159553	0.244787	-0.057733	-0.0212853	-0.159553	-0.714558	0.490036	0.0177914	0.102218	-0.00181861	0.0611488	0.132133	0.422222	0.347931	14
GTF3C1	black	0.566411	0.398232	-0.068754	-0.064674	-0.308411	0.0279486	0.0894253	-0.0311223	0.257935	-0.227495	-0.46077	0.13981	-0.283915	0.215726	0.0651544	0.036514	-0.0707647	0.215726	0.932117	0.369846	0.180521	-0.0788437	0.014233	0.0532421	0.0844768	0.644444	0.299804	14
GTF3C5	black	0.302138	0.431747	-0.583979	-0.224133	-0.251603	-0.0166208	-0.228899	0.357066	0.205716	-0.305419	0.0436771	0.12914	0.286606	0.341929	0.152603	-0.285645	-0.0461171	0.341929	1.23548	0.25206	6.77906	-0.0187739	0.12727	0.096898	0.067704	0.711111	0.245769	14
GUK1	black	0.277375	-0.477093	0.419049	0.129048	0.0861917	-0.0242339	0.273346	0.271351	-0.266423	-0.132351	0.0158292	0.554031	-0.287352	-0.725817	-0.197084	0.127847	0.0980711	-0.725817	-3.982	0.00230987	1.30395	0.129888	-0.169367	0.0533657	0.0529141	0.0444444	0.0157093	14
GUSB	black	0.564326	0.545802	-0.173217	-0.410627	0.0618509	-0.446451	0.0910788	-0.0593135	0.237981	0.0470357	-0.160268	0.0526156	-0.0319826	0.807489	0.362279	0.635771	-0.437363	0.807489	4.91056	0.000766243	0.791521	-0.459474	0.363683	0.12867	0.107442	0.977778	0.00878824	14
HAPLN2	black	0.546761	-0.027336	0.126693	-0.0612436	0.258813	-0.235739	0.0264506	0.16654	-0.103068	0.026342	-0.0203475	0.248935	-0.117141	0.0485411	0.0943046	0.352139	-0.126076	0.0485411	0.189675	0.852904	1.59902	-0.0552923	-0.0345789	0.0726878	0.0814997	0.577778	0.459973	14
HDAC5	black	0.662077	0.230806	0.0325886	-0.25629	-0.450966	-0.423591	-0.113398	0.188887	0.44099	-0.0475295	-0.157193	0.310053	-0.172177	0.450926	0.19171	0.338342	-0.223134	0.450926	1.93589	0.0790386	0.321982	-0.187069	0.0602328	0.0882263	0.0923851	0.733333	0.12447	14
HDAC7A	black	0.711373	-0.176321	0.503767	-0.27043	0.095184	-0.549634	0.141138	0.0453503	0.31744	0.158098	0.0358543	0.338206	-0.332085	0.264735	0.161491	0.845174	-0.271001	0.264735	1.02143	0.330581	1.81516	-0.151429	-0.0834245	0.04842	0.0456959	0.711111	0.283771	14
HGS	black	0.424285	0.371943	-0.0726001	-0.104485	0.118285	-0.231504	0.171521	-0.351389	0.189573	0.251463	-0.171525	-0.189321	-0.0656291	0.39356	0.0193423	0.332876	-0.155002	0.39356	1.40261	0.202589	1.32404	-0.0837321	0.110864	0.117814	0.0732687	0.666667	0.215779	14
HIC1	black	0.519321	-0.197642	0.291454	-0.484758	-0.027123	-0.261111	0.15167	0.243706	0.190469	0.115367	0.0717494	0.0338728	0.17085	0.404018	0.611914	0.677987	-0.421488	0.404018	1.69201	0.118807	3.95034	-0.119417	-0.0302295	0.0364214	0.0381037	0.8	0.158773	14
HIPK2	black	0.356406	0.176589	-0.114443	-0.005252	-0.186826	-0.419167	-0.140131	-0.0644785	0.0955442	-0.274139	0.436987	0.235368	-0.1777	0.288635	-0.378852	-0.103465	0.0252783	0.288635	1.23967	0.238796	-7.36403	0.0426962	0.314416	0.127686	0.178154	0.711111	0.238352	14
HIST1H2BL	black	0.532853	0.34277	0.0922499	-0.230583	-0.207126	-0.107856	-0.235112	-0.103296	0.142791	0.0317702	-0.160534	0.190179	-0.201696	0.569208	0.356898	0.533162	-0.370921	0.569208	2.54114	0.0295636	0.915071	-0.122452	0.112052	0.0685512	0.0617807	0.777778	0.0690049	14
HLCS	black	0.514828	0.22441	0.160511	0.0160681	0.291887	-0.237897	0.0886399	-0.19149	-0.0805459	0.292368	-0.363411	0.200771	-0.354856	0.213597	-0.00534958	0.526909	-0.17808	0.213597	0.807495	0.43809	0.155665	-0.109418	0.0170325	0.115232	0.106036	0.6	0.326876	14
HNRNPL	black	0.488685	0.490022	-0.27798	-0.491497	-0.0861735	-0.173332	-0.0325872	0.200063	0.438907	-0.0680526	-0.403575	-0.0299257	0.0918058	0.677136	0.592387	0.667771	-0.479074	0.677136	3.75017	0.00278277	0.373669	-0.469053	0.175271	0.102797	0.137667	0.933333	0.017457	14
HNRPF	black	0.411727	0.426956	-0.415155	-0.251723	-0.207759	-0.240998	0.131163	0.0586925	0.118424	-0.104947	-0.0302707	-0.188666	0.209424	0.480343	0.356961	0.13032	-0.25237	0.480343	1.83978	0.104641	1.55747	-0.230151	0.358454	0.265187	0.178978	0.8	0.147346	14
HOMER3	black	0.323192	-0.156786	0.134827	-0.364895	-0.0489647	-0.126726	0.732351	0.188239	0.128707	0.144966	-0.136852	-0.190818	0.211538	0.291786	0.509516	0.651647	-0.321836	0.291786	1.15035	0.275326	1.59106	-0.428349	-0.269221	0.0983668	0.0972581	0.666667	0.257099	14
HOXB3	black	0.56483	0.136878	-0.0881847	-0.245248	-0.0857567	-0.339786	-0.0327699	0.261629	0.149612	-0.164154	0.0788758	0.299964	-0.0897574	0.3695	0.239161	0.248559	-0.22757	0.3695	1.25272	0.253859	0.115175	-0.109181	0.0125749	0.0853496	0.0464979	0.688889	0.246901	14
HOXB8	black	0.432075	-0.105304	0.122224	0.0860741	-0.119585	-0.192581	0.177048	0.2373	-0.0244268	-0.022871	-0.041765	0.497172	-0.278689	-0.276509	-0.277098	-0.0895802	0.16849	-0.276509	-0.816104	0.451275	0.218002	0.0705046	-0.0153702	0.0991199	0.0353214	0.444444	0.332382	14
HP1BP3	black	0.254478	-0.0142563	-0.274124	-0.193792	-0.199879	0.158755	0.112845	0.437617	0.467722	-0.344787	0.0355553	0.123414	0.254322	-0.0814195	0.316456	-0.227246	-0.00517059	-0.0814195	-0.258801	0.803746	3.99207	0.00884676	-0.0353169	0.149179	0.0828614	0.444444	0.445025	14
HPCAL1	black	0.388396	-0.0616384	0.349356	-0.420279	0.0796144	-0.500322	-0.0491327	0.032276	0.300622	0.61909	-0.093042	0.141467	-0.047786	0.606214	0.565815	0.797292	-0.479739	0.606214	3.13753	0.00857177	29.8313	-0.592131	-0.0198493	0.105936	0.148482	0.933333	0.0341049	14
HSD17B14	black	0.698912	0.151178	0.26506	-0.305038	-0.257822	-0.448492	-0.100299	0.00217802	0.479079	0.161429	-0.0975391	0.206967	-0.259841	0.714056	0.309041	0.667556	-0.382358	0.714056	3.89698	0.00252732	0.406421	-0.245218	0.0996619	0.0614584	0.063679	0.977778	0.0166728	14
HTATIP	black	0.52023	0.376512	-0.227078	-0.0553672	-0.232165	-0.359414	0.0110314	0.21673	0.13516	0.0967413	-0.303493	0.368361	-0.172734	0.199437	-0.1127	-0.013492	-0.0223562	0.199437	0.672948	0.521593	7.28304	-0.0163484	0.119066	0.169417	0.108582	0.6	0.358957	14
HTF9C	black	0.648686	-0.200311	0.124707	-0.222734	-0.0476473	-0.28066	0.334728	0.500541	0.603891	-0.126956	0.043674	0.31549	0.0702049	-0.263761	0.20046	0.123144	-0.0361373	-0.263761	-0.818216	0.446231	39.0323	0.00257873	-0.100654	0.115025	0.0518419	0.377778	0.330333	14
IDH3B	black	0.171653	0.235691	-0.486996	-0.221197	-0.340713	0.041935	0.216239	0.153644	0.128915	-0.171963	0.0744681	-0.349839	0.499701	0.157258	0.324508	-0.450674	-0.0259168	0.157258	0.623629	0.545094	-38.2219	0.00304298	0.116309	0.120003	0.136331	0.666667	0.366824	14
IDI1	black	0.419462	0.139717	-0.324174	-0.301086	0.2439	-0.271604	0.0993942	0.344939	0.433888	0.199768	-0.0182361	-0.152656	0.420346	0.239325	0.537044	0.157678	-0.188968	0.239325	0.963592	0.355218	4.15886	-0.199881	-0.0480615	0.104506	0.117909	0.688889	0.294789	14
IFNA21	black	0.452412	0.131344	0.203702	-0.00644286	-0.304068	-0.0413001	-0.180375	0.19035	0.132597	-0.095049	-0.258355	0.576952	-0.391141	0.0677994	-0.206056	0.171152	-0.0369698	0.0677994	0.260851	0.799017	-2.13793	0.0192375	0.0411284	0.0577675	0.0608741	0.488889	0.443792	14
IKBKG	black	0.683503	-0.100287	0.165227	-0.149544	0.176077	-0.209309	0.0031173	0.241392	0.345123	0.0512081	0.0203371	0.393801	-0.0719617	0.0431469	0.307972	0.400329	-0.182999	0.0431469	0.183404	0.857598	1.42994	-0.0474853	-0.0332078	0.040438	0.0665203	0.422222	0.461569	14
INHBC	black	-0.0912385	-0.00536638	-0.0785712	-0.0707163	0.190723	0.175646	0.126871	-0.21883	-0.216409	0.207374	-0.126373	-0.325498	0.209058	0.171102	0.296292	0.236601	-0.201529	0.171102	0.500302	0.637282	0.131112	-0.195596	0.0256451	0.41285	0.15846	0.577778	0.396529	14
INS	black	0.436565	-0.0200017	0.0792066	-0.122938	0.0923422	-0.0395395	0.0677151	0.492831	0.0111235	-0.149597	-0.261414	0.632767	-0.180771	-0.017792	0.110571	0.167934	-0.0751941	-0.017792	-0.0535605	0.959097	0.726715	0.00357232	-0.00259606	0.104581	0.0482301	0.511111	0.489408	14
IRF3	black	0.325522	-0.187558	0.183918	-0.193297	-0.03678	-0.218113	0.0366223	0.173008	0.535081	0.220046	0.263405	0.182149	0.112756	-0.206973	0.126211	0.163597	-0.0300683	-0.206973	-0.672881	0.523852	14.2013	0.00662222	-0.0940439	0.13036	0.0734019	0.4	0.35961	14
ITPA	black	0.423865	-0.0547553	-0.030301	-0.138172	-0.0324471	-0.195111	0.299271	0.0418778	0.0697256	-0.118095	0.199302	-0.168739	0.197997	0.0473602	0.188628	0.141948	-0.094765	0.0473602	0.164554	0.873173	1.34374	-0.138621	-0.103161	0.172403	0.129284	0.577778	0.466119	14
JARID1C	black	0.438018	-0.21117	0.0673944	-0.168659	0.0998167	-0.216751	-0.116392	0.254211	0.488106	-0.0174687	0.234878	0.148648	0.0842814	-0.129856	0.279785	0.295398	-0.0992333	-0.129856	-0.532319	0.604261	-3.19229	-0.0220173	-0.0702854	0.0546615	0.0723472	0.466667	0.385139	14
KCNF1	black	0.433186	0.340273	-0.215168	-0.0428428	-0.250851	-0.427745	-0.0453544	0.211437	0.205222	-0.165901	-0.221006	0.411781	-0.279832	0.160811	-0.17	-0.175513	0.0325847	0.160811	0.55647	0.593019	-2.32906	0.123485	0.287606	0.240252	0.171065	0.644444	0.381911	14
KCNMB4	black	0.252747	0.0223765	0.250018	-0.341221	-0.0307262	-0.46509	0.263537	-0.29433	0.00054077	0.5079	0.0770241	-0.184182	0.0370103	0.638455	0.318944	0.519483	-0.317657	0.638455	3.41109	0.00516394	0.730858	-0.259339	0.18954	0.0766642	0.106956	0.911111	0.0251985	14
KCNS3	black	0.202181	-0.42968	0.512708	-0.181349	-0.0793185	-0.086347	0.197679	0.0916439	0.315068	0.481682	-0.202146	0.0705903	-0.0573801	-0.42826	0.508268	0.52244	-0.160039	-0.42826	-1.81631	0.0966853	-2.67755	-0.329212	-0.881481	0.209931	0.219959	0.244444	0.140748	14
KIF25	black	0.361772	-0.0263049	0.310923	0.0517135	0.132685	-0.188129	-0.244181	0.0658626	-0.132602	0.350423	-0.33917	0.493176	-0.477127	0.135942	-0.0969541	0.470576	-0.155749	0.135942	0.496875	0.630553	0.419037	-0.0402328	0.016859	0.0870597	0.0749869	0.6	0.393995	14
KIFC3	black	0.467657	0.0825928	0.297357	-0.212735	0.0649867	-0.290107	-0.0526225	-0.0273239	-0.143387	0.116809	-0.250288	0.192807	-0.339301	0.566421	0.321687	0.628495	-0.369106	0.566421	2.49324	0.0328021	0.361099	-0.25367	0.0915998	0.104663	0.0906811	0.822222	0.0730001	14
KPNA6	black	0.116396	-0.32805	0.0452356	-0.250052	-0.181305	-0.0784514	0.01872	0.567317	0.0513261	0.127635	0.198073	0.254115	0.315245	-0.0835338	0.290064	0.187691	-0.110769	-0.0835338	-0.26455	0.799581	-2.27297	-0.0206132	-0.0468532	0.0869782	0.0476748	0.422222	0.443874	14
KRIT1	black	0.303722	0.402877	-0.583131	-0.124497	-0.168571	-0.011147	0.43549	0.233475	0.0494233	-0.178347	-0.141413	-0.102784	0.257512	0.378698	0.263619	-0.291143	-0.0776156	0.378698	1.55131	0.149825	3.52065	-0.0559368	0.196934	0.114811	0.11571	0.733333	0.182253	14
KRT75	black	0.151916	-0.118053	-0.160159	0.068094	-0.431168	0.178129	0.398727	0.320132	0.178871	-0.230767	-0.0743236	0.118499	0.159225	-0.531432	0.160049	-0.398528	0.18273	-0.531432	-2.8707	0.0175311	1.33959	0.0704372	-0.0943569	0.017253	0.0547516	0.133333	0.0511575	14
KRT9	black	0.349362	-0.303968	0.285246	0.0560205	0.0265909	-0.0566442	0.14896	0.12831	-0.101526	0.070049	0.00229764	0.369216	-0.162129	-0.274069	0.0612097	0.23363	-0.0287537	-0.274069	-1.12763	0.282195	17.7702	0.00334444	-0.0594314	0.0359422	0.0425135	0.311111	0.260131	14
LASS2	black	0.619894	0.137467	-0.01619	-0.507291	0.131133	-0.559647	-0.0415973	0.0197511	0.434765	0.509674	0.209132	-0.151878	0.282273	0.713353	0.530454	0.791155	-0.515884	0.713353	4.08459	0.00155687	0.121961	-0.616636	0.0752059	0.105681	0.132365	0.933333	0.0128915	14
LOC51035	black	0.526124	0.129907	0.0272614	-0.178833	-0.185859	-0.582968	-0.0340144	0.0912003	0.0872797	0.323715	0.0984141	0.266593	-0.129842	0.397712	-0.00369616	0.384575	-0.193265	0.397712	1.67051	0.122713	0.316276	-0.197372	0.062424	0.106228	0.113586	0.733333	0.160861	14
LOC541469	black	0.557493	-0.321387	0.266386	-0.333775	-0.0734858	-0.142021	0.350257	0.491446	0.16742	0.0193074	0.0958086	0.387543	0.00526597	0.243011	0.598199	0.544163	-0.339645	0.243011	0.913884	0.382902	1.65685	-0.142505	-0.0860096	0.0463456	0.0409109	0.666667	0.304198	14
LRAT	black	0.478762	0.347262	-0.0735244	0.0149294	-0.0386829	-0.134852	-0.193351	0.125954	0.0975009	0.043894	-0.345478	0.324154	-0.238649	0.292385	0.0676909	0.164504	-0.129657	0.292385	1.08541	0.305962	4.06165	-0.0153032	0.0621564	0.0555361	0.0448178	0.733333	0.271625	14
LRCH4	black	0.545886	0.285801	0.0501054	0.0099826	-0.0286689	-0.210358	-0.208084	0.0136224	0.0808402	-0.081231	-0.342183	0.261882	-0.289765	0.211805	0.00119579	0.271893	-0.12911	0.211805	0.774323	0.45825	6.99708	-0.0155372	0.108715	0.123833	0.102052	0.577778	0.335034	14
LRP3	black	0.608846	0.379722	-0.189279	-0.341857	-0.0356355	-0.291103	-0.178014	0.231311	0.550533	-0.191398	-0.216897	0.108079	0.0453421	0.415058	0.324044	0.294471	-0.240231	0.415058	1.86442	0.0869391	1.27551	-0.152872	0.19499	0.110734	0.150166	0.733333	0.131931	14
LTB4R2	black	0.637248	-0.160889	0.312786	-0.191287	-0.0373193	-0.260469	0.164394	0.247951	0.142606	-0.0606418	0.0162465	0.563201	-0.339115	0.13981	0.178801	0.555775	-0.21973	0.13981	0.495601	0.632439	1.50249	-0.189296	-0.125989	0.100831	0.0784251	0.577778	0.394588	14
LZTR1	black	0.490936	-0.154349	0.106917	-0.267506	-0.116132	-0.240576	0.419228	0.278834	0.753628	0.033832	0.00610792	-0.0374935	0.220682	-0.189766	0.405629	0.439547	-0.170616	-0.189766	-0.802417	0.437929	-1.68908	-0.0973278	-0.164395	0.0472219	0.0689631	0.377778	0.326876	14
MAGED1	black	0.49051	0.237686	0.0398426	-0.270928	-0.306684	-0.526756	-0.0438469	-0.213298	0.314059	0.22213	0.0605199	-0.214284	0.040221	0.416693	0.116383	0.296695	-0.186806	0.416693	1.83379	0.0920228	0.786318	-0.132419	0.104124	0.0811042	0.100304	0.755556	0.136858	14
MAN1B1	black	0.512727	-0.248158	0.00522621	0.0614612	-0.287119	-0.172099	0.371907	0.358438	0.14997	-0.186759	0.165619	0.183375	0.00766727	-0.464979	-0.0253296	-0.186411	0.139241	-0.464979	-2.15515	0.0521725	2.10029	0.0849105	-0.178337	0.0716219	0.0989471	0.222222	0.0961091	14
MAN2C1	black	0.560528	-0.0440756	0.17709	0.000858002	0.0172277	-0.185478	0.318779	0.125206	0.434949	-0.0909731	-0.206253	0.110343	-0.168518	-0.335557	0.0714942	0.0484966	0.0332393	-0.335557	-1.37546	0.195976	1.6598	0.0824931	-0.136922	0.108541	0.116901	0.266667	0.211926	14
MAPK12	black	0.693415	0.0460726	0.000851509	-0.467385	-0.174137	-0.286842	0.585522	0.417041	0.141723	-0.169327	-0.133693	0.202214	0.106874	0.505965	0.474634	0.498505	-0.343399	0.505965	2.07054	0.0688201	24.677	-0.307299	-0.0124529	0.111624	0.0884196	0.822222	0.114266	14
MARK2	black	0.601481	0.216273	-0.177438	-0.191031	0.0970912	-0.338061	0.0329394	0.0662341	0.167055	0.22194	-0.0384606	-0.0387995	0.0828866	0.378035	0.277018	0.308566	-0.221324	0.378035	1.72046	0.111249	1.04369	-0.119501	0.124722	0.0760859	0.119839	0.688889	0.152498	14
MATN4	black	0.569837	0.117641	-0.145323	-2.87078e-05	-0.0221155	-0.352132	0.0952523	0.344863	0.198487	-0.0663609	-0.140395	0.372914	-0.115159	-0.096155	-0.134889	-0.111911	0.0786927	-0.096155	-0.393039	0.701207	33.6278	0.0505725	0.00150389	0.0750498	0.0997674	0.422222	0.417141	14
MC5R	black	0.10674	-0.201934	0.197569	0.128573	0.078238	0.000118167	0.000446545	-0.0290656	-0.152763	0.346983	-0.0149071	0.0845138	-0.051254	-0.0107558	0.0963122	0.297723	-0.11865	-0.0107558	-0.0310737	0.97636	-1.06441	-0.0734951	-0.0782291	0.141998	0.0551918	0.377778	0.493292	14
MCHR1	black	0.285804	0.434875	-0.404137	-0.168476	0.00591891	-0.0929335	-0.274448	0.108224	-0.059834	-0.188456	-0.140938	0.00312569	0.138373	0.325054	0.0498153	-0.0605368	-0.0759376	0.325054	1.53033	0.155322	2.53092	-0.0312215	0.0790191	0.0287534	0.0660501	0.688889	0.185554	14
MED16	black	0.497894	0.15936	0.133542	-0.0732654	-0.0927861	-0.404762	0.257783	0.0121847	0.381139	0.149758	-0.296786	0.224201	-0.29655	0.125273	0.059213	0.417339	-0.119247	0.125273	0.488649	0.634513	6.98418	-0.144273	-0.0206571	0.171364	0.186093	0.533333	0.395531	14
MED22	black	0.677674	0.224448	-0.175737	-0.377314	-0.0512936	-0.242874	0.0292485	0.222933	0.187023	-0.153514	0.0832549	0.1009	0.186769	0.388153	0.601219	0.298762	-0.282411	0.388153	1.75942	0.104036	0.16106	-0.207635	0.0334417	0.0757871	0.114153	0.711111	0.14673	14
MEF2D	black	0.651772	-0.316264	0.435841	-0.161259	-0.0747598	-0.345192	0.045148	0.293591	0.343416	0.131337	-0.0333603	0.522063	-0.299004	-0.210461	0.122265	0.518146	-0.113777	-0.210461	-0.709448	0.50015	-2.31262	-0.0581395	-0.134455	0.0908526	0.057594	0.466667	0.352232	14
MGAT4B	black	0.770899	0.00240019	0.152373	-0.122563	-0.0874616	-0.480266	0.147307	0.0654826	0.107975	-0.0985436	0.213084	0.402265	-0.273369	0.350041	-0.0798156	0.304387	-0.121834	0.350041	1.48968	0.162656	0.565251	-0.150278	0.0849447	0.100148	0.122078	0.711111	0.190718	14
MGAT5	black	0.382874	-0.176532	0.305669	-0.0465734	0.0548314	-0.442534	-0.0160282	0.188524	0.0382946	-0.151148	-0.00256912	0.353786	-0.251115	-0.259032	-0.200633	-0.0102229	0.125666	-0.259032	-0.755947	0.483915	26.305	0.0894447	0.0034003	0.107591	0.0371478	0.377778	0.345557	14
MLXIPL	black	0.739029	0.283309	-0.0644153	-0.319572	-0.118245	-0.458916	-0.00186703	0.268796	0.448557	-0.0715326	-0.0161119	0.367055	-0.113619	0.390076	0.219783	0.373758	-0.25071	0.390076	1.43424	0.190116	1.20113	-0.0945642	0.113584	0.119333	0.0825937	0.711111	0.208495	14
MPDU1	black	0.379128	-0.0221717	-0.0174834	-0.0175461	-0.148641	-0.366558	0.0433792	-0.0241692	0.0764726	-0.338557	0.365904	0.0910472	-0.0181513	0.0182566	-0.299576	-0.106142	0.0895278	0.0182566	0.0826075	0.935802	-2.48582	0.00758705	0.0188601	0.047171	0.128053	0.577778	0.483465	14
MPG	black	0.419457	-0.0762266	0.389382	-0.0208911	-0.161021	-0.274232	-0.16409	-0.157352	-0.0154452	0.099597	0.0186644	0.263167	-0.351774	0.224746	-0.147276	0.398027	-0.137363	0.224746	0.759046	0.47179	0.995306	-0.0600994	0.0598173	0.133602	0.0843169	0.666667	0.340083	14
MRPL23	black	0.26546	-0.349067	0.054788	0.339714	-0.166307	-0.0669735	0.162513	0.265218	-0.00918808	-0.160919	0.136741	0.245073	-0.0895372	-0.674868	-0.311064	-0.371042	0.326759	-0.674868	-2.83215	0.0289948	0.513816	0.448696	-0.230547	0.213411	0.109433	0.111111	0.0685101	14
MRPL28	black	0.597965	0.176918	-0.245584	-0.126968	-0.381746	-0.214414	0.203082	0.26596	0.168138	-0.222719	0.0507015	0.204319	0.0357378	0.218748	4.62131e-06	-0.118634	-0.00216846	0.218748	0.918647	0.37639	2.275	-0.025736	0.0585493	0.0540166	0.074163	0.644444	0.302355	14
MRPL49	black	0.222932	0.153679	-0.0556084	0.0726436	-0.177988	-0.464898	-0.180277	-0.0634632	-0.115049	0.548525	0.00374734	0.215977	-0.171771	0.167717	-0.520247	0.0712079	0.0147659	0.167717	0.600864	0.562973	-3.06179	0.0461085	0.141175	0.12393	0.0983545	0.533333	0.372899	14
MVD	black	0.477796	-0.23499	0.258794	-0.0375293	-0.138615	-0.189305	0.0372825	0.327663	-0.0625604	-0.0239285	0.188003	0.599802	-0.237448	-0.0831248	-0.0855647	0.226822	-0.0181771	-0.0831248	-0.305161	0.766632	0.996814	0.0210466	-0.0209796	0.102811	0.091631	0.444444	0.435449	14
MYL7	black	0.430698	0.146724	0.0386155	-0.24323	0.053842	-0.00870748	-0.0541537	0.37006	-0.0778049	-0.149541	-0.303091	0.545174	-0.181724	0.304754	0.324582	0.382397	-0.269167	0.304754	1.09535	0.304849	0.397743	-0.105579	0.0419933	0.109473	0.078529	0.666667	0.270976	14
MYOZ1	black	0.258116	-0.188787	0.264184	-0.0489236	-0.378217	-0.116041	0.163499	0.0714261	0.337282	0.437302	-0.14136	0.110318	-0.0494752	-0.228587	0.38446	0.25961	-0.117505	-0.228587	-0.875873	0.401054	-2.06852	-0.041539	-0.0859245	0.0367007	0.034944	0.355556	0.31245	14
NAT6	black	0.531769	-0.128246	0.0893624	0.0865302	0.324871	-0.214459	0.00609112	0.341681	0.369643	0.109269	-0.144945	0.302764	-0.114894	-0.481375	-0.0969595	-0.00496108	0.118432	-0.481375	-1.69653	0.139673	2.30817	0.0594837	-0.137299	0.103405	0.0525494	0.244444	0.174139	14
NCKIPSD	black	0.556309	0.358883	-0.18119	-0.250511	0.0663959	-0.474389	0.0445816	0.124146	0.434297	0.222793	-0.0481272	0.2469	-0.0627382	0.525139	0.119722	0.400878	-0.238139	0.525139	2.02237	0.0819149	0.684595	-0.195532	0.13386	0.138269	0.0860806	0.822222	0.127396	14
NDUFS8	black	0.337577	0.188659	-0.0617414	-0.349236	0.0680346	-0.386482	-0.151184	-0.0455682	0.209035	0.397811	0.0300327	-0.112085	0.209964	0.295331	0.108561	0.305061	-0.190375	0.295331	0.943743	0.38201	0.125115	-0.274488	0.0343426	0.294237	0.143216	0.688889	0.304038	14
NDUFV1	black	0.342739	0.343997	-0.261457	-0.132611	-0.27082	-0.185791	0.0825595	-0.000968311	0.161197	0.183117	-0.163745	-0.0808657	0.134991	0.0314404	-0.163006	-0.19368	0.0869569	0.0314404	0.100882	0.922574	-1.4413	0.0591359	0.0852327	0.223856	0.129642	0.511111	0.480201	14
NEUROG1	black	0.647279	0.28318	-0.150653	-0.252061	-0.0182767	-0.296018	-0.158294	0.326779	0.25486	-0.0581805	-0.0988801	0.341077	-0.0696701	0.483037	0.360616	0.295274	-0.259435	0.483037	2.19155	0.0494274	1.62587	-0.0548227	0.0891348	0.0420145	0.050494	0.8	0.0928968	14
NFATC4	black	0.408792	-0.0582108	0.129576	0.0569001	0.0977712	-0.449051	0.136582	0.140101	0.0897399	-0.0935303	0.125099	0.347825	-0.3184	-0.0802812	-0.319935	-0.0183533	0.0983861	-0.0802812	-0.303363	0.767508	2.45667	0.0693515	0.0282299	0.0965828	0.0951118	0.488889	0.435501	14
NFKBIB	black	0.388552	-0.303868	0.0811439	-0.22212	-0.0328227	-0.117511	0.343444	0.238409	0.169784	-0.0353508	0.285315	0.115764	0.15833	0.043249	0.401697	0.350054	-0.193248	0.043249	0.159987	0.876058	1.18658	-0.104807	-0.0883269	0.075717	0.0698367	0.533333	0.467073	14
NFKBIL1	black	0.740539	0.137247	-0.0473155	-0.120158	-0.154227	-0.35371	-0.037987	0.304146	0.248717	-0.194319	-0.0565272	0.463189	-0.183963	0.0685589	-0.00341003	0.0795722	-0.0351244	0.0685589	0.250879	0.807124	1.34284	-0.0157826	0.0211936	0.110372	0.0976774	0.511111	0.445909	14
NOD1	black	0.264068	-0.105581	0.567794	-0.0991048	0.180555	-0.222197	0.0706527	-0.00608996	-0.0549523	0.107371	-0.30601	0.44439	-0.563276	0.0257362	-0.0731224	0.475946	-0.138551	0.0257362	0.0739723	0.943805	1.24167	-0.0704493	-0.0567375	0.173323	0.0657208	0.622222	0.485491	14
NT5C	black	0.446588	0.124029	-0.222263	0.0184458	-0.202125	-0.307016	0.244548	-0.0487944	0.16807	-0.254898	0.176397	-0.0602431	0.0611834	-0.188692	-0.211653	-0.439268	0.198024	-0.188692	-0.599161	0.57005	2.09976	0.0836473	0.0398366	0.0647251	0.0340177	0.444444	0.374865	14
NT5M	black	0.728694	0.289523	-0.240229	-0.430961	-0.280008	-0.099532	0.119161	0.484144	0.497796	-0.189452	-0.233103	0.273529	0.15156	0.411058	0.511165	0.419826	-0.329811	0.411058	1.67826	0.12349	0.329403	-0.178222	0.0587069	0.102617	0.0969548	0.733333	0.161482	14
NTHL1	black	0.39739	0.391872	-0.0460755	0.0481685	-0.143724	-0.225519	-0.0880614	-0.0415492	-0.0202196	0.330926	-0.583718	0.187707	-0.292951	0.194209	-0.202603	0.204826	-0.0770242	0.194209	0.844738	0.415181	2.1881	-0.0719186	0.157365	0.138204	0.233605	0.666667	0.318084	14
NUBP2	black	0.713204	0.53481	-0.260357	-0.395191	-0.395146	-0.337615	0.0645999	0.135588	0.166176	-0.109955	-0.191836	0.157446	0.00591684	0.52277	0.461922	0.575031	-0.346129	0.52277	2.76274	0.0198315	1.26929	-0.17866	0.226771	0.0529152	0.136877	0.8	0.0548366	14
NUFIP1	black	0.329731	0.271975	-0.360493	0.00930928	-0.0423876	-0.225146	-0.0198319	0.101006	0.211615	-0.301398	0.243368	0.0844713	-0.0127412	0.350089	-0.165068	-0.147507	0.00349455	0.350089	1.45124	0.173954	5.39946	-0.0339391	0.183253	0.100684	0.110727	0.666667	0.197753	14
NUPL2	black	0.198403	0.434601	-0.310195	-0.525215	0.0727496	0.0742197	-0.0168596	0.110284	0.035404	0.113458	-0.300876	-0.349732	0.464644	0.618377	0.749876	0.467794	-0.470215	0.618377	3.014	0.0118133	0.374595	-0.336046	0.125881	0.105925	0.110764	0.888889	0.0412362	14
OXT	black	0.40172	-0.0610984	0.139549	-0.09308	-0.259507	-0.340231	0.243957	0.223549	0.180839	-0.118465	-0.0863283	0.364316	-0.218501	-0.065243	-0.0906859	0.0115575	0.0352648	-0.065243	-0.21482	0.835855	3.20551	0.0365199	0.0113929	0.0990668	0.0621877	0.488889	0.455163	14
PABPC4	black	0.107496	0.035449	0.0680092	-0.205431	-0.123191	-0.0278987	-0.0997159	0.276328	-0.0628069	0.120953	-0.132264	0.168083	0.0964131	0.098484	0.26945	0.122759	-0.131959	0.098484	0.303246	0.771931	0.0801334	-0.069099	0.00553714	0.220723	0.108897	0.6	0.436671	14
PAFAH1B2	black	0.438272	-0.39468	0.205034	-0.331522	-0.0384873	-0.238763	0.3217	0.457348	0.104061	0.265105	0.352179	0.325118	0.204162	-0.0248217	0.456272	0.420717	-0.218315	-0.0248217	-0.083	0.936004	-1.11332	-0.0813929	-0.0906163	0.0925672	0.0614828	0.533333	0.483465	14
PARD6A	black	0.634241	0.425929	-0.123751	-0.090285	-0.250991	-0.453691	-0.314231	0.193686	0.0436123	-0.0518517	-0.112088	0.565925	-0.345063	0.519527	-0.19798	0.230352	-0.141391	0.519527	2.03307	0.0784655	3.98995	-0.073058	0.291498	0.149327	0.0992709	0.777778	0.123858	14
PC	black	0.0756643	-0.0880613	0.0775196	-0.0949923	0.0369908	-0.0381802	-0.0805474	0.129622	-0.152242	0.487489	-0.112538	0.214201	-0.00138947	-0.0798281	-0.0667611	0.172628	-0.0249019	-0.0798281	-0.231312	0.825838	0.216153	0.0592197	-0.0128005	0.290233	0.112724	0.488889	0.451848	14
PCDHB11	black	0.602278	0.41817	-0.344183	-0.23935	-0.383383	-0.307726	0.131391	0.0853361	0.386032	-0.138639	-0.133759	0.108653	0.0232319	0.616222	0.37558	0.154991	-0.251342	0.616222	3.13813	0.00870009	0.958015	-0.11163	0.106943	0.0435131	0.0543862	0.911111	0.0343093	14
PCDHB12	black	0.274865	0.256548	-0.294298	-0.082452	-0.25429	-0.279002	0.0500453	0.0633006	0.256834	-0.280125	0.0150814	0.0750086	-0.0443205	0.304937	0.105516	-0.109535	-0.0746037	0.304937	1.00215	0.352998	0.898391	-0.0511067	0.0459138	0.0854516	0.045504	0.688889	0.293539	14
PCDHB6	black	0.274851	0.314577	-0.362334	-0.0884037	-0.240472	-0.132334	-0.0691296	0.15173	0.347163	-0.396222	-0.0434254	0.0573414	0.0424165	0.215068	0.104267	-0.201959	-0.0418299	0.215068	0.727466	0.489542	-6.34439	0.0212155	0.134599	0.131341	0.0839187	0.666667	0.347871	14
PCGF2	black	0.580051	0.424001	0.0913694	-0.196619	-0.157452	-0.51246	-0.261864	-0.210919	0.104451	0.419008	-0.264992	0.209716	-0.375689	0.709292	0.211046	0.627941	-0.383703	0.709292	3.7734	0.00337361	1.24071	-0.271248	0.336541	0.115626	0.112137	0.933333	0.0195057	14
PCK2	black	0.436153	0.173668	-0.0644628	-0.645794	-0.220053	-0.183962	0.368288	0.090134	0.0846615	-0.0440449	0.0826616	-0.0444035	0.289112	0.60735	0.766442	0.761451	-0.564516	0.60735	3.12753	0.00874393	0.059133	-0.585629	0.03463	0.117351	0.159876	0.866667	0.0344213	14
PDAP1	black	0.596944	0.148034	-0.264463	-0.339255	-0.295936	-0.225843	0.566983	0.291782	0.0610808	-0.278191	0.0518663	-0.0224836	0.230057	0.560166	0.308442	0.104654	-0.18885	0.560166	2.67012	0.0209269	0.544802	-0.256336	0.139652	0.0962086	0.112862	0.822222	0.0566047	14
PEX6	black	0.228316	-0.0642768	-0.210503	0.299755	-0.0147053	-0.0183531	0.338924	0.177591	0.0679448	0.162006	-0.143028	0.0509396	0.123999	-0.572811	-0.43086	-0.54294	0.393754	-0.572811	-2.62052	0.0247456	0.570253	0.336318	-0.191786	0.144677	0.14029	0.133333	0.0621576	14
PGGT1B	black	0.00959447	-0.0385978	0.103876	-0.178519	0.44313	0.0305931	-0.201548	-0.0624876	-0.278282	0.384793	-0.0731094	-0.0657015	0.112181	0.346019	0.418191	0.51588	-0.317734	0.346019	1.33185	0.214153	4.53736	-0.152934	-0.0337054	0.0680876	0.0581212	0.666667	0.223617	14
PHKG2	black	0.67455	0.148038	-0.127395	-0.141656	-0.202546	-0.234521	0.247552	0.0787859	0.459096	0.238347	-0.0751439	-0.0267338	0.0619687	0.156189	0.226843	0.205899	-0.14497	0.156189	0.521414	0.617549	0.469777	-0.0545075	0.0256064	0.129696	0.0823794	0.533333	0.389871	14
PICK1	black	0.672038	-0.148709	0.0767106	-0.0765807	-0.0172858	-0.23199	0.28447	0.182552	0.228385	-0.0356	0.129422	0.19373	-0.0614179	0.166711	0.283874	0.363161	-0.210705	0.166711	0.486473	0.646464	1.61491	-0.13077	-0.0809766	0.0956309	0.036491	0.555556	0.39953	14
PKN1	black	0.515546	0.136912	0.151776	-0.289948	-0.181443	-0.481337	-0.174558	0.0411121	0.519099	0.442086	-0.100543	0.201437	-0.0748372	0.428366	0.254885	0.644621	-0.304952	0.428366	2.02812	0.0660182	0.510797	-0.256751	0.131148	0.096254	0.165275	0.711111	0.111725	14
PLOD1	black	0.222972	-0.371336	0.366378	-0.57456	-0.082325	-0.278591	0.531388	0.162184	0.130977	0.303099	0.204676	-0.153904	0.319405	0.338706	0.667569	0.672521	-0.439467	0.338706	0.983691	0.373364	1.94978	-0.572643	-0.293696	0.272443	0.078662	0.577778	0.301175	14
PMF1	black	0.609161	0.278396	-0.207884	-0.395423	-0.273842	-0.333385	-0.0128929	0.0101943	0.567624	0.0510219	0.138112	-0.0653589	0.215091	0.432211	0.35297	0.354135	-0.269979	0.432211	1.91562	0.0799892	0.869476	-0.16067	0.139698	0.0988197	0.12174	0.822222	0.12541	14
PMVK	black	0.680903	-0.0514591	-0.0393664	-0.125274	0.138434	-0.327047	0.300501	0.356707	0.0946922	0.11785	0.0381564	0.255034	-0.00151431	0.116876	0.145408	0.273943	-0.127882	0.116876	0.351589	0.737879	2.03285	-0.136237	-0.0670176	0.179673	0.0804831	0.488889	0.427933	14
PODXL2	black	0.690498	0.388507	-0.276936	-0.438293	-0.317022	-0.322234	0.00522953	0.297324	0.4812	-0.104148	-0.127475	0.148255	0.148046	0.368246	0.361173	0.285346	-0.249613	0.368246	1.48938	0.165761	1.23492	-0.149453	0.184562	0.160248	0.156892	0.733333	0.192398	14
POLM	black	0.338056	0.21996	-0.123806	0.119009	0.0530102	-0.281108	0.203706	-0.224145	0.173926	0.358077	-0.218047	-0.157379	-0.0198405	-0.138768	-0.210014	-0.128346	0.116283	-0.138768	-0.49633	0.631635	1.6115	0.0272511	-0.0439152	0.111903	0.0896486	0.4	0.394321	14
POMT1	black	0.558532	0.412404	-0.104843	0.0265435	-0.245736	-0.327298	-0.00723078	0.127042	0.119341	-0.293644	-0.41729	0.409502	-0.433446	0.101016	-0.283119	-0.134874	0.0784028	0.101016	0.331987	0.749462	-1.72049	0.112532	0.19361	0.207772	0.128351	0.6	0.431317	14
POMT2	black	0.340032	0.454201	-0.332236	0.0145726	-0.183465	-0.33856	0.0616679	-0.0647824	0.205639	-0.29617	-0.00277618	0.0504384	-0.156884	0.246049	-0.380198	-0.446086	0.12128	0.246049	1.01402	0.330956	-2.47308	0.0621395	0.153676	0.0569724	0.0700217	0.622222	0.283953	14
POU6F1	black	0.499464	0.15223	-0.140868	0.0790689	0.111135	-0.157469	0.0155095	0.22877	0.261827	-0.279453	-0.180153	0.316412	-0.155609	-0.120232	-0.0792722	-0.135091	0.0813341	-0.120232	-0.431725	0.675984	0.574203	0.0246573	-0.0141583	0.0695927	0.0569241	0.377778	0.40915	14
PPP1CA	black	0.167594	-0.0303741	0.171385	-0.395683	-0.0704472	-0.25672	-0.219779	-0.0344284	-0.00669438	0.475586	0.227617	0.0476892	0.103102	0.517365	0.325694	0.58213	-0.362348	0.517365	2.06138	0.0731545	0.115819	-0.368915	0.0427273	0.162963	0.115412	0.822222	0.11842	14
PPP2R1A	black	0.654625	0.236904	-0.201604	-0.224565	-0.409078	-0.510028	0.182175	0.0227735	0.19967	-0.317032	0.308895	0.203319	-0.0732229	0.393103	-0.0251914	-0.0204587	-0.0776959	0.393103	1.48921	0.172483	85.9047	-0.00315628	0.271139	0.146725	0.111342	0.711111	0.197081	14
PPP2R3A	black	0.34701	-0.0618729	-0.165155	-0.0487511	-0.000842255	0.259031	0.227568	0.384589	0.301504	-0.24576	-0.130906	0.0530252	0.127473	-0.2248	0.249945	-0.0623479	-0.0225875	-0.2248	-0.739466	0.484565	-3.30977	-0.0207992	-0.0688404	0.0562474	0.0325115	0.4	0.345719	14
PREP	black	0.314332	0.108976	-0.397403	-0.211005	-0.28381	-0.0269543	0.7241	0.369617	-0.0715909	-0.347591	0.0785205	-0.015229	0.284118	0.410618	0.27793	-0.369863	-0.0885254	0.410618	1.75496	0.106183	8.01868	-0.0125788	0.100865	0.0431644	0.048119	0.733333	0.148331	14
PRRG2	black	0.432583	-0.337318	0.310091	0.208795	0.0349858	-0.322478	0.364568	0.111299	-0.000230853	0.367155	0.00749804	0.343113	-0.244253	-0.532137	-0.326115	-0.0131012	0.21482	-0.532137	-2.23005	0.0527417	1.70925	0.108797	-0.185961	0.10293	0.0829199	0.244444	0.0969303	14
PSMD1	black	0.173121	0.0726689	-0.285943	-0.270928	-0.0266012	0.0418917	0.354507	0.0838788	-0.0692838	0.0878142	0.110663	-0.357893	0.445102	0.290073	0.475776	0.125019	-0.204845	0.290073	1.24818	0.23577	1.55692	-0.0823339	0.128187	0.0978241	0.137395	0.644444	0.236443	14
PTBP1	black	0.643136	0.44858	-0.418025	-0.396356	-0.312297	-0.273455	0.140664	0.296269	0.384045	-0.174635	0.02276	0.0118408	0.296121	0.348964	0.370152	0.070892	-0.18897	0.348964	1.60727	0.13513	1.06159	-0.112387	0.11931	0.0695856	0.126248	0.688889	0.17052	14
PTDSS2	black	0.489737	-0.038778	0.275774	-0.0509674	-0.0698061	-0.359823	-0.0806331	0.102909	-0.183371	-0.150232	0.0851957	0.526188	-0.42403	0.356695	0.0148315	0.50947	-0.215196	0.356695	1.33406	0.216446	0.269952	-0.156139	0.04215	0.117974	0.0904138	0.688889	0.225039	14
PTK2	black	0.526704	0.477433	-0.246133	-0.379951	-0.288021	-0.460129	-0.0519366	0.123192	0.258479	0.0954803	-0.222933	0.0371691	0.0497344	0.443996	0.388976	0.34186	-0.303831	0.443996	1.79147	0.105145	0.749687	-0.169137	0.1268	0.125444	0.107481	0.777778	0.147756	14
PTMS	black	0.65563	0.268692	-0.242411	-0.3956	-0.282616	-0.291321	0.209591	0.290687	0.04342	-0.392459	0.0560274	0.192947	0.0414847	0.609525	0.371653	0.160811	-0.263129	0.609525	2.42134	0.0490119	0.213451	-0.280349	0.0598408	0.12341	0.0671513	0.866667	0.0924016	14
QPRT	black	0.488423	-0.172481	0.445357	-0.145153	-0.104154	-0.487499	0.0481145	-0.0161519	-0.19181	0.491811	0.0687142	0.285691	-0.272488	0.218935	-0.176996	0.524207	-0.179007	0.218935	0.984283	0.346037	0.830804	-0.0975206	0.0810206	0.0801282	0.162735	0.688889	0.290707	14
RAB28	black	0.346135	0.186651	-0.170662	0.07462	-0.223051	-0.481532	-0.0559164	0.250313	0.0752027	-0.0717289	0.0329739	0.434236	-0.197858	-0.101836	-0.400283	-0.343665	0.258512	-0.101836	-0.272231	0.797619	1.56386	0.0949472	0.0607134	0.122405	0.0288213	0.555556	0.443711	14
RAB3A	black	0.59206	0.341583	-0.0917901	-0.208321	-0.284574	-0.353754	-0.106921	0.17323	0.294583	-0.227671	-0.219653	0.519246	-0.331711	0.310345	-0.0279553	0.118063	-0.111738	0.310345	0.940904	0.388275	-15.6867	0.0112	0.175691	0.163173	0.0627507	0.777778	0.306976	14
RAB4B	black	0.277889	-0.254947	0.290648	0.26453	-0.162096	-0.0289236	0.224922	0.0599105	0.18695	-0.0180536	-0.0630048	0.27188	-0.294558	-0.482823	-0.218269	-0.0869127	0.201024	-0.482823	-1.76954	0.121587	0.909444	0.12054	-0.109624	0.112485	0.0653095	0.244444	0.160125	14
RAC3	black	0.719854	0.125628	0.0703776	-0.287981	-0.24101	-0.398108	-0.127015	0.23536	0.319596	-0.109022	0.0452295	0.391267	-0.14339	0.432834	0.195534	0.380201	-0.240228	0.432834	1.63941	0.139558	1.41917	-0.103745	0.147231	0.124745	0.0887424	0.755556	0.174139	14
RALY	black	0.616839	0.197562	-0.0727036	-0.446392	-0.179347	-0.499436	0.179603	0.0333156	0.308857	0.237347	0.162151	-0.0745546	0.223255	0.438832	0.498794	0.598931	-0.37477	0.438832	2.08797	0.0594184	0.207838	-0.378838	0.0787369	0.110606	0.189189	0.733333	0.104433	14
RAP2A///RAP2B	black	0.487361	0.272575	-0.0200619	-0.493956	-0.2092	-0.313387	-0.189949	0.145276	0.250588	-0.111149	0.112454	0.129731	0.121823	0.475963	0.352831	0.521377	-0.334685	0.475963	2.11568	0.0571099	0.928422	-0.167315	0.155339	0.101156	0.114129	0.8	0.101847	14
REG1B	black	0.215803	0.288413	-0.241639	-0.139632	0.0146864	-0.400318	-0.15773	-0.149333	-0.0253016	0.012669	0.274692	0.0641623	-0.0116305	0.401944	-0.189558	0.133118	-0.108703	0.401944	1.77993	0.10054	1.39368	-0.0410636	0.0572294	0.0335138	0.0438909	0.755556	0.143705	14
REXO4	black	0.481056	0.204065	-0.361419	-0.37444	-0.224717	-0.0910793	0.108111	0.415547	0.0846964	-0.243826	0.0645567	-0.0252777	0.339699	0.549843	0.502901	0.22825	-0.298005	0.549843	2.68498	0.0198886	1.58217	-0.123384	0.195214	0.0708263	0.0952032	0.911111	0.0548888	14
RHEB	black	0.270352	-0.120863	0.205276	-0.284805	0.213339	-0.23488	0.0648372	-0.0695337	-0.182377	0.356138	-0.021895	-0.0229032	0.0959621	0.56836	0.603421	0.558808	-0.403723	0.56836	2.26475	0.0570447	11.4811	-0.498806	-0.0434458	0.170632	0.106356	0.822222	0.101832	14
RING1	black	0.611437	0.343604	-0.280167	0.0316945	-0.242303	-0.480912	-0.00896723	0.096609	0.325873	-0.183109	0.0335551	0.178012	-0.0436247	-0.000429647	-0.304197	-0.383074	0.168738	-0.000429647	-0.00164386	0.998718	1.00995	0.016564	0.0164008	0.0687525	0.0715969	0.488889	0.498736	14
RNF139	black	0.201672	-0.132756	0.153933	-0.242492	0.426784	-0.175591	0.194022	0.189233	0.0807315	0.469706	-0.283971	-0.124985	0.224099	-0.0684473	0.496896	0.526992	-0.212739	-0.0684473	-0.286914	0.779091	-1.22929	-0.219784	-0.270178	0.0967767	0.146573	0.422222	0.438689	14
ROBO3	black	0.502316	0.115078	0.069425	-0.160512	0.0359833	-0.175031	0.150447	0.0647301	-0.035277	0.135195	-0.27803	0.144914	-0.105136	0.292269	0.376673	0.526028	-0.28391	0.292269	1.28724	0.222505	0.474029	-0.160568	0.0761138	0.0986733	0.155148	0.6	0.228253	14
RPL13A	black	0.468269	0.0158572	-0.0335274	-0.111025	0.082644	-0.410449	-0.143947	0.127676	0.177618	-0.151766	0.169991	0.0193402	0.103666	0.0466781	-0.00937082	0.0104785	-0.00869563	0.0466781	0.159405	0.87729	3.29053	-0.018786	-0.00570912	0.0669139	0.0474596	0.488889	0.467554	14
RPL18	black	0.40526	0.252576	-0.352505	-0.30877	-0.0745161	-0.267935	0.135822	0.15767	0.235596	-0.386592	0.132363	-0.180346	0.346246	0.381166	0.237444	-0.116624	-0.0772926	0.381166	1.17869	0.290342	0.542739	-0.109125	0.0592262	0.13394	0.0496	0.666667	0.26466	14
RPL18A	black	0.733005	0.135845	-0.0824161	-0.306435	-0.203412	-0.291874	0.152133	0.251718	0.307399	-0.227928	-0.0185653	0.0761412	0.11182	0.435985	0.385988	0.238445	-0.235721	0.435985	1.70565	0.123078	47.7429	-0.304123	-0.00637002	0.137276	0.10784	0.755556	0.161235	14
RPL38	black	0.221198	-0.0791412	0.231574	0.138896	0.137877	0.0768403	-0.00936253	0.108346	-0.219016	-0.0214989	-0.369159	0.447629	-0.393595	-0.00890219	-0.00759274	0.260248	-0.0744388	-0.00890219	-0.0334328	0.973958	-1.14547	-0.0764225	-0.08754	0.23814	0.232095	0.511111	0.492605	14
RPL5	black	0.0965359	0.189039	-0.064345	0.0228748	0.0848761	-0.437301	-0.347617	0.040934	0.0815289	-0.10092	0.109489	0.0200549	-0.00268171	0.0184435	-0.393684	-0.215742	0.15308	0.0184435	0.0620376	0.952112	-1.50921	0.0164505	0.0248272	0.111794	0.0757244	0.488889	0.487677	14
RPN1	black	0.294775	0.117597	-0.123039	-0.601878	-0.0127764	-0.0579164	0.271491	0.266933	0.154482	0.103333	-0.150371	-0.20107	0.424357	0.525827	0.852335	0.660301	-0.543277	0.525827	2.34234	0.0396013	5.28796	-0.905699	-0.171276	0.221081	0.222333	0.844444	0.08176	14
RPS11	black	0.416603	0.38193	-0.214392	-0.216146	-0.338526	-0.485983	-0.00497879	-0.04148	0.33058	-0.0763469	-0.0462617	-0.108427	0.092418	0.416909	0.0105468	-0.113583	-0.0318153	0.416909	1.69963	0.11965	2.50521	-0.0285072	0.0714165	0.0430368	0.0400536	0.777778	0.159241	14
RRAGB	black	0.0674478	0.44195	-0.446189	-0.0798557	-0.384809	-0.00334919	-0.150522	0.13053	0.0383469	-0.304585	-0.0784052	-0.00105885	0.171081	0.212437	-0.155783	-0.607014	0.10631	0.212437	0.929243	0.37157	-2.03052	0.0944548	0.191792	0.0529238	0.0903957	0.6	0.300396	14
SAP30	black	0.0592842	0.21811	-0.279853	0.113291	-0.163416	0.227536	0.287447	0.0579255	-0.180427	-0.130842	-0.187722	0.0452943	0.0371013	0.121577	0.0878068	-0.164723	-0.0149456	0.121577	0.455012	0.658635	-5.53163	0.0147566	0.0816279	0.107155	0.100583	0.533333	0.403652	14
SARS	black	0.641664	0.362599	0.07955	-0.273101	-0.29034	-0.584035	0.00660307	-0.168992	0.301094	0.210613	-0.219773	0.208532	-0.267098	0.543682	0.106199	0.561575	-0.272661	0.543682	2.39338	0.0376185	0.506815	-0.247831	0.125604	0.114743	0.10573	0.822222	0.0794789	14
SC65	black	0.46067	-0.347152	0.228345	-0.487215	-0.0667872	-0.372363	0.54685	0.320235	0.494765	0.136532	0.215201	-0.0830404	0.278175	0.026708	0.570427	0.544947	-0.298366	0.026708	0.0800402	0.938946	1.05726	-0.388977	-0.36791	0.239769	0.108568	0.533333	0.484431	14
SCAND1	black	0.663376	0.143387	-0.199811	-0.156253	-0.298275	-0.461049	0.136903	0.0295749	0.366678	-0.103172	0.375213	-0.0531865	0.123973	0.273864	0.0794192	0.0848558	-0.100775	0.273864	1.01203	0.337879	1.06869	-0.136257	0.145616	0.216429	0.175309	0.666667	0.287254	14
SCARB1	black	0.478321	-0.319661	0.23728	-0.372222	-0.118811	-0.0638682	0.423817	0.457164	0.267191	-0.108835	0.165414	0.176516	0.174201	0.248444	0.613033	0.506415	-0.320632	0.248444	1.19338	0.264049	1.99932	-0.157244	-0.078649	0.0141929	0.0643119	0.666667	0.251748	14
SCRT1	black	0.447735	-0.170227	0.201923	-0.265845	0.0928569	-0.483842	0.0713589	0.352423	0.12664	0.0776919	0.0951	0.239981	0.0822637	-0.0700684	0.154351	0.393294	-0.126377	-0.0700684	-0.256285	0.803074	-1.25422	-0.0375708	-0.0471221	0.027932	0.0246727	0.533333	0.444885	14
SDF2L1	black	0.334241	-0.427347	0.0911079	-0.267653	-0.205089	-0.141221	0.377616	0.430941	0.426028	-0.204064	0.352987	-0.019164	0.345335	-0.152896	0.494753	0.238087	-0.163549	-0.152896	-0.491777	0.638819	-2.79168	-0.0690729	-0.19283	0.219398	0.123262	0.422222	0.396877	14
SDF4	black	0.410736	-0.234632	0.182531	-0.417983	-0.231998	-0.355967	0.456132	-0.06084	0.298051	0.101417	0.386501	-0.315817	0.294208	0.217297	0.479602	0.484001	-0.295994	0.217297	0.775802	0.45883	1.85869	-0.505396	-0.271911	0.23962	0.182098	0.644444	0.335118	14
SEC13	black	0.183187	-0.184346	0.333191	-0.185937	-0.0326472	-0.369866	0.325717	-0.315422	0.118989	0.403971	0.324606	-0.18269	0.0877906	-0.090094	0.030557	0.340231	-0.0857604	-0.090094	-0.365868	0.720877	-1.83439	-0.0542593	-0.0995326	0.0756248	0.0979436	0.466667	0.423265	14
SEC22A	black	0.212397	0.26454	-0.186027	-0.584247	0.209687	0.0100479	0.147884	0.174161	0.0925662	0.254687	-0.243825	-0.229916	0.454078	0.612902	0.794345	0.755141	-0.582826	0.612902	3.12981	0.00878167	0.0265796	-0.383472	0.0101925	0.077355	0.0991796	0.844444	0.0344582	14
SEC61A1	black	0.520318	0.120688	-0.0046117	-0.508429	-0.166566	-0.257253	0.381828	0.0928837	0.263704	-0.0447298	-0.0242413	-0.0492428	0.218179	0.439969	0.596	0.600044	-0.395419	0.439969	2.1397	0.0552454	0.0335179	-0.392761	0.0131645	0.0860289	0.169085	0.8	0.0997346	14
SEMA3C	black	0.257426	-0.153995	0.233727	0.186398	0.0911276	-0.0158481	0.199406	-0.0386852	0.0218081	0.056066	-0.0172015	0.161548	-0.257458	-0.23243	-0.17741	0.114157	0.0656485	-0.23243	-0.711016	0.505601	2.31768	0.0166617	-0.0386166	0.0711457	0.0313471	0.422222	0.354061	14
SEMA6C	black	0.669302	0.293993	-0.0402904	-0.336155	-0.39918	-0.435641	-0.0149223	0.160874	0.213191	-0.115597	0.0182644	0.307228	-0.138571	0.609208	0.296376	0.486669	-0.328917	0.609208	3.45915	0.00600921	0.676949	-0.157013	0.10629	0.0275862	0.0709432	0.955556	0.027643	14
SERF2	black	0.235572	-0.396914	0.32032	0.156145	0.243352	-0.153056	0.320214	0.0944335	0.0646189	0.2435	0.00740048	0.000904784	-0.0576826	-0.540067	-0.0791038	0.139393	0.113239	-0.540067	-1.8268	0.126387	1.46356	0.145795	-0.21338	0.184823	0.0670635	0.222222	0.164039	14
SERGEF	black	0.320294	0.44338	-0.345178	0.0778062	-0.362563	-0.207402	-0.208904	0.140333	0.203521	-0.164409	-0.201392	0.327925	-0.199908	0.183307	-0.301059	-0.370492	0.130955	0.183307	0.607213	0.562779	-1.66971	0.0876194	0.146299	0.082518	0.0502945	0.688889	0.372887	14
SERPINH1	black	0.421623	-0.161993	0.401796	-0.672142	-0.0599048	-0.430705	0.288574	0.0365548	0.0188052	0.193959	0.155793	-0.120413	0.177832	0.747746	0.77313	0.779397	-0.600138	0.747746	3.79361	0.00561953	5.5883	-1.18318	-0.211724	0.211657	0.14414	0.933333	0.0265246	14
SF3B2	black	0.372189	0.267875	-0.132298	-0.129384	-0.0427221	-0.460131	0.324596	-0.0436645	-0.00860575	0.464476	-0.216707	-0.110625	0.0851333	0.142692	0.00405171	0.153912	-0.0703813	0.142692	0.604891	0.556585	1.92749	-0.0333123	0.0642093	0.0877778	0.135231	0.622222	0.370948	14
SGCE	black	0.5931	0.491835	-0.110613	-0.40155	-0.337934	-0.630067	0.059175	-0.160817	0.251388	0.037398	0.0157475	-0.0874322	-0.04892	0.759692	0.175064	0.419524	-0.303588	0.759692	4.99059	0.000339995	1.56027	-0.74015	1.15483	0.192345	0.327389	0.955556	0.00603498	14
SH3BP1	black	0.316726	-0.359374	0.2886	-0.19923	-0.0712356	0.0176867	0.125773	0.252076	0.273839	-0.046457	0.146165	0.217183	0.123231	-0.393681	0.293317	0.203396	-0.04787	-0.393681	-1.44921	0.186076	-7.34614	-0.018248	-0.134052	0.0657392	0.0454285	0.244444	0.20569	14
SH3GL1	black	0.160506	-0.283321	0.306803	-0.321353	-0.109759	-0.0498475	0.0730173	0.178318	0.464015	0.385273	-0.0458121	0.00628993	0.150114	-0.0146487	0.594332	0.52557	-0.28592	-0.0146487	-0.0487505	0.962395	-1.02656	-0.135961	-0.139573	0.0619857	0.0405645	0.488889	0.489851	14
SH3GLB2	black	0.152687	0.053736	-0.137505	0.390947	0.259424	-0.115595	-0.304071	-0.0421685	0.206925	-0.12343	0.124505	0.216755	-0.204121	-0.572285	-0.695428	-0.495838	0.453637	-0.572285	-2.34623	0.0481745	10.9773	0.290515	0.026465	0.0932082	0.0630712	0.244444	0.0915531	14
SHFM3P1	black	0.345969	-0.0187401	0.115534	0.197887	-0.133449	-0.0553351	0.333759	0.201357	-0.0899502	-0.0444663	-0.229254	0.385418	-0.378653	-0.160896	-0.181634	0.0062373	0.0673084	-0.160896	-0.625144	0.544629	3.50581	0.061569	0.017562	0.0485484	0.0509756	0.333333	0.366747	14
SHH	black	0.443524	-0.229712	0.293315	-0.274881	-0.0353637	-0.306185	0.000648636	0.0620986	0.615146	-0.0297779	0.295809	0.0782235	-0.023157	0.235254	0.271889	0.607727	-0.240875	0.235254	0.988892	0.34227	3.87998	-0.0908324	-0.0234105	0.0404995	0.054847	0.644444	0.289304	14
SKIV2L	black	0.302766	0.311468	-0.102085	0.0259237	-0.286148	-0.439194	0.155668	-0.24871	-0.145705	-0.04965	0.124111	0.0530101	-0.177654	0.419786	-0.218876	-0.0761624	0.00338703	0.419786	1.66498	0.128966	3.56277	-0.0277802	0.0989747	0.0581571	0.0491276	0.8	0.165889	14
SLC12A4	black	0.560855	0.174016	-0.00780945	-0.0612712	-0.0422853	-0.129611	0.0531844	0.193622	0.255841	-0.11884	-0.210533	0.308574	-0.184046	0.0224791	0.0153455	0.0511674	-0.0216753	0.0224791	0.0927045	0.927668	-1.19965	0.0355193	0.0426107	0.0441981	0.0624333	0.444444	0.48138	14
SLC12A9	black	0.712496	-0.130854	0.332523	-0.150531	-0.0968663	-0.367004	0.305642	0.0573005	0.475022	0.168161	-0.0790895	0.215478	-0.157845	-0.0683337	0.230815	0.560299	-0.171076	-0.0683337	-0.277854	0.785878	-1.27531	-0.0975063	-0.124351	0.0585602	0.0768419	0.422222	0.44052	14
SLC22A17	black	0.418581	0.63806	-0.390856	-0.180278	-0.295805	-0.244477	-0.0525914	-0.0358434	0.514895	-0.10058	-0.441686	-0.0908949	-0.0297426	0.380623	0.160515	-0.0969542	-0.118572	0.380623	1.81692	0.0969151	2.91791	-0.0847115	0.24718	0.0775337	0.165396	0.711111	0.140903	14
SLC2A8	black	0.643187	0.297126	-0.210868	-0.252601	-0.267977	-0.368603	-0.105193	0.363224	0.149091	-0.266308	-0.0303937	0.300238	0.0220408	0.540466	0.265124	0.119646	-0.204793	0.540466	1.85686	0.119718	0.542417	-0.178979	0.0970815	0.138521	0.0539913	0.777778	0.159241	14
SLC39A1	black	0.419963	-0.415105	0.477558	-0.3296	0.268882	-0.394644	-0.0259948	0.0915068	0.329907	0.420483	0.229683	0.136372	-0.0021603	0.349316	0.469347	0.854657	-0.38789	0.349316	1.47978	0.165381	1.96508	-0.232124	-0.118124	0.0493708	0.059139	0.644444	0.192166	14
SLC4A2	black	0.602315	-0.177821	0.233602	-0.405735	-0.159927	-0.344241	0.397514	0.194803	0.518134	0.100912	0.222031	0.212748	0.0482923	0.403097	0.40731	0.687037	-0.336235	0.403097	1.47719	0.179614	3.08961	-0.240374	-0.0778006	0.091379	0.0613365	0.711111	0.201497	14
SLC4A3	black	0.64991	0.107218	-0.17362	-0.0904938	-0.267013	-0.332213	0.328092	0.40813	0.545051	-0.182222	-0.154569	0.327303	-0.0438347	-0.0755689	0.136537	-0.222036	0.0197258	-0.0755689	-0.247	0.811942	1.70666	0.103806	0.0608237	0.148477	0.0907531	0.466667	0.447004	14
SLC7A4	black	0.398956	0.076787	-0.187427	0.166316	0.0816433	-0.113868	-0.0310719	0.118986	0.129489	-0.153902	0.041873	0.104799	-0.0448413	-0.210361	-0.237486	-0.209888	0.169399	-0.210361	-0.660762	0.533148	22.9608	0.0614184	0.00267492	0.0796027	0.0395862	0.377778	0.362917	14
SMARCD3	black	0.398671	-0.261501	0.401492	0.0242849	0.103082	-0.209201	0.0661274	0.0922506	0.153833	0.191541	-0.10894	0.279557	-0.212411	-0.19921	0.0946	0.335721	-0.0472411	-0.19921	-0.842488	0.415999	6.60099	0.0415382	-0.274193	0.212962	0.308372	0.244444	0.318499	14
SNAPC2	black	0.543251	0.314704	0.117003	-0.202541	-0.137642	-0.327235	-0.0251456	-0.0577297	0.0211821	0.125962	-0.223053	0.285069	-0.275679	0.426991	0.248174	0.624524	-0.309865	0.426991	2.05171	0.0640746	0.70133	-0.114784	0.0805018	0.0444058	0.0841892	0.755556	0.109628	14
SND1	black	0.688749	-0.247677	0.332062	-0.505852	-0.122756	-0.245552	0.522811	0.294495	0.397575	0.09924	0.0991233	0.214098	0.0636618	0.407377	0.559204	0.757578	-0.418869	0.407377	1.42374	0.19959	1.8816	-0.328912	-0.174804	0.0940455	0.0535868	0.711111	0.213914	14
SNTA1	black	0.650098	0.0875925	0.123117	-0.337553	0.1635	-0.512947	-0.238676	0.275727	0.277103	0.372567	-0.0520815	0.348033	-0.0552707	0.464062	0.351721	0.620765	-0.361637	0.464062	1.81447	0.10546	0.0604379	-0.252379	0.0152532	0.118288	0.0881134	0.777778	0.148051	14
SOCS3	black	0.472042	0.149863	0.000617475	-0.0303168	0.0110047	-0.30935	-0.0561519	0.045005	-0.073447	0.019737	-0.0141775	0.19286	-0.104799	0.143499	-0.0369797	0.182595	-0.0790387	0.143499	0.599229	0.560164	1.35681	-0.0200716	0.0272333	0.0452762	0.0646688	0.533333	0.372198	14
SSNA1	black	0.483878	0.297368	-0.43451	-0.159908	-0.228705	-0.0389588	0.120302	0.247861	0.100223	-0.192281	-0.0944464	-0.0974509	0.247376	0.30377	0.329958	-0.0357284	-0.136653	0.30377	1.13737	0.284371	3.26437	-0.0415755	0.135718	0.120545	0.0988305	0.644444	0.261571	14
ST3GAL4	black	0.522383	-0.160587	0.452183	-0.0623634	0.28063	-0.39432	-0.0959101	-0.175947	0.11611	0.397397	0.0434123	0.234075	-0.273637	0.172685	0.116046	0.572478	-0.223252	0.172685	0.677709	0.511737	2.04729	-0.191259	-0.0934205	0.0980163	0.105993	0.644444	0.355625	14
STARD3	black	0.814775	0.0440953	0.114343	-0.367999	-0.0817631	-0.443836	0.103552	0.166762	0.303743	-0.0183868	0.215112	0.245106	-0.058253	0.418548	0.264418	0.591412	-0.310967	0.418548	1.77875	0.102533	0.104494	-0.165886	0.0173341	0.0701484	0.0754272	0.755556	0.145188	14
STK11	black	0.665992	0.03687	-0.0329703	-0.195208	-0.172142	-0.250794	0.166211	0.207077	0.176003	0.229627	-0.112459	0.0508983	0.118413	0.170111	0.342189	0.320245	-0.226925	0.170111	0.53009	0.614968	2.66153	-0.140598	-0.0528262	0.148262	0.0737234	0.622222	0.388703	14
STK16	black	-0.0168761	-0.30823	0.281846	0.332335	-0.0970834	-0.140231	0.072845	-0.0278564	-0.406693	0.37673	0.0102508	0.304017	-0.242396	-0.772893	-0.464356	-0.195031	0.300918	-0.772893	-3.69322	0.0106279	0.324386	0.360435	-0.11692	0.116781	0.0553926	0.0888889	0.0386514	14
STOML1	black	0.330237	-0.244238	0.277479	0.139489	-0.0181479	0.0556215	0.435995	0.147617	0.100396	0.0705065	-0.299675	0.234833	-0.214943	-0.462511	0.0503216	0.125926	0.063523	-0.462511	-2.07969	0.0601417	1.7834	0.154648	-0.275798	0.131259	0.160031	0.244444	0.10501	14
STX10	black	0.678196	0.133887	-0.0475477	0.0292659	-0.0324121	-0.373423	0.0906211	0.0575025	0.415901	0.0159922	0.0299355	0.221539	-0.0945728	-0.0794945	-0.10889	0.00178017	0.0456101	-0.0794945	-0.31616	0.757466	5.11179	0.0666312	0.0130348	0.108952	0.129875	0.377778	0.433397	14
STXBP2	black	0.360852	-0.35715	0.222519	0.0813687	-0.119313	-0.153794	0.0505904	0.23527	0.482782	0.393072	0.0668525	0.309491	-0.0564388	-0.547427	-0.0183134	0.043745	0.108413	-0.547427	-2.32615	0.044905	1.90755	0.103279	-0.197009	0.100243	0.08134	0.177778	0.0879179	14
STYXL1	black	0.121672	-0.216783	0.236759	0.315977	0.15614	-0.271772	0.276724	-0.0583403	-0.317271	0.476841	-0.0436148	0.102768	-0.116377	-0.612402	-0.43379	-0.0785179	0.251711	-0.612402	-2.25515	0.0705202	0.0989483	0.547849	-0.0542088	0.247686	0.0996211	0.0888889	0.115947	14
TAF12	black	0.419128	0.338452	-0.155619	-0.345055	-0.19434	-0.375829	0.0725194	-0.274594	0.015175	0.0990136	0.284968	-0.210051	0.164333	0.626139	0.413695	0.411225	-0.345282	0.626139	3.45906	0.00499959	0.731834	-0.400998	0.293464	0.0978862	0.175286	0.866667	0.0247384	14
TCAP	black	0.610407	0.144901	0.215584	-0.00178516	-0.0348554	-0.341034	-0.0354632	0.0796745	0.0583798	-0.0116291	-0.288128	0.516343	-0.505018	0.085733	-0.250679	0.448775	-0.0590624	0.085733	0.391391	0.70394	1.47617	-0.0187937	0.0277426	0.0386772	0.112433	0.511111	0.418167	14
TCEB2	black	0.369656	0.214147	-0.0763097	-0.0281063	-0.213763	-0.0468139	-0.0870934	0.0960506	0.0797865	-0.0715821	-0.218833	0.111142	-0.115046	0.0107041	-0.125566	-0.00629209	0.0314085	0.0107041	0.0373379	0.971072	-1.04924	0.173583	0.182131	0.182083	0.138764	0.555556	0.491906	14
TCP1	black	-0.0473694	0.407955	-0.423196	-0.14764	-0.231533	-0.0118919	0.0619878	-0.198621	-0.0493171	-0.0512879	-0.112524	-0.287146	0.221764	0.463532	0.274	-0.0109462	-0.168984	0.463532	1.71651	0.128658	1.66363	-0.190015	0.316115	0.250039	0.156277	0.755556	0.165693	14
TETRAN	black	0.463492	0.00630554	0.219601	0.168653	-0.0067361	-0.479892	0.217812	-0.199698	0.0708328	0.09572	-0.0332681	0.210868	-0.432869	-0.183551	-0.356543	0.041726	0.134818	-0.183551	-0.607311	0.562779	1.15915	0.0518719	-0.0601271	0.157645	0.0956976	0.488889	0.372887	14
TEX264	black	0.533879	-0.415947	0.373148	0.0981248	0.247441	-0.442571	0.229746	0.211967	0.158692	0.238027	0.182069	0.395996	-0.245143	-0.522198	-0.238141	0.285995	0.116316	-0.522198	-2.1097	0.0668443	13.5112	0.0313415	-0.423462	0.173914	0.127387	0.177778	0.112392	14
THBS3	black	0.571751	0.238606	0.164552	-0.187072	0.04775	-0.392601	0.12725	0.0529024	0.198011	-0.0838168	-0.355414	0.237215	-0.324935	0.224482	0.0571957	0.321414	-0.147269	0.224482	0.851881	0.414068	0.873645	-0.124185	0.108493	0.200581	0.18539	0.666667	0.317816	14
TIAM2	black	-0.0934683	0.00325682	0.0828905	0.257145	0.0581539	0.176703	-0.108744	-0.289663	-0.384523	0.10363	0.0356714	0.0723046	-0.143138	0.0122704	-0.262173	0.0253152	0.0498688	0.0122704	0.0349932	0.973414	-1.0841	0.071249	0.0772408	0.160806	0.0588266	0.355556	0.492389	14
TIMM17B	black	0.687014	0.326664	-0.410827	-0.362581	-0.185991	-0.341181	0.115704	0.184828	0.266758	-0.162487	0.281361	0.0787897	0.207013	0.720605	0.317764	0.350062	-0.311275	0.720605	4.45995	0.000845078	0.981183	-0.30451	0.29878	0.0671374	0.117431	0.977778	0.00935766	14
TIMM44	black	0.552991	0.575394	-0.532337	-0.40212	-0.435549	-0.158705	0.0904608	0.16924	0.278712	-0.196128	-0.0814706	-0.0217074	0.273377	0.561656	0.609107	0.267362	-0.336264	0.561656	2.77052	0.0169746	1.22328	-0.19963	0.244203	0.0954529	0.128655	0.866667	0.0502286	14
TMED1	black	0.506894	-0.338043	0.21905	0.016523	-0.0397569	-0.344909	0.355368	0.310871	-0.0036101	0.119567	0.26415	0.451555	-0.122202	-0.290574	-0.115	0.221568	0.05476	-0.290574	-1.17851	0.262886	3.86626	0.0352517	-0.136292	0.0980418	0.10759	0.333333	0.251372	14
TMEM59L	black	0.521829	-0.231178	0.253848	-0.205995	0.13554	-0.25539	-0.0775834	0.24707	0.172735	0.00477287	-0.0175567	0.242128	-0.0747093	0.081493	0.305928	0.455155	-0.225776	0.081493	0.258894	0.803689	2.30702	-0.0623185	-0.0270126	0.119269	0.0661227	0.666667	0.445025	14
TNPO2	black	0.548435	0.446773	-0.33983	-0.104116	-0.288932	-0.263176	0.213017	0.114592	0.179369	-0.441695	-0.202245	0.0849551	-0.0769795	0.251302	-0.00226414	-0.278455	0.0169313	0.251302	0.958659	0.360256	-38.5655	0.00557051	0.214829	0.160685	0.147742	0.644444	0.296046	14
TOLLIP	black	0.355837	-0.490738	0.212986	-0.202379	-0.188204	-0.154895	0.416286	0.472308	-0.0247329	0.0337802	0.180762	0.28741	0.115546	-0.330949	0.279009	0.2391	-0.0901262	-0.330949	-1.03167	0.345785	24.794	0.00577479	-0.14318	0.133094	0.055969	0.333333	0.290707	14
TPD52L2	black	0.533064	0.171032	0.0638385	-0.414521	-0.0442856	-0.458095	0.197961	-0.0315148	0.0571336	0.376224	-0.0321808	0.00032052	0.0825346	0.521002	0.363298	0.63599	-0.361989	0.521002	2.82135	0.019904	0.409141	-0.302746	0.123866	0.0382511	0.14629	0.955556	0.0548888	14
TRAF2	black	0.765663	0.3696	-0.212802	-0.429648	-0.193668	-0.326958	0.10382	0.159287	0.233273	0.0748457	-0.0453091	0.0430883	0.150286	0.47939	0.554144	0.513041	-0.367101	0.47939	2.3492	0.0375072	0.392428	-0.279617	0.10973	0.0814257	0.144355	0.866667	0.0794	14
TRAF4	black	0.615621	0.150286	-0.0889493	-0.133001	0.120338	-0.468628	-0.208764	0.112462	0.22224	0.178402	0.141519	0.1047	0.00879756	0.347938	0.0204664	0.269212	-0.140199	0.347938	1.6382	0.130012	72.8832	-0.00289736	0.211169	0.0554729	0.118312	0.644444	0.166731	14
TRAIP	black	0.304892	0.533197	-0.51966	0.0455196	-0.107055	-0.130066	0.0402721	0.0557607	0.188503	-0.248698	-0.152021	0.145181	0.0129371	0.114514	-0.302615	-0.517119	0.162275	0.114514	0.405574	0.694771	-1.40804	0.14668	0.206532	0.116144	0.0910398	0.555556	0.414869	14
TRPM2	black	0.559944	-0.185401	0.331226	-0.293713	-0.0793456	-0.324302	0.569932	0.207786	0.174458	0.0670498	-0.0926806	0.289936	-0.161264	0.280383	0.361481	0.761787	-0.311251	0.280383	1.29961	0.221324	3.38641	-0.142757	-0.0421558	0.0310603	0.0709039	0.666667	0.227739	14
TSSC4	black	0.520538	-0.243169	0.148119	-0.090778	-0.122067	-0.394923	0.29745	0.417507	0.230206	0.147578	-0.0246097	0.443232	-0.119284	-0.10901	0.0716183	0.221048	-0.052509	-0.10901	-0.33543	0.748755	-2.35531	-0.0410667	-0.096725	0.148997	0.0730268	0.444444	0.431306	14
TSTA3	black	0.34168	-0.285786	0.239204	-0.13859	0.23246	-0.427695	0.422555	-0.0441242	0.415534	0.418001	0.172743	-0.0322669	0.0644635	-0.405386	0.150506	0.399742	-0.0940862	-0.405386	-1.2769	0.255654	3.18013	0.0357155	-0.11358	0.109189	0.0418109	0.244444	0.247629	14
TUBG2	black	0.536149	0.228957	-0.223195	-0.0435619	-0.254864	-0.127729	0.343964	0.199245	0.52898	-0.179898	-0.185461	0.14745	-0.016128	-0.084481	0.0960587	-0.271478	0.054616	-0.084481	-0.30876	0.764054	2.23511	0.0843631	0.0377445	0.113476	0.0996008	0.488889	0.435048	14
TUBGCP3	black	0.328371	0.341242	-0.329373	-0.181789	0.0846076	-0.19395	-0.10749	0.15888	0.263994	-0.192827	-0.00756204	0.154976	0.0406748	0.29223	0.0211487	-0.0264793	-0.0737736	0.29223	0.85591	0.43181	2.65895	-0.0176349	0.0468903	0.0715049	0.0238827	0.644444	0.324676	14
TUFM	black	0.479573	-0.0666803	-0.17209	-0.140611	-0.370704	-0.082565	0.379062	0.227217	0.197829	-0.138265	0.238104	-0.0223578	0.29836	-0.195701	0.146734	-0.228424	0.0715952	-0.195701	-0.884688	0.395751	4.78751	0.0203842	-0.0975897	0.0549474	0.121504	0.4	0.310007	14
TWF2	black	0.616124	-0.018481	0.407519	-0.27009	0.0921112	-0.386764	-0.0447981	-0.0767059	0.0912655	0.123279	0.033896	0.24008	-0.318655	0.530614	0.309844	0.824568	-0.40357	0.530614	2.62458	0.0222843	35.2962	-0.342539	-0.00970469	0.0692383	0.106245	0.822222	0.0586044	14
UBIAD1	black	0.107777	-0.138265	-0.190507	-0.38491	-0.158139	-0.0523316	0.117065	0.346939	0.209044	0.254625	0.297	-0.113833	0.52269	0.289209	0.508205	0.328602	-0.287151	0.289209	0.985809	0.356723	35.4512	-0.154616	-0.00436136	0.129912	0.0797112	0.644444	0.295206	14
UBL4A	black	0.362251	-0.272149	-0.0556188	-0.405865	-0.0987289	-0.061889	0.425078	0.47746	0.219536	-0.0534263	0.303772	0.110714	0.458645	0.153154	0.725621	0.290873	-0.278596	0.153154	0.545283	0.599151	1.59531	-0.21399	-0.134137	0.115258	0.0903407	0.622222	0.383472	14
UBTF	black	0.792319	0.446532	-0.228542	-0.51438	-0.336619	-0.451937	0.187014	0.288476	0.289418	-0.178395	-0.2024	0.15358	0.0817782	0.579779	0.505165	0.419866	-0.381184	0.579779	2.6551	0.0235236	0.639462	-0.267141	0.170826	0.11941	0.113802	0.866667	0.060401	14
UBXD1	black	0.616328	-0.191602	0.151063	-0.239211	-0.184702	-0.128258	0.318354	0.249831	0.242384	0.124129	-0.0615456	0.10393	0.086509	-0.0421861	0.417049	0.399585	-0.191661	-0.0421861	-0.159242	0.876475	-1.1086	-0.1832	-0.203096	0.0888234	0.0878656	0.422222	0.467178	14
USF2	black	0.581988	0.0116063	-0.023494	-0.481605	-0.327913	-0.185944	0.0499911	0.421633	0.651774	-0.329442	0.0331262	0.171681	0.151045	0.245321	0.407174	0.233188	-0.230476	0.245321	0.732249	0.495336	4.84508	-0.156806	-0.0323639	0.158244	0.0619683	0.577778	0.350233	14
USP5	black	0.559523	0.109258	-0.217908	-0.370063	-0.261474	-0.267411	0.259557	0.188715	0.388823	-0.141994	0.152891	-0.0548233	0.285931	0.361327	0.434073	0.279503	-0.299994	0.361327	1.15782	0.293499	0.0932016	-0.157933	0.0147196	0.136081	0.0609772	0.711111	0.265888	14
VARS	black	0.420502	-0.0349707	0.122693	-0.543762	-0.125834	-0.401763	0.206929	-0.103509	0.186463	0.23563	0.466479	-0.0660462	0.227715	0.573445	0.588254	0.634463	-0.471329	0.573445	2.59821	0.0262283	0.264776	-0.337142	0.0892673	0.11981	0.11216	0.866667	0.0646605	14
VCY	black	0.671956	-0.154061	0.215812	-0.199269	-0.0171345	-0.422138	0.374899	0.202385	0.267848	-0.08703	0.00696719	0.295855	-0.175391	0.23683	0.284021	0.469009	-0.236167	0.23683	0.801597	0.448324	2.81971	-0.10701	-0.0379509	0.0729092	0.0458965	0.622222	0.330961	14
VEGFB	black	0.68905	-0.00932837	0.258116	-0.367535	-0.215896	-0.528495	0.11084	0.122811	0.115211	0.233466	0.0750674	0.259073	-0.102859	0.396487	0.3583	0.561851	-0.324721	0.396487	1.67741	0.120918	0.236692	-0.222589	0.052685	0.110352	0.121464	0.777778	0.159781	14
VPS72	black	0.652663	0.484217	-0.344843	-0.544136	-0.138574	-0.490475	-0.00354532	-0.00335767	0.523986	0.186968	0.0776363	-0.165351	0.275493	0.823195	0.4798	0.597727	-0.461753	0.823195	5.7382	0.00010508	0.570208	-0.559589	0.319082	0.0988155	0.116975	1	0.00363896	14
WBSCR22	black	0.419625	0.135436	-0.438805	-0.0537832	-0.308308	-0.193774	0.449036	0.189532	0.149957	-0.105482	0.347929	-0.101852	0.336541	0.0446601	0.096951	-0.36209	0.0462387	0.0446601	0.163858	0.873159	-1.69525	0.0608302	0.103122	0.192137	0.172336	0.511111	0.466119	14
WDR46	black	0.338147	-0.125062	0.106971	0.0120412	-0.297149	-0.37131	0.0847512	0.0163741	0.101883	-0.133093	0.454663	0.259496	-0.155819	0.0566751	-0.188075	-0.0233657	0.0270169	0.0566751	0.24862	0.808196	-3.72918	0.0113341	0.042267	0.0554918	0.111358	0.533333	0.446147	14
ZBTB32	black	0.666503	-0.131341	0.192656	-0.331674	-0.131825	-0.282577	0.20151	0.33332	0.178854	-0.223156	0.221164	0.460337	-0.101988	0.240645	0.297677	0.453287	-0.24297	0.240645	0.957255	0.358727	0.100718	-0.089861	0.00905066	0.0703212	0.0757079	0.577778	0.296018	14
ZMYND11	black	0.320004	0.172346	-0.00424853	0.196573	0.110436	-0.293981	-0.0420257	-0.0108911	0.138548	0.123716	-0.360228	0.220793	-0.40731	-0.101878	-0.260098	-0.080127	0.110741	-0.101878	-0.32649	0.754092	3.6784	0.128275	0.0348724	0.248802	0.141208	0.444444	0.432578	14
ZNF16	black	0.40085	0.0652841	-0.0599284	-0.347359	0.137838	-0.13459	0.121205	0.422142	0.196569	0.0604805	-0.287225	0.127167	0.219102	0.114269	0.441721	0.203885	-0.195308	0.114269	0.358844	0.731464	1.8981	-0.119832	-0.0631324	0.139815	0.0736054	0.488889	0.425588	14
ZNF205	black	0.444899	0.268705	-0.230428	-0.0144636	-0.159997	-0.279857	-0.0429161	0.0603203	0.219322	-0.145268	-0.136069	0.0456267	-0.142187	0.229698	-0.011552	-0.045082	-0.0354144	0.229698	0.963588	0.354306	13.268	-0.00892921	0.118473	0.0786886	0.106251	0.622222	0.294227	14
ZNF221	black	0.61628	0.168606	0.0791693	-0.00922309	0.0181437	-0.188767	-0.145045	0.15974	-0.0226445	-0.0631274	-0.265193	0.611786	-0.402205	0.276353	-0.0575567	0.331411	-0.148137	0.276353	1.27419	0.229511	5.12479	-0.0176198	0.090298	0.0350128	0.0771195	0.577778	0.232577	14
ZNF239	black	0.42238	0.429849	-0.266254	-0.191134	0.151717	-0.443769	-0.136148	-0.124385	0.207323	0.111638	0.160633	-0.0198937	-0.00115176	0.790999	0.0476374	0.306196	-0.244246	0.790999	4.5367	0.00153889	1.90658	-0.215698	0.411246	0.10912	0.0847958	1	0.0128144	14
ZNF350	black	0.0561716	0.336894	-0.208125	0.088245	-0.226127	-0.163737	-0.171389	0.0974832	-0.20596	-0.106437	-0.30966	0.238563	-0.194268	-0.0190068	-0.387399	-0.390614	0.214778	-0.0190068	-0.0594446	0.954433	1.06811	0.145374	0.136104	0.137751	0.0731143	0.488889	0.488139	14
ZNF7	black	0.228465	0.27232	-0.254075	-0.508565	0.14042	-0.277142	0.096306	0.153697	0.431295	0.215122	-0.17287	-0.35951	0.482963	0.52924	0.655822	0.417235	-0.389688	0.52924	2.44045	0.0320392	0.143362	-0.372439	0.0533936	0.115533	0.130763	0.866667	0.071847	14
ZNHIT2	black	0.534892	-0.172215	0.0171709	0.204592	-0.0588076	-0.416287	0.299235	0.245792	-0.0107076	0.0564949	0.0635021	0.400723	-0.157054	-0.524261	-0.310393	-0.179753	0.217807	-0.524261	-2.23407	0.0506384	1.24475	0.0816963	-0.101691	0.0620095	0.0537873	0.111111	0.0943808	14
2011-03-06	blue	-0.0661703	0.591113	-0.393727	0.0845021	0.114446	0.0244734	-0.0886572	-0.255821	-0.35491	-0.29013	-0.326974	-0.131147	-0.177117	0.550901	-0.272253	-0.20184	-0.0159651	0.550901	2.50237	0.0298868	28.5502	-0.0318434	0.909134	0.264912	0.266877	0.844444	0.0693526	14
2011-03-07	blue	-0.36921	0.402705	-0.465243	-0.0928555	0.2525	0.335448	-0.0115812	-0.173185	-0.0302011	0.197602	-0.403923	-0.567606	0.34071	0.336507	0.408446	-0.00699157	-0.174798	0.336507	1.44876	0.17317	1.31857	-0.169	0.222838	0.164212	0.214909	0.711111	0.19728	14
2011-09-07	blue	-0.0705991	0.311661	0.181377	-0.00701378	0.0584194	-0.0699519	-0.067459	-0.292308	-0.314064	0.195609	-0.662235	0.0420118	-0.409389	0.259335	-0.0229873	0.414303	-0.153074	0.259335	1.10626	0.290298	12.2424	-0.244198	-0.0199469	0.117408	0.165248	0.711111	0.26466	14
76P	blue	0.0195522	0.394552	-0.592383	-0.412238	-0.179526	0.21957	0.0580566	0.210588	0.525927	-0.019377	-0.0758212	-0.397432	0.640788	0.638985	0.656939	-0.0270681	-0.277574	0.638985	3.47721	0.0045991	1.49611	-0.175703	0.262872	0.0692592	0.105411	0.955556	0.0236224	14
A2BP1	blue	0.166173	0.706211	-0.267045	-0.0344883	-0.250134	-0.161452	-0.30746	-0.150666	-0.0822417	-0.242677	-0.409012	0.194548	-0.343206	0.408163	-0.505016	-0.217284	-0.0181231	0.408163	1.75559	0.105727	-4.40659	0.149608	0.659261	0.190712	0.218872	0.704545	0.148133	14
ABCC8	blue	0.235558	0.743303	-0.314751	-0.0733873	-0.22024	-0.251423	-0.320432	-0.17021	-0.125424	-0.275719	-0.337191	0.179623	-0.306796	0.542219	-0.511126	-0.0551056	-0.0889816	0.542219	2.66988	0.0204183	-35.7469	0.0225462	0.805956	0.167671	0.2408	0.866667	0.0556223	14
ABCD4	blue	0.207998	0.677326	-0.262093	-0.008971	-0.117201	-0.187411	-0.178645	-0.439756	0.215406	-0.0675797	-0.309472	-0.260526	-0.113465	0.344897	-0.147354	-0.107995	-0.0498265	0.344897	1.45478	0.172149	-24.0143	0.0155095	0.372449	0.158187	0.187554	0.688889	0.197036	14
ABL1	blue	0.262371	0.696657	-0.261772	-0.228911	-0.245277	-0.23438	-0.221746	-0.403603	0.115557	-0.315992	-0.174886	-0.271391	-0.0871696	0.614319	0.0157128	0.0826266	-0.180755	0.614319	3.15739	0.00831074	8.89944	-0.0624709	0.555956	0.118814	0.155714	0.866667	0.0335194	14
ACAA2	blue	0.16566	0.585232	-0.10155	-0.33032	-0.196681	-0.400304	-0.451019	-0.428744	-0.0807775	-0.138405	0.139387	0.00730892	-0.231461	0.943558	0.299005	0.859251	-0.461437	0.943558	12.7585	1.16331e-07	1.29442	-1.08325	1.40217	0.0741382	0.180146	1	8.25e-05	14
ACADM	blue	-0.138007	0.368613	-0.189309	0.0884817	0.704434	-0.00584761	-0.275386	-0.336529	-0.246989	0.11111	-0.255254	-0.184871	-0.0531317	0.346926	-0.350393	0.0445158	-0.0150403	0.346926	1.547	0.147921	-5.47339	0.0633195	0.346572	0.100859	0.152814	0.711111	0.180919	14
ACADVL	blue	-0.00855729	-0.247498	0.133033	0.16972	0.0505629	-0.0120509	0.524551	-0.189332	0.158017	-0.228204	0.319031	-0.212555	0.0535887	-0.480641	-0.168618	-0.404743	0.232899	-0.480641	-2.10869	0.0585466	1.54492	0.138799	-0.214434	0.114804	0.121986	0.155556	0.103516	14
ACLY	blue	-0.132043	0.47738	-0.333477	-0.495271	-0.123404	-0.0923315	-0.114463	-0.151796	0.0953095	-0.0048351	0.0331271	-0.368316	0.308733	0.776063	0.718297	0.51626	-0.492014	0.776063	5.19517	0.000232092	0.654969	-0.532998	0.349097	0.0903081	0.143783	1	0.00522227	14
ACOT7	blue	0.0545633	0.478755	-0.459091	-0.548262	-0.379991	0.0695077	0.210763	-0.0579841	0.0305916	-0.157658	0.0126303	-0.340683	0.399872	0.851688	0.809751	0.471632	-0.515377	0.851688	7.39194	2.70962e-05	0.855571	-0.713985	0.610865	0.058318	0.169476	1	0.00192161	14
ACP1	blue	0.0422867	0.678336	-0.496592	-0.114887	-0.0878825	-0.316687	-0.322529	-0.245379	-0.0346711	0.166018	-0.0808808	-0.28783	0.15759	0.80752	0.046885	0.0260177	-0.176787	0.80752	4.72323	0.00135876	2.18279	-0.247273	0.539746	0.134223	0.0987357	0.977778	0.0121432	14
ACRV1	blue	0.0123943	0.393967	-0.0941582	-0.0961815	-0.199206	0.124189	-0.113774	-0.145553	-0.0536922	-0.0821642	-0.252104	0.10532	-0.138751	0.463273	0.142572	0.253026	-0.212007	0.463273	2.00717	0.0698756	2.52267	-0.0739595	0.186575	0.0893029	0.0941998	0.688889	0.115274	14
ACSM3	blue	0.0871062	0.150929	0.149961	0.0123011	-0.0257146	-0.211602	-0.108939	0.0112793	-0.0241599	0.167834	-0.329705	0.208328	-0.323223	-0.0051467	-0.482369	0.13756	0.0351859	-0.0051467	-0.0218803	0.98291	1.04114	0.136821	0.131415	0.127779	0.211474	0.333333	0.495042	14
ACTG1	blue	-0.00782393	0.379567	0.0706751	-0.260546	-0.119833	-0.16386	-0.304573	-0.305915	-0.118709	0.178987	-0.216825	0.0434163	-0.227143	0.734564	0.419181	0.63852	-0.502179	0.734564	3.23366	0.0194117	0.265482	-0.376934	0.100069	0.13464	0.0602641	0.955556	0.0543056	14
ACTL6B	blue	0.24477	0.878341	-0.499169	-0.131382	-0.301973	-0.202831	-0.285839	-0.135664	-0.107819	-0.227456	-0.379308	0.129847	-0.179969	0.666224	-0.379547	-0.0930573	-0.15551	0.666224	3.95703	0.00235095	-202.514	0.00396142	0.802244	0.0836352	0.183584	0.933333	0.0158111	14
ACTN2	blue	0.258842	0.354845	-0.135518	0.0305511	0.024083	0.106246	-0.0164501	-0.180739	0.0197469	-0.0642695	-0.206417	0.0833256	-0.202044	0.291319	0.122728	0.214525	-0.153644	0.291319	1.23381	0.241032	1.38983	-0.0475733	0.0661188	0.0560464	0.0731429	0.711111	0.239677	14
ACTR1B	blue	0.395425	0.295818	-0.24645	0.107901	0.00318131	-0.211948	-0.185983	0.112641	0.225923	-0.0323704	-0.194353	0.0691866	-0.0654981	0.0288077	-0.207763	-0.130008	0.0844555	0.0288077	0.0962743	0.925807	-1.07899	0.126185	0.136152	0.0862958	0.0571925	0.511111	0.480735	14
ACTR3B	blue	0.174054	0.499004	-0.422009	0.0204391	0.0503874	-0.189217	0.204752	-0.0147022	-0.0572004	0.0178771	-0.249704	-0.151676	0.0873382	0.371854	0.0818175	-0.094076	-0.08882	0.371854	1.27666	0.244543	3.82284	-0.046674	0.178427	0.153384	0.0869595	0.666667	0.241708	14
ACVR2A	blue	-0.0832345	0.425617	-0.246843	-0.0183491	-0.0466599	0.0153013	-0.120043	-0.0362806	0.196564	-0.210698	-0.430988	-0.0812778	-0.0744258	0.206792	0.120739	-0.220957	-0.0260281	0.206792	0.933363	0.370955	48.9168	-0.00374889	0.183384	0.0848742	0.181642	0.622222	0.300142	14
ACYP1	blue	-0.0904711	0.795629	-0.76628	0.165468	-0.135154	0.126169	-0.125442	-0.315125	-0.0268371	-0.358375	-0.24307	-0.392142	0.142819	0.441828	-0.364714	-0.72307	0.153337	0.441828	1.57346	0.16162	-2.83893	0.444268	1.26125	0.450768	0.257682	0.711111	0.189922	14
ADAM19	blue	-0.0904568	0.262818	0.292035	-0.232055	0.00152939	-0.0845663	-0.398974	-0.460086	-0.0356947	-0.121417	-0.104308	-0.115953	-0.286424	0.499285	-0.040391	0.420053	-0.227523	0.499285	2.23147	0.0469542	2.04182	-0.18798	0.383822	0.173358	0.188702	0.822222	0.0906922	14
ADAMTS2	blue	0.0181551	0.398719	0.0220882	0.0510952	-0.16321	0.000389256	-0.442128	-0.21608	-0.167703	-0.31288	-0.278819	0.163677	-0.323583	0.291808	-0.465856	-0.0135123	0.022399	0.291808	1.31077	0.215334	-8.55322	0.0100364	0.0858433	0.0285444	0.0502987	0.622222	0.22452	14
ADAT1	blue	-0.0588893	0.624464	-0.441868	-0.0744786	-0.345048	-0.010523	-0.0983682	-0.331308	-0.0609144	-0.0293157	-0.0643595	-0.294131	0.068685	0.606415	-0.110815	-0.284064	-0.0530219	0.606415	3.08293	0.00956273	-17.2697	0.0292744	0.505559	0.0945445	0.122183	0.888889	0.0364283	14
ADCY6	blue	0.399788	0.50383	-0.0974104	-0.0489477	-0.0333284	-0.252692	-0.285509	-0.388581	0.0566856	0.0628857	-0.135621	-0.0495811	-0.208647	0.470389	-0.0299542	0.411184	-0.233815	0.470389	1.73396	0.126409	1.24176	-0.156348	0.194147	0.172767	0.10493	0.666667	0.164039	14
ADCYAP1	blue	0.0935606	0.732542	-0.374437	-0.0488106	-0.222914	-0.035989	-0.313156	-0.160586	-0.066371	-0.243542	-0.373441	0.113407	-0.238589	0.564102	-0.363364	0.0142025	-0.142971	0.564102	3.10348	0.0114689	-68.1191	0.0073617	0.501472	0.0525676	0.150283	0.888889	0.0405664	14
AES	blue	0.144944	0.80314	-0.449014	0.0859677	-0.193421	-0.0814958	-0.407285	-0.239878	0.00804141	-0.152056	-0.438014	0.00268768	-0.169613	0.366992	-0.451703	-0.460895	0.0301059	0.366992	1.61625	0.132032	-3.92995	0.183302	0.720365	0.195795	0.26848	0.688889	0.168005	14
AFAP1	blue	-0.378881	0.212986	0.177651	0.0570616	0.0210572	-0.000790805	-0.185048	-0.460669	-0.146723	0.0730405	-0.397395	-0.255787	-0.265986	0.31793	0.0895793	0.231822	-0.157904	0.31793	1.1167	0.298662	2.0548	-0.0275578	0.0566257	0.0630326	0.0413518	0.644444	0.267889	14
AGL	blue	-0.232521	0.408705	-0.491276	0.189615	0.00998041	-0.00444739	0.235931	-0.251	-0.0176055	-0.089749	-0.185146	-0.500842	0.178212	-0.024209	-0.303933	-0.619297	0.230191	-0.024209	-0.0922434	0.928188	1.07468	0.368323	0.342728	0.19378	0.1986	0.511111	0.481474	14
AGPAT1	blue	0.462521	0.585261	-0.100999	-0.0642137	-0.283336	-0.438484	-0.290048	-0.347865	-0.0755306	-0.0177713	-0.0817083	0.192092	-0.339833	0.554985	-0.547032	0.274143	-0.121681	0.554985	2.91867	0.0138135	11.3886	-0.0364944	0.415618	0.0695511	0.138411	0.844444	0.0449029	14
AGPAT4	blue	0.097083	0.318904	0.0968753	0.0860921	-0.36029	0.106569	-0.0436708	-0.2459	-0.273799	-0.537029	-0.251139	0.22247	-0.469113	0.390567	-0.475056	-0.126779	0.0646685	0.390567	1.84017	0.0919892	-3.52444	0.0465334	0.164004	0.0300618	0.0563154	0.733333	0.136858	14
AIP	blue	0.61487	0.332744	-0.0577762	-0.337872	-0.127557	-0.578442	-0.153444	-0.162381	0.170088	-0.0684864	0.175263	0.0762175	-0.0534611	0.585665	0.0647352	0.41465	-0.256039	0.585665	2.94277	0.0123437	1.25935	-0.217794	0.274279	0.100231	0.133845	0.866667	0.0419855	14
AKAP1	blue	0.0323751	0.71228	-0.495638	-0.0997063	0.079167	0.170489	-0.379114	-0.0372141	-0.0743542	-0.0284396	-0.536683	-0.152531	0.0967093	0.476096	0.123074	-0.0333098	-0.142477	0.476096	2.21161	0.0471813	4.63078	-0.0972781	0.450474	0.147172	0.199202	0.8	0.0907048	14
AKAP11	blue	-0.313569	0.159863	0.0324182	0.330747	0.486623	0.0522581	-0.421091	-0.50226	-0.0436166	-0.100034	-0.0100887	-0.135736	-0.292698	-0.1181	-0.627663	-0.183879	0.20921	-0.1181	-0.447651	0.663467	1.84211	0.15522	0.0842619	0.113079	0.111082	0.4	0.40524	14
AKAP12	blue	-0.0171387	0.482924	0.0490927	0.113777	0.171361	-0.184441	-0.368454	-0.44896	-0.0363745	-0.253294	-0.374947	0.0269395	-0.487673	0.37257	-0.570229	0.00567527	0.0256827	0.37257	1.8049	0.100651	-6.4714	0.0978295	0.633094	0.109083	0.275771	0.733333	0.143718	14
AKAP8	blue	-0.243608	0.12807	-0.212332	0.300922	0.285022	0.312505	0.0777166	0.122242	0.0502437	-0.0696345	-0.387843	-0.0641022	-0.0536351	-0.48597	-0.296884	-0.419128	0.281754	-0.48597	-2.07565	0.0638028	0.254574	0.24945	-0.0635036	0.109067	0.104101	0.155556	0.109338	14
AKAP8L	blue	0.39051	0.748733	-0.555407	-0.208796	-0.14294	-0.161849	-0.0196666	-0.131125	0.393145	-0.278801	-0.234026	-0.225276	0.131326	0.541625	0.116554	-0.331678	-0.090993	0.541625	2.97182	0.0153991	-374.777	0.0012826	0.480687	0.0425584	0.155601	0.8	0.047689	14
AKR1A1	blue	0.00661114	0.361034	-0.126821	0.367884	-0.405057	-0.114307	-0.183839	-0.427751	-0.00389037	-0.378508	0.0524538	0.0573802	-0.343806	-0.381932	-0.728445	-0.701481	0.416699	-0.381932	-1.85912	0.0921394	1.70703	0.287872	0.168639	0.0234452	0.0596946	0.244444	0.136873	14
ALDH5A1	blue	-0.201356	0.357623	-0.191696	0.168474	0.380165	0.136211	-0.480205	-0.22601	0.111296	0.254464	-0.448408	-0.252635	0.00436102	0.115149	-0.0679533	-0.0639697	0.00569024	0.115149	0.495966	0.629133	1.35737	-0.0620871	0.084275	0.148458	0.255044	0.6	0.393898	14
ALDH7A1	blue	0.121877	0.237199	-0.16953	0.114119	-0.154829	-0.38435	-0.139262	-0.402647	0.0020982	-0.00385257	0.48652	-0.112275	-0.060244	0.0937143	-0.614669	-0.507062	0.241552	0.0937143	0.353279	0.730893	-1.32318	0.365639	0.483807	0.239785	0.233206	0.6	0.425563	14
ALDH8A1	blue	0.0419635	0.483291	-0.156337	0.0865227	-0.200924	0.236636	-0.260323	-0.0627688	-0.0411337	-0.18688	-0.395574	0.145884	-0.238595	0.111744	-0.378386	-0.238806	0.129108	0.111744	0.363716	0.726943	-1.97908	0.0475002	0.0940067	0.109838	0.0654592	0.577778	0.424892	14
ALG5	blue	-0.0190387	0.0270527	0.0613903	0.276425	0.0243906	-0.130344	-0.268533	-0.364404	-0.214549	-0.215155	0.299349	0.0599206	-0.282874	-0.099764	-0.697455	-0.278266	0.237672	-0.099764	-0.410028	0.68902	1.48466	0.28235	0.190178	0.133154	0.181115	0.466667	0.412878	14
ALG6	blue	0.058312	0.811574	-0.624785	-0.0912544	0.0264018	0.0428418	-0.144857	-0.14193	-0.0180458	-0.092689	-0.32165	-0.147495	0.0911558	0.613008	-0.125568	-0.260687	-0.0677872	0.613008	3.24	0.00711361	24.3423	-0.0241424	0.58768	0.104581	0.15723	0.888889	0.0302994	14
ALKBH1	blue	0.077222	0.610251	-0.574391	-0.363419	-0.38236	0.059682	0.082617	-0.0754046	0.196398	-0.250153	-0.0193247	-0.299247	0.383198	0.719931	0.440731	-0.108744	-0.250101	0.719931	4.64827	0.000836587	1.37119	-0.203849	0.279516	0.0393742	0.0962455	0.955556	0.00934256	14
ALX3	blue	0.592792	0.273288	-0.0265178	-0.14059	-0.261842	-0.375913	0.168735	0.111092	0.118454	0.109989	-0.159282	0.385856	-0.242419	0.182788	-0.101656	0.246684	-0.0788904	0.182788	0.762268	0.460631	1.57922	-0.0383569	0.0605741	0.0762926	0.104993	0.6	0.335593	14
AMH	blue	0.523315	0.645523	-0.307534	-0.194939	-0.225269	-0.251384	-0.1723	0.0082089	0.189179	-0.124904	-0.330392	0.170514	-0.125818	0.49084	0.226976	0.471154	-0.240064	0.49084	2.53496	0.0292755	3.42412	-0.178932	0.612686	0.113938	0.290753	0.822222	0.0687473	14
AMPH	blue	0.41174	0.619047	-0.245856	-0.0420349	-0.214338	-0.227825	-0.217241	-0.309682	0.138123	-0.123702	-0.276184	0.0390232	-0.247286	0.535653	-0.0665099	0.115971	-0.159034	0.535653	2.94813	0.0166519	-46.6736	0.0250546	1.16939	0.0862931	0.378441	0.777778	0.0499049	14
ANAPC2	blue	0.179319	0.292628	-0.243631	0.15785	-0.198383	0.254155	-0.17173	0.176494	0.438128	-0.277712	-0.300609	0.229638	-0.133974	-0.195279	-0.123045	-0.47201	0.200409	-0.195279	-0.680947	0.514942	2.55275	0.153418	0.0600991	0.111474	0.0797133	0.355556	0.356769	14
ANGPTL7	blue	0.006191	0.294065	-0.0853531	0.0806067	-0.0629698	-0.137342	-0.207663	-0.0361915	-0.141987	-0.241758	-0.215227	0.207411	-0.307232	0.0734415	-0.55507	-0.328396	0.0975275	0.0734415	0.319226	0.75534	-1.35008	0.146147	0.19731	0.0756927	0.141273	0.4	0.432675	14
ANK2	blue	-0.0323127	0.522697	-0.0123327	0.0860637	-0.118987	-0.0666339	-0.200952	-0.43586	-0.144499	-0.242361	-0.340862	-0.0654078	-0.422263	0.418474	-0.644119	-0.0810677	-0.00314835	0.418474	2.09353	0.0633837	-4.88959	0.120335	0.588389	0.0736406	0.211096	0.688889	0.108795	14
ANP32A	blue	0.390425	0.593989	-0.434463	-0.242654	-0.385606	-0.367879	-0.25565	-0.00335623	0.174877	-0.00371808	0.0191534	-0.104844	0.124552	0.701797	0.342452	0.192157	-0.300674	0.701797	3.28512	0.0121058	1.68308	-0.401812	0.676284	0.274034	0.180568	0.888889	0.0417774	14
AP1M2	blue	0.539763	0.0908727	0.154204	0.0720979	0.0166027	-0.33766	-0.0612888	0.000590735	0.269181	0.288331	-0.180931	0.44642	-0.371847	-0.0171006	-0.14596	0.264933	-0.0266006	-0.0171006	-0.0727905	0.943197	1.25183	0.0413843	0.033059	0.0588739	0.0980569	0.466667	0.485472	14
AP1S2	blue	-0.00934658	0.500559	0.0433652	0.147302	0.0255742	-0.0701606	-0.365443	-0.349438	-0.332277	-0.0435382	-0.378958	0.197914	-0.530044	0.391743	-0.494078	0.16835	-0.0344523	0.391743	1.53693	0.157143	2.96829	-0.0570107	0.169224	0.112024	0.0954891	0.688889	0.186832	14
AP3M2	blue	-0.128245	0.775225	-0.596976	0.0745929	-0.00926012	0.128029	-0.0938301	-0.291556	-0.206566	-0.165113	-0.412893	-0.245656	0.0157944	0.563965	-0.0883675	-0.415958	-0.0465151	0.563965	2.93347	0.0129451	24.6629	-0.0271369	0.669275	0.117301	0.206398	0.822222	0.0431682	14
AP4E1	blue	0.415306	0.506701	-0.267764	-0.0491342	-0.307413	-0.231599	-0.0267254	0.0179451	0.310537	-0.126436	-0.246626	0.162505	-0.149747	0.154064	-0.179502	-0.272922	0.0522046	0.154064	0.544489	0.599965	-2.09894	0.0487122	0.102244	0.0780899	0.0597326	0.555556	0.383781	14
AP4M1	blue	0.453854	0.663615	-0.366341	0.0853089	-0.171875	-0.323305	-0.369752	-0.14677	0.0903341	-0.124164	-0.233065	0.22211	-0.232519	0.367064	-0.473743	-0.223039	0.0211391	0.367064	1.57535	0.141663	-5.03185	0.0723079	0.363843	0.116966	0.14341	0.711111	0.17574	14
APAF1	blue	-0.0612947	0.581248	-0.194162	0.112514	0.0870297	-0.0753783	-0.268351	-0.416439	-0.0726479	-0.0533225	-0.130647	-0.103951	-0.237104	0.684704	-0.321298	-0.00158209	-0.048885	0.684704	2.85723	0.0294663	1.75544	-0.142355	0.249896	0.123774	0.0593876	0.866667	0.0689344	14
APBA2	blue	0.315214	0.688255	-0.267765	-0.159878	-0.183835	-0.207836	-0.331343	-0.0102979	0.00227879	-0.0674162	-0.479977	0.126709	-0.224071	0.636233	0.0670709	0.254888	-0.235262	0.636233	3.46655	0.00470981	6.00697	-0.125765	0.755467	0.137461	0.21384	0.866667	0.0238013	14
APBA3	blue	-0.00108816	0.430468	-0.20558	-0.144924	-0.162624	0.189486	0.23862	-0.189859	0.0334456	0.0846642	-0.33272	-0.242148	0.0767711	0.334316	0.290457	0.124287	-0.185588	0.334316	1.28807	0.227929	0.646426	-0.155682	0.100637	0.150183	0.130552	0.688889	0.231907	14
APBB1	blue	0.544974	0.379299	-0.0354512	0.132815	-0.384439	-0.379657	-0.153983	-0.194773	0.302333	-0.277459	-0.191628	0.326984	-0.466372	0.175352	-0.354839	-0.132338	0.0750356	0.175352	0.658389	0.525061	-2.12757	0.07364	0.156674	0.0926769	0.085537	0.555556	0.360004	14
APBB3	blue	0.187746	0.336345	-0.221016	-0.0262405	0.0427242	-0.127685	0.0479662	-0.300256	0.388372	-0.160824	0.14816	-0.212746	0.0116718	0.37913	0.0110101	-0.03911	-0.0666619	0.37913	1.16106	0.297734	2.5227	-0.041926	0.105767	0.119886	0.0425275	0.644444	0.267671	14
APC	blue	-0.320145	0.378593	-0.361144	-0.105159	0.219034	0.434001	-0.234313	0.0203109	-0.0597392	-0.209165	-0.484072	-0.317893	0.224492	0.265664	0.222585	-0.14509	-0.0948678	0.265664	1.15095	0.272242	6.64539	-0.0185421	0.123219	0.0681677	0.102585	0.688889	0.256003	14
APC2	blue	0.426888	0.434691	-0.17406	0.0247987	-0.211039	-0.309482	-0.0559113	0.0747898	-0.13736	-0.17349	-0.336054	0.374026	-0.35344	0.210555	-0.293802	-0.060204	0.0067763	0.210555	0.835219	0.420979	-4.3461	0.0549109	0.238649	0.148406	0.162389	0.622222	0.32108	14
APEX2	blue	0.37474	-0.0185271	-0.119661	-0.538473	-0.256894	-0.192777	0.205387	0.256244	0.572519	0.0716886	0.289586	-0.0896099	0.469719	0.379347	0.673183	0.503033	-0.38095	0.379347	1.63541	0.128432	0.0351179	-0.173528	0.00609393	0.0695591	0.0849986	0.644444	0.165693	14
API5	blue	-0.383749	0.536059	-0.44263	-0.239602	0.0254688	0.1178	-0.323021	-0.324129	-0.10173	0.0899613	-0.211709	-0.593398	0.327795	0.739726	0.421772	0.224571	-0.334902	0.739726	3.69011	0.00661284	1.3154	-0.284855	0.374699	0.148265	0.0998198	0.911111	0.029103	14
APITD1	blue	-0.240659	0.376882	-0.640398	0.332195	-0.160794	0.0588646	-0.0800851	-0.11671	-0.00542548	-0.0897407	0.0193012	-0.432218	0.309021	-0.0811354	-0.287323	-0.603358	0.276414	-0.0811354	-0.225536	0.830838	1.23129	0.41051	0.333398	0.326183	0.102499	0.377778	0.453694	14
APLP1	blue	0.191526	0.898575	-0.519823	-0.22845	-0.315577	-0.0792767	-0.187354	-0.26368	0.062864	-0.181601	-0.392134	-0.0793366	-0.0609188	0.729519	0.364055	0.20753	-0.274116	0.729519	4.89009	0.000757521	5.49663	-0.162919	0.895507	0.0632279	0.207002	1	0.00872706	14
APP	blue	-0.38475	0.117261	-0.206805	0.18985	-0.270403	0.140168	0.158675	-0.209208	-0.0738137	-0.0921605	-0.0907815	-0.317191	-0.00399434	-0.134793	-0.185213	-0.398969	0.174383	-0.134793	-0.599976	0.560808	6.40165	0.0978129	0.0152793	0.05872	0.124399	0.466667	0.372277	14
APPBP2	blue	-0.0769157	0.504419	-0.0609392	0.135159	0.101641	-0.23019	-0.410172	-0.461254	0.019838	0.123774	-0.423282	-0.190222	-0.328587	0.344427	-0.488534	0.0169499	-0.00557924	0.344427	1.59973	0.13741	27.8034	-0.010864	0.302056	0.0895002	0.173932	0.688889	0.172124	14
ARHGAP4	blue	0.309422	0.294397	0.0232766	0.207692	-0.127952	-0.248773	0.0118064	0.0122461	0.097327	0.0166991	-0.4762	0.315124	-0.474232	-0.0686521	-0.412639	-0.198312	0.15781	-0.0686521	-0.279304	0.78479	2.04239	0.0607103	0.0297251	0.0671436	0.0883109	0.444444	0.440374	14
ARHGEF10	blue	0.199745	0.390509	0.217349	-0.0246458	0.130073	-0.231186	-0.377767	-0.239573	-0.244646	0.270245	-0.556419	0.126067	-0.463183	0.373342	-0.242318	0.5058	-0.186912	0.373342	1.64492	0.125947	0.703186	-0.280008	0.196898	0.171995	0.233398	0.711111	0.163927	14
ARHGEF7	blue	0.0486151	0.854528	-0.449751	-0.0579401	-0.13503	-0.0258807	-0.305447	-0.382353	-0.0236603	-0.209559	-0.365957	-0.173994	-0.126436	0.655917	-0.106215	-0.186361	-0.137447	0.655917	4.07299	0.00319629	21.5565	-0.0529207	1.14078	0.0477797	0.289157	0.977778	0.0189422	14
ARID1A	blue	-0.025811	0.697971	-0.47404	-0.39413	-0.292514	0.0329409	-0.196413	-0.329148	0.252974	-0.0330884	-0.0822574	-0.450587	0.321431	0.732228	0.470671	0.231491	-0.340198	0.732228	4.1657	0.0015059	2.77227	-0.228534	0.633559	0.139847	0.152549	0.955556	0.0125961	14
ARID4A	blue	0.000125091	0.423245	-0.0501654	-0.232796	0.0657039	0.00326827	-0.165238	-0.159481	-0.167877	0.149794	-0.220745	0.0206707	-0.1287	0.574147	0.473666	0.46426	-0.350487	0.574147	2.92166	0.0128259	0.826613	-0.134498	0.111178	0.04694	0.0697668	0.866667	0.0429053	14
ARID4B	blue	-0.418434	0.627651	-0.48911	0.00736795	0.224962	0.344619	-0.350503	-0.382318	-0.153669	0.0613997	-0.408438	-0.568457	0.205879	0.45379	0.0784404	-0.119697	-0.103306	0.45379	1.70377	0.128866	2.47321	-0.154191	0.381348	0.261608	0.174246	0.777778	0.165811	14
ARL3	blue	-0.320932	0.299753	-0.264316	0.656417	-0.17539	-0.0285088	-0.267112	-0.343565	-0.275966	-0.208541	-0.132305	-0.0681367	-0.32302	-0.444342	-0.788679	-0.737146	0.541755	-0.444342	-1.40819	0.21756	1.95618	1.07609	0.550096	0.351663	0.125913	0.355556	0.22568	14
ARL4C	blue	0.0695412	0.193033	-0.0321094	-0.386486	-0.026893	-0.0431224	0.336823	-0.121464	-0.265116	-0.106659	-0.212047	-0.375191	0.132663	0.79509	0.531735	0.470229	-0.423609	0.79509	4.38764	0.00263267	0.228634	-0.895267	0.204689	0.208575	0.139082	1	0.0168956	14
ARL5A	blue	-0.283065	0.240063	-0.235143	-0.210701	0.228149	0.208656	-0.00796011	-0.223788	-0.38188	0.0953639	-0.0601608	-0.451999	0.239041	0.652708	0.438763	0.501626	-0.405035	0.652708	3.01076	0.0154645	0.189545	-0.448832	0.085074	0.140722	0.107908	0.888889	0.047822	14
ARS2	blue	0.167858	0.806477	-0.685377	-0.24535	-0.137387	-0.0255992	0.0734032	-0.0356509	0.294857	-0.188158	-0.325921	-0.352713	0.311789	0.603854	0.429696	-0.277952	-0.152981	0.603854	3.0297	0.0106604	2.63598	-0.20241	0.533549	0.152858	0.188791	0.866667	0.0386598	14
ASB1	blue	0.0979843	0.518035	-0.206617	0.290879	-0.179361	-0.150708	-0.249039	-0.178123	-0.167772	-0.117819	-0.293249	0.26865	-0.461902	0.0100954	-0.774521	-0.558471	0.302082	0.0100954	0.0361567	0.971928	-1.02155	0.207312	0.211779	0.0950507	0.0789407	0.466667	0.491987	14
ASCC3L1	blue	0.0894587	0.724975	-0.620421	-0.238129	-0.0800548	-0.179076	0.0128808	-0.154609	0.0353731	-0.131256	-0.170978	-0.406038	0.316977	0.607531	0.136544	-0.207996	-0.110578	0.607531	2.89534	0.0149752	6.64832	-0.0623458	0.414495	0.116324	0.116586	0.888889	0.0466821	14
ASCL1	blue	0.183997	0.869129	-0.46251	-0.111378	-0.269438	-0.20407	-0.291617	-0.363334	0.0565118	-0.26089	-0.381665	-0.086389	-0.200528	0.77464	-0.0802489	0.0452095	-0.208876	0.77464	5.67969	0.000313605	-21.0691	0.276163	5.8185	0.230172	0.948282	0.888889	0.00590452	14
ASNS	blue	0.307617	0.697468	-0.539522	-0.603668	-0.14959	-0.171603	0.12967	-0.0630494	0.267334	-0.149795	-0.193279	-0.446336	0.461979	0.831752	0.851073	0.474298	-0.539897	0.831752	5.74855	0.00012817	0.653513	-1.59899	1.04496	0.316869	0.333364	1	0.00399216	14
ATF5	blue	0.266853	0.550946	-0.311154	-0.395326	-0.366084	-0.00591977	-0.0938685	-0.221166	0.538277	-0.206332	-0.0873335	-0.232829	0.16639	0.643315	0.41168	0.322652	-0.29736	0.643315	3.89323	0.00370256	1.07464	-0.467648	0.502551	0.0598358	0.241912	0.933333	0.0207027	14
ATP2A3	blue	0.14267	0.344502	-0.0155478	0.331113	-0.217885	-0.0790687	-0.160364	-0.118921	-0.0526569	-0.314799	-0.338114	0.537734	-0.668225	-0.0718799	-0.752969	-0.347292	0.286925	-0.0718799	-0.238159	0.818278	1.231	0.44162	0.358749	0.293105	0.187533	0.488889	0.449329	14
ATP2B2	blue	0.34832	0.225866	0.246388	-0.0680689	-0.0863733	-0.0717969	-0.341976	-0.100633	-0.0858881	0.00492488	-0.204671	0.547482	-0.495796	0.390951	-0.0971228	0.531709	-0.217656	0.390951	1.84465	0.0913697	1.29101	-0.0958421	0.123733	0.055679	0.105208	0.688889	0.136417	14
ATP2C1	blue	-0.164866	0.746991	-0.615973	-0.277296	-0.0981683	0.136081	-0.11783	-0.237585	0.00282703	-0.13074	-0.38233	-0.538786	0.318129	0.68118	0.611683	0.0424783	-0.318701	0.68118	3.71288	0.00306383	4.02307	-0.332861	1.33912	0.28491	0.348732	0.911111	0.0184658	14
ATP4B	blue	0.217812	0.530124	-0.258764	-0.0979219	-0.228615	-0.14773	-0.164233	0.126939	0.0878599	-0.1346	-0.418208	0.298939	-0.222943	0.457423	0.0946622	0.160916	-0.175627	0.457423	2.2772	0.044255	77.372	-0.00394354	0.30512	0.0564833	0.123409	0.822222	0.087341	14
ATP5A1	blue	-0.319074	0.3102	-0.423722	0.0933269	-0.355294	0.057552	-0.288285	-0.168861	-0.0092929	-0.44503	0.375535	-0.206956	0.163943	0.269371	-0.337632	-0.707015	0.176921	0.269371	1.04702	0.318822	-2.47944	0.129384	0.320801	0.131643	0.12686	0.555556	0.278224	14
ATP5G2	blue	0.183	0.143731	-0.472237	0.0944111	-0.246318	-0.090569	0.0447603	0.259842	0.195349	-0.29162	0.236427	-0.149194	0.37204	-0.262955	-0.21253	-0.521441	0.258294	-0.262955	-0.861496	0.41961	3.2453	0.198358	0.0611215	0.139514	0.0768916	0.377778	0.320495	14
ATP5O	blue	-0.100828	0.35841	-0.301674	0.0622592	0.117052	0.168851	-0.162694	-0.221131	0.0114762	-0.00994876	-0.0197147	-0.240298	0.1801	-0.157281	-0.303642	-0.422417	0.215973	-0.157281	-0.585594	0.571224	1.66727	0.196657	0.117951	0.0995794	0.090268	0.377778	0.375239	14
ATP6V0A1	blue	0.333829	0.712285	-0.192195	-0.183564	-0.155105	-0.0703115	-0.262388	-0.417802	-0.00578527	0.0147672	-0.30311	-0.0710957	-0.23767	0.722803	0.0863176	0.483007	-0.311088	0.722803	4.17249	0.0013505	1.70948	-0.211417	0.361412	0.0869289	0.10626	0.977778	0.012124	14
ATP6V0E2	blue	0.621328	0.677377	-0.377736	-0.395991	-0.191367	-0.458272	-0.135272	0.0994425	0.395285	0.0117007	-0.206748	0.160183	0.000600625	0.759871	0.336545	0.536583	-0.398653	0.759871	4.09983	0.00288282	1.0176	-0.671285	0.683099	0.260997	0.202517	0.933333	0.0178814	14
ATP6V1B2	blue	-0.0985763	0.363073	0.201437	-0.276875	-0.0875815	-0.145764	-0.38454	-0.604711	-0.402933	0.199037	-0.0564405	-0.231463	-0.17765	0.888386	0.184012	0.650647	-0.410407	0.888386	6.44087	0.000267198	0.526738	-0.577516	0.3042	0.114517	0.0750054	1	0.00551918	14
ATP6V1D	blue	-0.405363	0.289373	-0.20674	0.368801	0.108266	0.124048	-0.13251	-0.602693	-0.426832	0.00324797	0.017118	-0.323233	-0.101664	-0.00142602	-0.468607	-0.378352	0.242286	-0.00142602	-0.00384738	0.997093	1.0047	0.249583	0.248414	0.293578	0.077617	0.4	0.498382	14
ATP6V1G1	blue	0.0853648	0.225537	-0.484135	-0.0100395	-0.052202	0.00371496	-0.125177	0.0890112	-0.0530279	-0.204481	0.190242	-0.290455	0.325808	0.204765	0.122045	-0.271939	0.00340641	0.204765	0.77961	0.453195	0.317042	-0.168923	0.0535556	0.206997	0.196441	0.711111	0.33317	14
ATP8A2	blue	0.107978	0.734655	-0.36094	-0.182829	-0.272688	-0.179727	-0.324326	-0.287636	-0.147449	-0.348559	-0.1688	0.0160896	-0.194503	0.703382	-0.134707	0.20874	-0.215218	0.703382	4.53221	0.00125855	10.4614	-0.132397	1.38505	0.0992925	0.319752	0.977778	0.0117905	14
ATP8B1	blue	0.0972111	0.364071	-0.0961673	0.0994006	-0.0794502	0.101745	-0.101124	-0.0207944	0.0206419	-0.262622	-0.332487	0.185204	-0.373526	0.268869	-0.290909	-0.100963	0.0397329	0.268869	1.12337	0.283495	3.95431	-0.0414939	0.16408	0.113334	0.143678	0.644444	0.260991	14
ATRX	blue	-0.203673	0.754371	-0.463306	0.0218593	-0.114838	-0.0680961	-0.360528	-0.577967	-0.0821804	-0.192496	-0.151166	-0.385827	-0.0690238	0.836844	-0.166627	-0.170488	-0.130231	0.836844	4.74913	0.00287479	2.95089	-0.217545	0.64195	0.160654	0.0833295	1	0.0178577	14
AURKA	blue	0.0371814	0.523015	-0.697449	-0.48766	-0.0913878	0.0485679	0.0287596	0.0948798	0.291551	0.0302187	0.116131	-0.423741	0.695517	0.735855	0.693813	0.142487	-0.364783	0.735855	4.25253	0.00124781	0.66187	-0.680795	0.450598	0.176089	0.19944	0.955556	0.0117468	14
AVP	blue	0.334378	0.351413	-0.116544	-0.0744446	-0.232833	-0.187429	-0.0773959	0.111554	0.0402204	-0.047071	-0.301648	0.21776	-0.127963	0.123776	-0.181089	0.0174493	-0.0260411	0.123776	0.552927	0.591663	-2.58276	0.051297	0.132487	0.0605431	0.133775	0.466667	0.381625	14
AZIN1	blue	-0.108396	0.415396	-0.474836	0.505891	0.072408	-0.147424	-0.269531	-0.0739976	-0.0303533	0.091184	-0.376567	-0.063912	-0.0788404	-0.395668	-0.725626	-0.625077	0.45613	-0.395668	-1.40616	0.202	2.97142	0.633792	0.213296	0.254819	0.156496	0.244444	0.215367	14
B3GNT1	blue	0.368871	0.278133	0.182186	-0.163553	-0.0323046	-0.479013	-0.143945	-0.0899546	0.0134332	0.255579	-0.211194	0.228932	-0.356038	0.338682	-0.164071	0.481914	-0.161684	0.338682	1.25825	0.241361	1.2689	-0.136619	0.173355	0.195431	0.149989	0.711111	0.239677	14
B4GALT5	blue	-0.364564	0.445467	-0.357105	0.282188	-0.209967	-0.0596887	-0.409203	-0.447457	-0.0413956	-0.0688063	0.143126	-0.265751	-0.091581	0.327801	-0.600289	-0.574267	0.21184	0.327801	1.26462	0.235576	-1.72934	0.351289	0.607498	0.152081	0.133855	0.822222	0.236415	14
B4GALT6	blue	-0.252506	0.157051	-0.0614755	0.0943581	0.115093	0.132169	-0.0816757	-0.0845922	0.0369192	-0.061803	-0.153351	0.00110065	-0.0469023	0.136589	-0.0405676	0.0188559	-0.0357032	0.136589	0.577003	0.574649	-19.463	0.00372844	0.0725666	0.0655752	0.0996649	0.555556	0.376588	14
BACE1	blue	0.115958	0.40999	0.041671	-0.0770137	-0.270457	-0.0827879	-0.0232156	-0.213435	-0.121482	-0.0125112	-0.537152	0.0139322	-0.30879	0.404877	0.164255	0.265693	-0.202493	0.404877	1.82968	0.0922396	0.92006	-0.306654	0.28214	0.184631	0.263566	0.711111	0.136899	14
BAI2	blue	0.48207	0.62834	-0.322629	-0.101829	-0.327616	-0.195965	-0.154147	0.136134	0.164614	-0.37479	-0.417656	0.267583	-0.21016	0.374836	-0.00597334	-0.0442017	-0.0947569	0.374836	1.60804	0.134425	24.2451	-0.00920224	0.223109	0.0921484	0.111265	0.688889	0.169933	14
BAI3	blue	0.175791	0.875398	-0.470185	-0.142336	-0.2377	-0.182199	-0.249654	-0.247985	0.0225447	-0.209664	-0.439967	-0.0794321	-0.131819	0.563863	-0.193085	-0.166431	-0.159544	0.563863	3.17766	0.0116427	58.2683	-0.0150548	0.877215	0.0599918	0.274311	0.866667	0.0409088	14
BARD1	blue	0.14552	0.83431	-0.552272	-0.291678	0.0129116	-0.023538	-0.209683	-0.112775	-0.0720007	-0.119198	-0.418842	-0.198131	0.117745	0.67922	0.422871	0.0729052	-0.240959	0.67922	4.17494	0.00187649	5.53832	-0.212078	1.17455	0.118189	0.310392	0.911111	0.0140082	14
BASP1	blue	-0.208931	0.439288	-0.214994	0.259342	-0.28312	0.176194	-0.0916545	-0.354503	-0.407343	-0.521401	-0.289415	-0.0832539	-0.249032	0.197908	-0.466097	-0.574103	0.231416	0.197908	0.722454	0.487965	-1.45605	0.544523	0.792855	0.264736	0.219245	0.644444	0.347498	14
BAT1	blue	0.0855043	0.770642	-0.460416	-0.274599	-0.128472	-0.14705	-0.457047	-0.271029	0.22212	-0.153525	-0.159025	-0.313354	0.14967	0.747772	0.181602	0.00515755	-0.209906	0.747772	4.85388	0.000445324	2.2967	-0.290635	0.667502	0.0959891	0.172485	1	0.00686667	14
BAT3	blue	0.262834	0.596608	-0.286487	-0.127985	-0.316071	-0.453021	-0.178871	-0.471258	0.27188	0.141241	0.0588346	-0.194809	-0.0315373	0.672946	-0.207474	-0.0295976	-0.073441	0.672946	3.42629	0.00599993	27.5871	-0.0161566	0.445713	0.096067	0.0945653	0.911111	0.0276302	14
BAZ1A	blue	-0.19097	0.246227	-0.478454	-0.101079	0.074251	0.342767	0.129742	0.156271	-0.254515	-0.461957	-0.0410594	-0.306355	0.340278	0.464404	0.208011	-0.279015	-0.0201776	0.464404	1.53542	0.181007	1.23359	-0.127471	0.157247	0.171428	0.0706946	0.822222	0.202525	14
BAZ1B	blue	0.22006	0.766197	-0.502322	-0.507782	-0.138949	-0.112284	-0.083488	-0.135192	0.155305	0.0355263	-0.265687	-0.371143	0.310094	0.813727	0.859288	0.46725	-0.505664	0.813727	6.23518	7.68094e-05	0.790657	-0.597435	0.472366	0.0683009	0.157394	1	0.00323596	14
BAZ2B	blue	-0.136676	0.689301	-0.320483	0.152413	0.0229906	0.0414854	-0.341387	-0.340895	-0.084624	0.125223	-0.666987	-0.133611	-0.267525	0.308029	-0.551966	-0.236768	0.0158311	0.308029	1.5298	0.16425	-12.1391	0.0470412	0.57104	0.0233467	0.341732	0.777778	0.19169	14
BCAS2	blue	-0.231338	0.378722	-0.547671	0.106625	-0.270992	-0.0568084	0.0225906	-0.157097	-0.0711693	0.0689245	-0.0607572	-0.331691	0.249262	0.337688	-0.0864309	-0.416882	0.0931721	0.337688	1.09026	0.318208	-3.39272	0.0551077	0.186965	0.1091	0.0521929	0.688889	0.277955	14
BCL11B	blue	-0.24112	0.385418	-0.433936	-0.139025	-0.228629	0.539769	-0.0746581	0.0272933	0.167382	-0.353895	-0.331123	-0.315818	0.303415	0.257501	0.360322	-0.56682	-0.0525346	0.257501	1.02694	0.326288	-7.68856	0.0527244	0.405374	0.234588	0.250782	0.644444	0.281906	14
BCL2	blue	-0.111461	0.801964	-0.451164	0.0677318	-0.322802	0.0170559	-0.401395	-0.287227	-0.176226	-0.42577	-0.415932	-0.0176857	-0.245326	0.695525	-0.402397	-0.733657	0.000264855	0.695525	4.2307	0.00136697	-6.40261	0.293663	1.88021	0.169345	0.334594	0.866667	0.0121432	14
BCL9	blue	-0.0108676	0.393882	-0.0715612	0.00675307	0.336955	-0.274148	-0.299399	-0.45927	0.189099	0.230643	-0.180412	-0.255741	-0.100593	0.224109	-0.214615	0.127006	-0.0402677	0.224109	0.769145	0.465086	1.36681	-0.026403	0.036088	0.0676408	0.0450095	0.622222	0.337087	14
BCS1L	blue	0.480031	0.636767	-0.351725	-0.108433	-0.220637	-0.471179	-0.0064326	-0.0496164	-0.024282	0.0674667	-0.319203	0.00599851	-0.113566	0.627638	-0.0404774	0.0548757	-0.13918	0.627638	3.0769	0.0106517	4.77989	-0.0720214	0.344255	0.0941479	0.0971586	0.888889	0.0386598	14
BDKRB1	blue	0.163251	0.405437	-0.243061	0.152011	-0.304107	-0.0333056	-0.112843	0.0798967	-0.253883	-0.375484	-0.168022	0.285936	-0.299296	0.30059	-0.361448	-0.452183	0.131091	0.30059	1.39791	0.190463	-2.25619	0.0735498	0.165942	0.0271341	0.0602668	0.622222	0.208715	14
BFAR	blue	0.231243	-0.0170252	0.149202	-0.213155	0.0206294	-0.0739432	0.00937077	0.37613	-0.0821079	-0.00202093	-0.237343	0.331149	-0.101214	0.0831336	0.187572	0.434204	-0.170348	0.0831336	0.299898	0.770833	2.12066	-0.129466	-0.0610501	0.174602	0.146827	0.555556	0.436514	14
BGLAP	blue	0.441014	0.531835	-0.181408	-0.334019	-0.193928	-0.179192	0.00871696	-0.164836	0.252289	-0.195943	-0.367553	-0.0460295	-0.0467306	0.49406	0.422993	0.25429	-0.278363	0.49406	2.26245	0.0434937	0.56572	-0.192739	0.109036	0.0848637	0.102905	0.8	0.0861591	14
BIN3	blue	0.0191585	0.39041	0.0105061	0.440877	-0.0991823	-0.0546032	-0.198366	-0.446105	-0.427796	-0.0673411	-0.290464	0.0869139	-0.538217	-0.116062	-0.708993	-0.411825	0.313236	-0.116062	-0.385452	0.710899	1.35921	0.345796	0.25441	0.200058	0.127231	0.444444	0.420276	14
BIRC5	blue	0.139392	0.607415	-0.57497	-0.678999	-0.0855903	-0.0189564	0.0969777	-0.0319104	0.199837	0.0959156	-0.0874029	-0.539709	0.631454	0.817004	0.801072	0.472131	-0.567049	0.817004	4.3128	0.00520088	0.244723	-2.07841	0.508634	0.540494	0.260169	0.933333	0.0253201	14
BLM	blue	0.260264	0.381998	-0.476426	-0.515696	-0.0908704	-0.00880638	0.0812098	0.276589	0.33516	-0.214151	0.151345	-0.103594	0.512899	0.469874	0.634134	0.175342	-0.310473	0.469874	2.01929	0.0691293	0.455965	-0.503797	0.229714	0.255586	0.258124	0.755556	0.114679	14
BMI1	blue	-0.0763489	0.539875	-0.395512	0.0461854	0.231066	-0.134868	-0.145168	-0.352668	0.212907	-0.0341505	-0.224839	-0.269902	-0.0245123	0.352663	-0.214393	-0.219169	0.0156706	0.352663	1.64961	0.126968	-8.43785	0.0483813	0.408234	0.0976454	0.19507	0.666667	0.164654	14
BMP8B	blue	0.11936	0.209143	-0.101694	0.135094	-0.0481049	0.0379829	-0.156811	-0.0902531	0.327837	-0.135137	-0.031515	0.0434275	-0.038277	-0.090521	-0.151788	-0.177095	0.105476	-0.090521	-0.315166	0.760316	2.29563	0.0453313	0.0197468	0.0650157	0.0486088	0.4	0.434045	14
BMPR1A	blue	0.0418042	0.374975	-0.204639	-0.129495	0.320361	-0.0122378	-0.0814877	-0.145071	0.0984722	0.141782	-0.405329	-0.285965	0.0689209	0.328675	0.393554	0.327226	-0.239533	0.328675	1.46628	0.168522	0.314006	-0.29608	0.0929709	0.142217	0.223999	0.666667	0.194277	14
BPESC1	blue	-0.0865646	0.258037	-0.0173559	0.0624876	-0.112514	0.0231113	-0.0690382	-0.0537947	-0.115522	0.0559235	-0.130742	0.238388	-0.248921	0.325865	-0.0789533	0.134163	-0.104226	0.325865	0.930806	0.398411	6.01206	-0.0104833	0.0630263	0.0763166	0.0203149	0.6	0.311308	14
BPHL	blue	0.097797	0.409631	-0.211051	0.214322	-0.142977	-0.3506	-0.34089	-0.222987	-0.169236	0.331837	-0.201462	-0.0960074	-0.114657	0.069588	-0.517081	-0.191515	0.136157	0.069588	0.260113	0.799905	-1.2408	0.232743	0.288787	0.156138	0.148472	0.533333	0.443938	14
BRCA1	blue	0.0533556	0.729589	-0.667257	-0.333358	0.115851	0.0632503	-0.218474	-0.0673903	0.063069	-0.287638	-0.130886	-0.33666	0.348904	0.851242	0.679871	0.0761597	-0.3303	0.851242	5.34004	0.000958379	1.11763	-0.448484	0.501239	0.150355	0.0949929	1	0.00997065	14
BRCA2	blue	0.0595586	0.361811	-0.138868	0.0155472	-0.255757	-0.0367941	-0.23201	-0.0596023	0.0738618	-0.270258	0.028106	0.279558	-0.287233	0.404824	-0.454203	-0.0102037	-0.0258884	0.404824	1.94717	0.0775618	-5.31447	0.0297083	0.157884	0.0286114	0.0592837	0.733333	0.123147	14
BRD1	blue	0.262731	0.392482	-0.371705	0.0560629	-0.0710952	-0.00728182	-0.0626474	0.0815582	0.210514	-0.238276	-0.117794	-0.0277004	-0.00425686	0.189761	-0.168009	-0.334149	0.0975155	0.189761	0.747446	0.47021	5.15544	-0.0162331	0.0836886	0.0906824	0.098225	0.644444	0.339174	14
BRD2	blue	0.0575471	0.438476	-0.404548	0.107057	-0.047389	0.25192	0.00932141	0.0905214	-0.122967	-0.496384	-0.276478	0.0800324	-0.125775	0.301318	-0.207304	-0.343157	0.100993	0.301318	1.0482	0.327538	-6.86798	0.0454024	0.311823	0.213336	0.138167	0.6	0.28241	14
BRD3	blue	0.170039	0.774972	-0.486934	-0.149436	-0.266973	0.019768	-0.20246	-0.122415	0.048063	-0.43971	-0.367653	-0.10185	-0.105575	0.74021	0.108154	-0.136572	-0.148561	0.74021	4.64167	0.000583853	5.40604	-0.145746	0.78791	0.107525	0.169995	0.955556	0.00786465	14
BRD4	blue	0.260458	0.544034	-0.495209	-0.175249	-0.221249	0.0981104	0.147721	0.0790641	0.451068	-0.416403	-0.237782	-0.156495	0.146186	0.386089	0.1612	-0.352629	-0.0185336	0.386089	1.34873	0.220363	1.99905	-0.101756	0.203414	0.194999	0.114765	0.688889	0.227313	14
BRD8	blue	-0.155647	0.791483	-0.442288	0.0908241	0.028264	-0.022947	-0.401322	-0.499258	-0.0490751	-0.208321	-0.281468	-0.325065	-0.137769	0.686934	-0.453853	-0.325238	-0.00886636	0.686934	3.8468	0.00233767	34.2466	-0.0231483	0.792748	0.127415	0.16956	0.911111	0.0157869	14
BRP44L	blue	0.0424862	0.0474328	0.106962	0.477471	-0.041524	0.0985532	-0.27294	-0.136481	0.0382529	-0.00485015	-0.233408	0.191544	-0.437301	-0.56947	-0.515189	-0.27184	0.31679	-0.56947	-1.92389	0.114423	0.141117	0.281908	-0.0397822	0.159322	0.0507439	0.2	0.155052	14
BRPF1	blue	0.295042	0.118967	-0.0901418	-0.0677227	0.141651	-0.0785568	0.328996	0.181526	0.100033	0.166611	-0.165665	0.124328	-0.00259343	-0.0820713	0.0262602	0.0165471	0.00820526	-0.0820713	-0.299025	0.7713	-105.287	-0.000314616	-0.0331249	0.0828093	0.0719862	0.422222	0.436603	14
BRS3	blue	0.261577	0.28745	-0.0487398	0.30727	-0.289301	-0.237678	-0.064585	-0.059028	-0.00327986	-0.0205319	-0.197519	0.471089	-0.475714	-0.102479	-0.548598	-0.342074	0.260561	-0.102479	-0.33407	0.74817	1.52932	0.0807523	0.0528027	0.0717087	0.0430988	0.4	0.431257	14
BSG	blue	0.485308	0.158037	-0.0262852	-0.0590816	-0.376133	-0.38266	0.0310967	-0.150268	0.0424407	-0.0233484	0.261655	0.11403	-0.0505283	0.175458	-0.236886	0.0360846	-0.0072343	0.175458	0.756985	0.463926	5.26878	-0.0230063	0.121215	0.0989026	0.162839	0.577778	0.336808	14
BSN	blue	0.0570179	0.498336	-0.127586	0.0978584	-0.166651	-0.075734	-0.10462	-0.327572	-0.183754	0.117691	-0.304994	0.148531	-0.328584	0.332389	-0.601025	0.0510191	-0.037864	0.332389	1.64121	0.136263	-112.729	0.00203142	0.229	0.0290431	0.135209	0.6	0.17139	14
BTC	blue	0.00827387	-0.000646673	-0.124037	0.46292	-0.142978	0.136307	-0.127845	0.140881	0.449849	-0.206451	-0.146392	0.284735	-0.250721	-0.711918	-0.458162	-0.742782	0.498994	-0.711918	-3.03507	0.0245808	12.7956	0.178716	0.013967	0.0494696	0.0223445	0.0888889	0.0619631	14
BTG3	blue	0.141042	0.47123	-0.312639	-0.328988	0.160647	-0.0820586	-0.046568	-0.351549	0.0341845	0.3863	-0.0668853	-0.466123	0.305642	0.764196	0.416638	0.482339	-0.413167	0.764196	3.64109	0.0106664	0.302668	-0.918861	0.27811	0.294192	0.146701	0.955556	0.0386598	14
BUB1	blue	-0.0597565	0.530025	-0.567645	-0.536722	0.166763	0.07666	-0.108219	-0.0371525	0.174555	0.067887	0.0319555	-0.505001	0.64341	0.844741	0.733283	0.344941	-0.461316	0.844741	6.09028	7.43764e-05	1.00513	-0.786622	0.790655	0.176484	0.189539	0.977778	0.00323023	14
BUB1B	blue	0.0509401	0.607665	-0.646023	-0.617786	-0.120041	0.0600358	0.0806962	-0.0308136	0.164273	-0.0117201	0.00362899	-0.56174	0.663296	0.814222	0.833559	0.386227	-0.520714	0.814222	4.62793	0.00215307	0.396653	-1.61954	0.642396	0.412285	0.262498	0.977778	0.0152789	14
BUB3	blue	-0.0732456	0.617848	-0.430532	-0.382547	-0.00997814	0.0695219	-0.191947	-0.0610424	-0.0696222	0.00395035	-0.395838	-0.261675	0.196621	0.689969	0.722668	0.665125	-0.450786	0.689969	4.41117	0.00169516	1.17271	-0.454319	0.532787	0.0551979	0.21686	0.977778	0.0134473	14
BZRAP1	blue	0.126926	0.500571	-0.152477	0.561919	-0.133754	-0.112548	-0.31706	-0.398289	-0.107814	-0.213537	-0.385064	0.189322	-0.570263	-0.249701	-0.847671	-0.690559	0.451315	-0.249701	-0.938891	0.370662	1.59557	0.531917	0.33337	0.15898	0.139444	0.355556	0.300077	14
C11orf58	blue	0.0925605	0.513322	-0.318068	-0.149333	-0.118808	-0.163523	-0.579272	-0.142263	0.0497717	-0.0625103	-0.184374	-0.0487844	-0.0277358	0.751044	0.189672	0.250863	-0.269502	0.751044	4.17353	0.00196343	1.58984	-0.258101	0.410338	0.11905	0.107139	0.955556	0.0142813	14
C12orf47	blue	-0.0961061	0.464613	-0.567087	-0.0729817	-0.0762444	0.00334068	-0.192285	-0.0838474	-0.101765	-0.366477	0.301151	-0.272838	0.324483	0.429549	-0.142505	-0.494301	0.0515465	0.429549	1.60238	0.149011	-5.76141	0.0528434	0.304452	0.129783	0.0883867	0.711111	0.181515	14
C14orf1	blue	0.227323	0.356733	-0.471965	-0.171079	-0.184665	-0.102261	0.00798348	-0.100361	0.306794	0.0271199	0.198605	-0.288966	0.385613	0.315322	0.159859	-0.147766	-0.0879669	0.315322	1.3286	0.209124	2.67954	-0.0864889	0.23175	0.150798	0.186104	0.777778	0.219823	14
C14orf162	blue	0.133955	0.549186	-0.354458	-0.183093	-0.0954849	0.0967363	-0.420298	0.0165611	-0.085052	-0.153911	-0.19959	0.143959	-0.00441622	0.537408	0.125687	0.133511	-0.195619	0.537408	2.42871	0.033765	1.84105	-0.081415	0.149889	0.0664444	0.0682297	0.844444	0.0740301	14
C15orf5	blue	-0.0260728	0.348157	0.0856362	0.232333	-0.0156372	0.0694688	-0.17402	-0.352899	0.0195007	-0.041741	-0.309085	0.00354753	-0.433559	0.0381214	-0.510966	-0.0716475	0.127885	0.0381214	0.112251	0.914638	-1.13489	0.105472	0.1197	0.116818	0.0491799	0.577778	0.477589	14
C16orf5	blue	0.294222	0.142925	0.000459599	-0.0172172	-0.531231	-0.0219156	0.269067	0.243424	0.0458284	-0.123605	-0.258826	0.355949	-0.269947	-0.0552496	-0.183378	-0.178812	0.11037	-0.0552496	-0.170312	0.870297	1.78868	0.0544007	0.0304139	0.125895	0.0631378	0.466667	0.465152	14
C16orf80	blue	-0.269383	0.447242	-0.544797	0.402946	-0.252237	0.130221	-0.337062	-0.208564	-0.110542	-0.185164	-0.0858898	-0.306722	0.0957548	-0.233398	-0.61258	-0.749709	0.419909	-0.233398	-0.758086	0.475038	1.66988	0.59259	0.35487	0.274812	0.151031	0.355556	0.341541	14
C17orf85	blue	-0.0552243	0.469378	-0.52843	-0.0931092	-0.223016	0.0242483	0.0268506	-0.204575	0.509133	-0.263096	0.0891878	-0.503489	0.312618	0.459186	0.212169	-0.357818	-0.0633282	0.459186	1.79948	0.107416	3.40491	-0.0902275	0.307216	0.176069	0.133347	0.777778	0.14932	14
C19orf22	blue	0.606401	0.289633	0.0470648	0.0717232	-0.256832	-0.313318	0.108766	-0.125209	0.175588	-0.0562542	-0.297921	0.330266	-0.417006	0.0924554	-0.256918	0.0677595	0.0287448	0.0924554	0.412595	0.688102	-2.62932	0.0225924	0.0594025	0.0361429	0.0815671	0.488889	0.412677	14
C1orf21	blue	0.353119	0.122952	-0.0199449	0.145956	-0.379257	-0.0695947	0.276408	0.293087	0.234849	-0.372417	-0.337868	0.496152	-0.317676	-0.303897	-0.295271	-0.505308	0.306896	-0.303897	-1.03803	0.33366	5.89678	0.221917	0.0376336	0.151687	0.0922424	0.244444	0.284725	14
C1orf9	blue	-0.0132727	0.656203	-0.542782	-0.278194	-0.0788893	-0.0236529	-0.250381	-0.123136	0.380427	0.117711	-0.28661	-0.440431	0.352662	0.581822	0.35662	0.119318	-0.256913	0.581822	2.69583	0.021484	1.84092	-0.235173	0.432934	0.176428	0.174048	0.844444	0.0574189	14
C1QTNF3	blue	0.115239	0.205253	0.26414	-0.262962	-0.154027	-0.117237	0.00111112	-0.179861	-0.0730082	-0.194118	-0.300048	-0.0449776	-0.252397	0.554962	0.346314	0.314239	-0.255443	0.554962	2.8561	0.0148398	1.74175	-0.220293	0.383697	0.106085	0.18294	0.844444	0.0466528	14
C21orf2	blue	0.202187	0.344974	-0.020784	0.422271	-0.150277	-0.100945	-0.225946	-0.00772233	-0.205942	-0.267827	-0.39047	0.56811	-0.656804	-0.0594497	-0.68089	-0.3547	0.275388	-0.0594497	-0.193136	0.852368	1.15032	0.276322	0.240213	0.160231	0.0963267	0.444444	0.459816	14
C21orf45	blue	0.152451	0.576747	-0.648973	-0.425857	0.074673	0.0422905	0.045754	0.0905133	0.288934	-0.132556	-0.0358522	-0.369485	0.551617	0.730151	0.520812	0.0749849	-0.291541	0.730151	3.43123	0.0115357	1.87894	-0.316219	0.594156	0.229359	0.133377	0.955556	0.0406856	14
C21orf66	blue	0.10153	0.515572	-0.312941	-0.303932	0.278431	-0.294556	-0.0345579	-0.0972991	0.133773	0.441479	-0.259122	-0.245314	0.216893	0.654861	0.357953	0.40783	-0.337716	0.654861	3.52828	0.00417862	1.37729	-0.128651	0.17719	0.0519924	0.0693595	0.866667	0.0223816	14
C4orf8	blue	-0.0131599	0.626305	-0.327796	-0.0712101	-0.0669509	-0.258252	0.126769	-0.422895	0.153005	-0.0306302	-0.241175	-0.421961	0.0385858	0.353858	-0.200498	-0.273324	0.0244774	0.353858	1.48451	0.164589	-59.2527	0.00576916	0.341838	0.148956	0.170475	0.711111	0.191801	14
C5orf5	blue	-0.21849	0.568247	-0.250618	0.452204	-0.118366	0.134348	-0.422038	-0.465589	-0.296847	-0.398417	-0.319396	0.00450778	-0.4535	0.0924399	-0.785711	-0.748294	0.328197	0.0924399	0.363149	0.723121	-1.17495	0.664977	0.781317	0.212215	0.239994	0.533333	0.424056	14
C6orf26	blue	0.365875	0.189019	0.139461	0.146166	-0.259652	-0.23354	-0.0792907	-0.0693562	0.0178448	-0.200686	-0.219216	0.431044	-0.437553	-0.145002	-0.472066	-0.246615	0.220266	-0.145002	-0.499842	0.630613	3.39292	0.0970851	0.028614	0.111754	0.0792217	0.422222	0.393995	14
C7orf16	blue	0.0726962	0.485385	-0.250884	-0.0154669	-0.146666	-0.143044	-0.194564	-0.123263	-0.173319	-0.21992	-0.261587	0.0947666	-0.227532	0.289546	-0.477784	-0.304974	-0.0250566	0.289546	1.38299	0.198247	-6.66083	0.0772175	0.514332	0.096201	0.30107	0.577778	0.212928	14
C9	blue	0.339912	0.133224	0.0083037	0.0743249	-0.0550099	-0.241511	-0.140634	0.0953277	-0.0141666	0.234788	-0.128872	0.22835	-0.183101	0.177153	0.0122992	0.294956	-0.130669	0.177153	0.681077	0.510331	3.88888	-0.0100523	0.039092	0.0510042	0.0510407	0.577778	0.355124	14
C9orf53	blue	0.0463626	-0.00299787	0.149297	-0.0672216	0.306107	-0.147104	-0.0598278	0.0856636	-0.14956	-0.067817	-0.211792	0.261076	-0.186154	-0.0764247	-0.152949	0.105413	0.022189	-0.0764247	-0.230947	0.82533	0.0287725	0.021086	-0.000606696	0.0852348	0.0394676	0.511111	0.451802	14
C9orf7	blue	0.215047	0.455122	-0.0756916	0.274324	-0.285008	-0.241801	-0.3018	-0.32789	-0.0623157	-0.00032478	-0.253827	0.306183	-0.599036	0.439402	-0.722939	-0.0212884	0.052704	0.439402	1.91698	0.0804938	-32.6027	0.00705137	0.229894	0.0766932	0.087358	0.755556	0.125922	14
C9orf78	blue	-0.543995	0.291341	-0.440738	0.020265	0.00425206	0.612974	-0.310029	-0.0461555	-0.102394	-0.277425	-0.195823	-0.446372	0.351777	0.294997	0.237117	-0.515758	0.00382415	0.294997	0.941167	0.383354	3.85988	-0.0300497	0.115988	0.139666	0.067603	0.733333	0.304386	14
C9orf97	blue	-0.144241	0.845555	-0.572068	-0.00251531	0.0188745	0.120839	-0.360784	-0.387612	-0.145624	-0.156391	-0.340032	-0.349012	0.0403269	0.687687	-0.0258107	-0.191235	-0.125985	0.687687	3.22265	0.0122705	3.89801	-0.125264	0.488279	0.155734	0.109514	0.933333	0.041962	14
CA10	blue	-0.00596472	0.255624	-0.22515	0.0579627	-0.226269	-0.0590725	0.00539084	0.0413793	-0.172763	-0.169941	-0.0104843	0.254545	-0.18825	0.29549	-0.132249	-0.144008	-0.0484997	0.29549	1.39102	0.193856	-4.3315	0.034615	0.149935	0.0303945	0.0771309	0.533333	0.210757	14
CA8	blue	0.202588	0.523957	-0.272134	0.182041	-0.0551156	-0.111229	-0.345172	-0.013352	-0.211473	-0.199874	-0.270375	0.411735	-0.431224	0.278727	-0.547608	-0.291891	0.135469	0.278727	0.87825	0.414554	-1.95162	0.203022	0.396222	0.199032	0.0936956	0.666667	0.317974	14
CACNA1A	blue	0.0339826	0.899111	-0.485926	-0.134898	-0.249499	-0.11973	-0.256778	-0.356848	-0.159841	-0.250595	-0.37725	-0.129247	-0.167174	0.780857	-0.418507	-0.236221	-0.193268	0.780857	5.8708	0.000318941	-485.135	0.00792856	3.84642	0.0947687	0.646923	0.888889	0.00594525	14
CACNA1C	blue	0.153132	0.238991	0.253467	-0.133935	-0.168216	-0.0816926	-0.133987	0.0219531	-0.163455	-0.0336153	-0.41408	0.400986	-0.419003	0.35644	0.20031	0.508556	-0.264678	0.35644	1.53795	0.150251	1.04535	-0.0541086	0.0565622	0.0443612	0.0566595	0.755556	0.182389	14
CACNA1G	blue	0.28655	0.512481	-0.108059	0.035715	-0.164581	-0.205393	-0.249033	0.015244	-0.102898	-0.189227	-0.482634	0.279496	-0.345858	0.186461	-0.520827	-0.0473163	0.0239844	0.186461	0.800826	0.438968	-2.24813	0.0672319	0.151146	0.0558467	0.0886619	0.511111	0.327234	14
CACNA2D2	blue	0.08593	0.488045	-0.0584071	-0.058126	-0.0977207	-0.108523	-0.240999	-0.225935	-0.0530126	-0.0934236	-0.404837	0.0741843	-0.34896	0.50013	-0.156936	0.17772	-0.157206	0.50013	2.58079	0.0265494	9.4313	-0.0977242	0.921667	0.153162	0.364089	0.8	0.0650376	14
CACNB2	blue	0.416398	0.492279	-0.114691	0.0197566	-0.251757	-0.105629	-0.143406	-0.272423	0.156988	-0.161253	-0.301025	0.127345	-0.334427	0.378565	0.0330297	0.177919	-0.154833	0.378565	1.50038	0.164831	3.30762	-0.0385735	0.127586	0.0823393	0.0740587	0.733333	0.191801	14
CACNB3	blue	0.409374	0.631533	-0.264335	-0.00557516	-0.33286	-0.186311	-0.131738	-0.0934959	0.436831	-0.212868	-0.492467	0.139715	-0.281258	0.381439	0.00156053	-0.0596676	-0.0909662	0.381439	1.80808	0.0977785	4.5679	-0.0673278	0.307546	0.0922131	0.185698	0.733333	0.141617	14
CADM1	blue	0.369726	0.414806	0.10647	-0.340992	-0.230364	-0.427064	-0.241734	-0.161974	0.16761	0.0349068	-0.198892	0.0786946	-0.246402	0.744464	0.332477	0.503389	-0.386487	0.744464	3.7708	0.0056848	1.10758	-0.610274	0.675929	0.280796	0.193649	0.933333	0.0267286	14
CADPS	blue	0.0159875	0.731708	-0.411073	0.0233077	-0.286322	-0.012584	-0.258746	-0.491318	0.0500439	-0.172131	-0.15794	-0.256387	-0.0918259	0.652327	-0.104063	-0.0646167	-0.139297	0.652327	2.53705	0.0479357	4.16161	-0.0648054	0.269694	0.121376	0.0514891	0.911111	0.0913178	14
CALCB	blue	0.428402	0.658836	-0.373498	-0.191609	-0.369415	-0.292418	-0.189933	-0.139212	0.549308	-0.298874	-0.224501	-0.00190692	-0.102094	0.530243	0.0901214	-0.117225	-0.134625	0.530243	2.81316	0.0180817	-9.4276	0.0985483	0.929074	0.108038	0.274751	0.888889	0.0519159	14
CALM1	blue	-0.243049	0.468493	-0.320336	0.426877	-0.306657	0.0905707	-0.159988	-0.485956	-0.100873	-0.217736	-0.275848	-0.210321	-0.183797	-0.225061	-0.640772	-0.732419	0.411245	-0.225061	-0.803347	0.443703	1.51794	1.02323	0.674093	0.346851	0.261868	0.311111	0.329035	14
CALM2	blue	-0.127938	0.424355	-0.117376	0.294465	-0.0514424	-0.205215	-0.740663	-0.328266	-0.0343157	0.195084	-0.232917	0.0482966	-0.335881	0.215023	-0.441838	-0.119957	0.110291	0.215023	0.64648	0.544294	-4.18325	0.0390808	0.163485	0.177591	0.0741062	0.577778	0.366747	14
CALM3	blue	0.16218	0.508203	-0.162592	-0.202622	-0.30354	-0.304333	-0.183179	-0.178986	0.123504	0.0668331	0.00843426	0.0518288	-0.0902145	0.473686	-0.0220815	0.136284	-0.149747	0.473686	1.85353	0.0997613	1.39268	-0.148091	0.206244	0.154187	0.113011	0.733333	0.143024	14
CAMK1D	blue	0.410674	0.500214	-0.24737	0.0235929	-0.237738	-0.214105	-0.202198	0.0582844	-0.000588514	0.0214932	-0.381821	0.261036	-0.278867	0.316953	-0.258576	0.0144236	-0.0461677	0.316953	1.25355	0.237325	-9.12809	0.0288083	0.262965	0.134033	0.130106	0.644444	0.237442	14
CAMK2B	blue	0.121081	0.867281	-0.475642	-0.092332	-0.233034	-0.129602	-0.248422	-0.290712	-0.0893757	-0.231891	-0.412853	-0.0248411	-0.187505	0.699266	-0.577991	-0.158454	-0.182141	0.699266	4.61232	0.0016369	-34.5666	0.060121	2.07818	0.044453	0.435272	0.888889	0.0131916	14
CAMLG	blue	0.129693	0.251667	-0.0349395	-0.156764	0.155742	-0.0434192	-0.421505	-0.147349	0.0084189	-0.0674714	-0.0917051	-0.0976557	-0.00279447	0.408441	0.168919	0.295034	-0.203722	0.408441	1.84895	0.0892422	0.453659	-0.270437	0.122686	0.121998	0.174136	0.711111	0.134372	14
CARHSP1	blue	0.482956	0.271097	-0.0292501	-0.139075	-0.319225	-0.284949	-0.215777	-0.00914951	0.0682099	-0.253778	-0.170666	0.16276	-0.227476	0.501101	0.0484187	0.236849	-0.154056	0.501101	2.21874	0.0485162	1.19979	-0.16918	0.20298	0.115855	0.121295	0.8	0.0919149	14
CASP8AP2	blue	0.0334711	0.893145	-0.719715	-0.321208	-0.154247	0.0888587	-0.154811	-0.218882	0.138448	-0.258072	-0.323307	-0.482596	0.323889	0.794041	0.714175	0.0246893	-0.347371	0.794041	4.98577	0.000424809	2.05858	-0.597056	1.22909	0.254851	0.263069	0.977778	0.00683111	14
CASQ1	blue	-0.19964	0.208775	-0.092202	0.418655	0.115991	0.23075	-0.3831	-0.0871647	-0.140963	0.116343	-0.314911	0.313186	-0.34803	-0.211132	-0.642666	-0.436345	0.287852	-0.211132	-0.980385	0.350432	2.1232	0.137561	0.0647894	0.0247545	0.0699777	0.222222	0.292589	14
CBFA2T2	blue	0.189183	0.959897	-0.674414	-0.182489	-0.289861	-0.147379	-0.214183	-0.222346	0.0317633	-0.321916	-0.303259	-0.133402	-0.00580978	0.802851	0.233939	-0.458681	-0.189483	0.802851	6.03693	0.000110909	69.1455	-0.0226024	1.56285	0.0991035	0.243209	1	0.00371597	14
CBFA2T3	blue	-0.208814	0.561082	-0.306105	0.187458	-0.141105	0.0482096	-0.237608	-0.187327	-0.206173	-0.285935	-0.428091	0.086339	-0.323007	0.225774	-0.524087	-0.644787	0.156595	0.225774	0.883504	0.396107	-1.73664	0.379045	0.658267	0.22039	0.226514	0.622222	0.310114	14
CBFB	blue	-0.0911226	0.581948	-0.322142	-0.267225	0.0856358	-0.0787218	-0.426389	-0.318597	-0.206578	-0.151751	0.0501888	-0.231935	0.0244516	0.807439	0.35805	0.462948	-0.402638	0.807439	4.44173	0.00302997	1.2762	-0.398657	0.508766	0.174978	0.105446	0.977778	0.018392	14
CBLN1	blue	0.0663455	0.630482	-0.398817	-0.129669	-0.238068	-0.102383	-0.212395	-0.22569	0.0123401	-0.231435	-0.160449	-0.105068	-0.0229406	0.434714	0.129383	-0.095681	-0.141942	0.434714	2.22312	0.0526546	8.87236	-0.0521714	0.462883	0.0628228	0.223001	0.755556	0.0968238	14
CBX1	blue	0.0445467	0.795774	-0.713478	-0.474249	-0.133389	-0.0899979	-0.111382	-0.121238	0.0815898	-0.124817	-0.159857	-0.582561	0.515649	0.866901	0.714627	0.16643	-0.403153	0.866901	5.84752	0.000443945	1.07995	-0.76116	0.822012	0.224204	0.151769	1	0.00686667	14
CBX3	blue	0.0176456	0.572196	-0.398639	-0.427735	0.0968961	-0.0877178	-0.251376	-0.0211695	0.0252842	0.221181	-0.373426	-0.332154	0.275266	0.796831	0.787625	0.480812	-0.515485	0.796831	5.35948	0.000173415	0.430221	-0.662728	0.285119	0.106668	0.141065	1	0.00464087	14
CBX5	blue	0.0917251	0.458806	-0.514159	-0.361388	-0.171451	0.169886	0.038769	-0.0481673	-0.0366891	-0.0321969	-0.146658	-0.36932	0.390115	0.771252	0.530082	0.477276	-0.37857	0.771252	5.17894	0.000250677	1.04794	-0.253798	0.265964	0.0507112	0.0866064	1	0.00538714	14
CCBL1	blue	-0.00334621	0.419637	-0.332508	0.429123	-0.193709	0.452911	-0.135323	0.0694492	0.000824048	-0.276955	-0.544358	0.277777	-0.300283	-0.239275	-0.555309	-0.623564	0.330312	-0.239275	-1.06982	0.306942	3.58164	0.192569	0.0537656	0.0608113	0.114611	0.311111	0.272154	14
CCHCR1	blue	0.219443	0.444916	-0.258942	-0.0377609	-0.182408	-0.0954153	-0.152539	-0.0785594	0.0246378	-0.153063	-0.136215	0.0800161	-0.118443	0.326597	-0.155573	-0.102125	-0.0334927	0.326597	1.30858	0.218104	-5.778	0.0330865	0.191174	0.0852651	0.0855839	0.688889	0.225914	14
CCNA2	blue	-0.0176772	0.446827	-0.470546	-0.535321	0.153609	0.149488	0.100586	-0.0858741	0.0670391	0.112961	-0.0406439	-0.517081	0.574347	0.770672	0.704973	0.601895	-0.561843	0.770672	4.01103	0.00455875	0.454003	-0.921077	0.418172	0.280291	0.18144	1	0.0235804	14
CCNB2	blue	0.168439	0.523612	-0.61394	-0.706378	-0.196905	0.0188814	0.0617689	0.0583919	0.364481	-0.0514001	0.112104	-0.527374	0.727169	0.840881	0.868293	0.477947	-0.564328	0.840881	5.24226	0.000856564	0.378708	-1.89934	0.719295	0.412191	0.282175	0.977778	0.00939372	14
CCNE2	blue	-0.010577	0.830155	-0.635127	-0.356333	0.0408397	-0.0129251	-0.22581	-0.149871	0.0498284	-0.123508	-0.364744	-0.358039	0.267668	0.782062	0.696784	0.325544	-0.395691	0.782062	5.54081	0.000184341	3.38897	-0.556014	1.88432	0.186638	0.398928	0.977778	0.00487197	14
CCNF	blue	0.418339	0.696464	-0.5303	-0.583889	-0.287636	-0.0838905	-0.0742156	0.134033	0.376479	-0.103162	-0.169125	-0.153059	0.367414	0.695624	0.683561	0.3519	-0.426642	0.695624	3.66691	0.00388483	0.80388	-0.536292	0.431114	0.186199	0.186898	0.933333	0.0213387	14
CCNG2	blue	-0.0845128	0.317967	0.101797	-0.00311086	0.0812622	-0.200563	-0.221771	-0.435717	-0.262907	0.352958	-0.48018	-0.108671	-0.330856	0.423636	0.0816063	0.51487	-0.230267	0.423636	2.03036	0.0664453	1.62954	-0.20658	0.336631	0.12537	0.236352	0.711111	0.112062	14
CCNT1	blue	0.3792	0.209952	-0.0772856	-0.064734	-0.0274672	-0.211032	-0.0642131	0.22833	-0.0911714	0.109742	-0.271046	0.340945	-0.230898	0.150098	-0.0916235	0.17016	-0.0561348	0.150098	0.529865	0.609658	2.34886	-0.0185761	0.0436327	0.0933102	0.0712541	0.666667	0.386898	14
CCNT2	blue	-0.152986	0.763245	-0.571216	0.00199505	0.118019	0.171046	-0.218408	-0.181429	-0.110905	-0.0957028	-0.551032	-0.328244	0.0651299	0.491119	0.0397282	-0.226321	-0.0873371	0.491119	2.33572	0.0376855	9.40594	-0.0519927	0.48904	0.131789	0.190489	0.8	0.0795538	14
CCT8	blue	0.00630275	0.443159	-0.478726	-0.363385	0.104039	-0.203721	0.0919715	-0.0478558	0.0194216	0.018714	0.142162	-0.416989	0.488657	0.780461	0.403279	0.15532	-0.298002	0.780461	3.57752	0.0151332	0.708919	-0.3193	0.226358	0.142831	0.0535054	0.933333	0.0471055	14
CD24	blue	-0.389006	0.307948	-0.472862	0.325224	-0.151042	0.229114	-0.261337	-0.181952	-0.272033	-0.152308	-0.0046877	-0.197973	0.0679594	-0.0607997	-0.486103	-0.587142	0.296949	-0.0607997	-0.192596	0.853149	1.27056	0.58139	0.457586	0.562836	0.31052	0.311111	0.460047	14
CD2BP2	blue	0.47768	0.602378	-0.347605	-0.204854	-0.42183	-0.145521	0.374466	-0.0729727	0.121966	-0.0948754	-0.398599	-0.0809696	-0.0279949	0.483292	0.322807	0.0914635	-0.211493	0.483292	2.52691	0.0312247	2.72534	-0.118526	0.323025	0.052273	0.166738	0.777778	0.0711763	14
CD320	blue	0.62928	0.391272	-0.30022	-0.528204	-0.298551	-0.491909	0.33456	0.105148	0.381066	0.135096	0.0957944	-0.0272742	0.26547	0.788461	0.541849	0.557657	-0.473819	0.788461	4.44152	0.00192453	0.447292	-0.596211	0.266681	0.15573	0.116157	0.977778	0.0141195	14
CD8B	blue	0.0522217	0.056529	0.155431	-0.0322908	-0.0987999	-0.111957	-0.0603324	-0.103844	-0.0108582	-0.30054	0.260964	0.247132	-0.308691	0.212427	-0.238471	0.0680612	-0.0244408	0.212427	0.707712	0.501897	10.3416	-0.00675254	0.0698321	0.0924263	0.0562827	0.622222	0.352877	14
CDC16	blue	-0.178261	0.534578	-0.390647	0.379662	-0.0434379	0.121902	-0.357207	-0.488839	-0.0405113	-0.196162	-0.0404905	-0.165542	-0.134385	-0.0135924	-0.583415	-0.762076	0.328872	-0.0135924	-0.0511325	0.960178	1.02846	0.408911	0.397596	0.158037	0.154898	0.511111	0.489408	14
CDC2	blue	0.176327	0.615138	-0.670649	-0.581325	0.000519264	-0.0351461	-0.000144226	0.118591	0.297601	-0.0592801	-0.15267	-0.452392	0.593598	0.841228	0.835246	0.347596	-0.500408	0.841228	5.43262	0.000489319	0.648487	-1.22785	0.796246	0.295961	0.226328	1	0.0072547	14
CDC20	blue	0.183337	0.522548	-0.540972	-0.684988	-0.187827	-0.106834	0.115238	-0.0484103	0.248089	0.0340246	0.143353	-0.514265	0.640852	0.851391	0.782469	0.435287	-0.555573	0.851391	4.56818	0.00613321	0.392102	-1.85264	0.726424	0.534111	0.18294	0.977778	0.0280015	14
CDC25A	blue	0.329578	0.678711	-0.657317	-0.523638	-0.194795	-0.277346	-0.0166438	-0.0205505	0.423573	-0.145949	0.0477878	-0.432992	0.533	0.809973	0.663349	0.258039	-0.409626	0.809973	5.35916	0.000212601	1.25247	-0.533973	0.668787	0.151203	0.165852	0.977778	0.00518999	14
CDC25C	blue	0.192902	0.715735	-0.595507	-0.471575	0.0518637	-0.167576	-0.271731	-0.138744	0.224201	-0.0612101	-0.0174512	-0.401203	0.394473	0.75403	0.668533	0.362418	-0.404883	0.75403	5.02389	0.000374983	1.67741	-0.32121	0.538802	0.0766989	0.15304	1	0.006423	14
CDC2L2	blue	0.138306	0.617058	-0.370701	-0.0497775	-0.22724	-0.0891596	0.0421047	-0.0893825	0.0870985	-0.152773	-0.275461	-0.0327089	-0.115752	0.60096	-0.0627082	-0.143275	-0.0662702	0.60096	2.82816	0.0170944	2.72307	-0.100951	0.274898	0.0949104	0.0930223	0.844444	0.0504533	14
CDC2L5	blue	-0.0861857	0.365156	-0.364966	0.0744059	0.135496	0.100118	0.181587	-0.036802	0.00970148	0.0795008	-0.415375	-0.34916	0.155697	0.0860849	0.0858049	-0.196792	0.0153039	0.0860849	0.308985	0.764225	3.71458	-0.0731842	-0.0197019	0.133423	0.110267	0.577778	0.435048	14
CDC40	blue	0.115905	0.611866	-0.600232	-0.0524144	-0.25349	-0.0201851	0.0616905	0.118779	-0.124242	-0.292336	-0.285381	-0.180901	0.195808	0.385864	0.0750233	-0.534768	0.00622695	0.385864	1.86539	0.0902902	7.31036	-0.016221	0.118581	0.0284597	0.0664251	0.711111	0.135533	14
CDC42EP3	blue	0.355229	0.163719	0.181052	-0.0518873	-0.261116	-0.444576	-0.193431	-0.0492995	0.279929	0.257637	-0.340883	0.0714171	-0.217286	0.0672995	-0.0823703	0.266242	-0.0632376	0.0672995	0.294906	0.773485	2.36052	-0.139711	-0.0591866	0.123043	0.243756	0.622222	0.436969	14
CDC5L	blue	-0.240763	0.496802	-0.631357	-0.0875329	0.0716555	0.102219	-0.173427	-0.170448	-0.00447121	-0.0617551	0.048361	-0.470209	0.429457	0.751258	0.0992678	-0.33781	-0.0665209	0.751258	3.52066	0.0120173	9.52643	-0.0334638	0.31879	0.0891127	0.045493	1	0.0416408	14
CDC6	blue	0.0371278	0.551666	-0.650172	-0.622558	-0.0938346	0.157001	0.00455849	0.0942825	0.233953	-0.109628	0.0800302	-0.491098	0.707109	0.822982	0.771266	0.375167	-0.516856	0.822982	4.2579	0.00664207	0.439002	-0.738049	0.324005	0.230056	0.0963864	0.977778	0.0291383	14
CDC7	blue	0.151573	0.915386	-0.641627	-0.301222	0.00820751	-0.135023	-0.0987857	-0.262015	-0.016188	-0.129094	-0.314527	-0.319107	0.160395	0.839631	0.586922	0.193401	-0.337431	0.839631	6.34753	3.68401e-05	2.69808	-0.598016	1.61349	0.203863	0.282534	0.977778	0.00233968	14
CDH2	blue	0.125156	0.881806	-0.397538	-0.151159	-0.279026	-0.206838	-0.328418	-0.311144	0.00144746	-0.253252	-0.411301	-0.0197421	-0.241916	0.740012	-0.217345	0.212416	-0.213627	0.740012	5.11872	0.000684473	12.4108	-0.177658	2.20489	0.100577	0.454461	0.977778	0.00841763	14
CDH4	blue	0.492371	0.356011	-0.00245857	-0.147147	-0.2584	-0.254579	-0.237187	0.0866167	0.00852929	-0.223601	-0.23788	0.505562	-0.366344	0.347847	-0.0579644	0.28831	-0.156343	0.347847	1.43578	0.178389	1.91153	-0.0799901	0.152903	0.109884	0.119317	0.666667	0.200598	14
CDIPT	blue	0.318986	0.56186	-0.338474	-0.398386	-0.531771	-0.0501561	0.00618955	0.00350745	0.248802	-0.00622857	-0.252185	-0.123878	0.122769	0.503862	0.544016	0.229566	-0.292992	0.503862	2.37949	0.0348392	1.09958	-0.22633	0.248868	0.119163	0.160258	0.733333	0.0756016	14
CDK10	blue	0.272796	0.653455	-0.354119	-0.00929343	-0.18635	-0.219378	-0.159305	-0.333985	-0.0455444	-0.087882	-0.121642	-0.147984	-0.14011	0.623499	-0.0828943	0.0622104	-0.166903	0.623499	2.54778	0.0397409	3.35605	-0.120745	0.405226	0.179229	0.102449	0.866667	0.0820084	14
CDK2	blue	0.0784942	0.813546	-0.650161	-0.529106	-0.270602	-0.00395881	-0.197145	-0.129932	0.292304	-0.157476	-0.117922	-0.382822	0.363025	0.885118	0.825094	0.632972	-0.518958	0.885118	8.28333	4.02471e-06	1.34493	-0.665234	0.894694	0.0867526	0.167149	1	0.000901344	14
CDK2AP1	blue	0.0644808	0.660585	-0.51258	-0.450697	-0.304467	-0.048965	-0.22728	-0.0857144	0.328376	-0.151503	-0.187215	-0.316548	0.30063	0.744589	0.671232	0.307727	-0.395916	0.744589	4.85178	0.000472644	1.04277	-0.472053	0.492242	0.0921916	0.176075	1	0.0070815	14
CDK3	blue	0.455506	0.44784	-0.0538519	-0.0781647	-0.228792	-0.222484	-0.324539	-0.146001	0.114718	-0.17409	-0.152034	0.331967	-0.307055	0.46348	-0.218705	0.204617	-0.129407	0.46348	2.24868	0.04488	13.398	-0.015627	0.209369	0.0492356	0.0871049	0.844444	0.0879179	14
CDK5R1	blue	0.0438688	0.891756	-0.627802	-0.290736	-0.269699	0.0359738	-0.196341	-0.163904	-0.0134119	-0.207653	-0.383212	-0.210489	0.131066	0.735788	0.800907	0.167682	-0.318685	0.735788	5.00664	0.000689717	3.45325	-0.469389	1.62092	0.112074	0.402183	0.977778	0.00843337	14
CDK5R2	blue	0.287052	0.624908	-0.320627	-0.0336896	-0.258679	-0.170257	-0.04831	0.0482077	-0.0535417	-0.149829	-0.419917	0.272038	-0.283083	0.288952	-0.328101	-0.223195	0.0132891	0.288952	1.11932	0.288788	-3.27694	0.127912	0.419158	0.190231	0.177526	0.733333	0.263862	14
CDK5RAP3	blue	0.18471	0.690209	-0.366195	0.132904	-0.111188	-0.144624	-0.22488	-0.240939	0.0599847	-0.13895	-0.348212	-0.101616	-0.166876	0.32194	-0.470422	-0.369435	0.107547	0.32194	1.30432	0.218748	-2.44359	0.212775	0.519935	0.162332	0.170605	0.688889	0.226324	14
CDK8	blue	-0.0819146	0.534073	-0.547981	-0.309991	0.124682	-0.0915032	-0.0541227	-0.100272	0.107454	-0.127231	0.120489	-0.47383	0.414562	0.716386	0.460922	0.092596	-0.280003	0.716386	4.07549	0.00162298	1.68709	-0.245129	0.413556	0.103586	0.124062	1	0.0131292	14
CDKL3	blue	-0.0737998	0.309641	0.0745535	0.592262	-0.0263144	0.0532263	-0.310158	-0.333312	-0.268538	-0.0574653	-0.476141	0.347482	-0.693759	-0.265203	-0.757058	-0.515424	0.384404	-0.265203	-0.99304	0.345464	2.08379	0.292388	0.140316	0.116515	0.0993757	0.333333	0.290683	14
CDKN1B	blue	-0.121801	0.623995	-0.454252	-0.141405	0.0123727	0.075912	-0.351895	-0.196327	0.279058	-0.0220143	-0.420778	-0.344412	0.182914	0.469287	0.284998	-0.0222366	-0.184312	0.469287	2.26428	0.0433429	2.32789	-0.20645	0.480593	0.155467	0.260573	0.777778	0.0861396	14
CDKN1C	blue	0.0654048	0.403274	-0.126156	0.152535	-0.176766	-0.0528984	-0.360928	-0.240346	-0.00769648	-0.104144	-0.252207	0.0789783	-0.295727	0.162234	-0.529218	-0.21906	0.0932742	0.162234	0.742622	0.474768	-1.90074	0.391314	0.743787	0.166808	0.444356	0.466667	0.341535	14
CDKN2A	blue	0.0748601	0.753435	-0.611226	-0.282697	0.0810058	-0.0488301	-0.375274	-0.161152	-0.130404	-0.0719962	-0.162855	-0.272814	0.225103	0.946457	0.462395	0.245168	-0.361869	0.946457	12.9224	5.95495e-08	3.86831	-0.611642	2.36602	0.0987601	0.20819	1	7.43797e-05	14
CDKN2C	blue	0.0293835	0.885915	-0.623805	-0.0330104	-0.13374	0.032909	-0.184167	-0.33141	-0.0286182	-0.0951955	-0.418748	-0.270136	0.0251833	0.594231	-0.121474	-0.422446	-0.0818617	0.594231	3.26256	0.00770304	17.0623	-0.0817899	1.39552	0.191714	0.410221	0.844444	0.0319154	14
CDKN2D	blue	0.504154	0.728834	-0.493374	-0.224382	-0.41177	-0.244717	0.0117333	-0.0249699	0.056839	-0.268161	-0.253734	0.0391828	0.0047064	0.519508	0.274434	0.0356065	-0.200674	0.519508	2.8108	0.0202687	8.38171	-0.0917243	0.768807	0.0771374	0.296275	0.911111	0.0554988	14
CDKN3	blue	0.0249714	0.417699	-0.566587	-0.680274	-0.00480206	-0.00519607	0.0240983	-0.00259636	0.0452236	-0.0390682	0.316867	-0.536793	0.743138	0.797027	0.799683	0.414985	-0.536647	0.797027	4.0871	0.00608387	0.393251	-1.92672	0.757684	0.58442	0.299729	0.955556	0.0278659	14
CELSR2	blue	0.139896	0.720048	-0.662216	-0.158513	-0.345796	0.170697	0.0384817	0.00434971	0.203672	-0.367591	-0.429284	-0.273732	0.22041	0.491456	0.393028	-0.609331	-0.0775118	0.491456	2.33751	0.0375625	-8.77515	0.0659953	0.579119	0.124951	0.180485	0.755556	0.0794	14
CELSR3	blue	0.28673	0.815441	-0.401859	-0.225407	-0.334783	-0.298044	-0.283491	-0.316297	-0.133168	-0.0649655	-0.114526	-0.00619372	-0.12775	0.824425	-0.214365	0.447043	-0.278832	0.824425	6.55312	5.94954e-05	11.1275	-0.126389	1.4064	0.0854942	0.217718	1	0.00284234	14
CENPA	blue	0.0412304	0.615294	-0.732173	-0.627175	-0.101929	-0.0367001	0.0372511	0.0351591	0.156573	-0.0556592	0.0914763	-0.570542	0.726919	0.87931	0.882527	0.298548	-0.495792	0.87931	6.31836	0.000217086	0.376709	-2.00122	0.753877	0.354439	0.253986	0.977778	0.00518999	14
CENPE	blue	0.129861	0.702525	-0.662103	-0.498286	0.000737344	-0.117201	0.108287	-0.136705	0.160755	-0.0416828	-0.0225868	-0.501631	0.516671	0.862147	0.718818	0.364453	-0.47791	0.862147	5.70849	0.00053023	1.12693	-0.79338	0.894088	0.245364	0.164862	1	0.00745139	14
CENPF	blue	0.0907498	0.879203	-0.672309	-0.35616	-0.19267	0.0580576	-0.200092	-0.110629	0.150827	-0.107999	-0.376687	-0.275314	0.234377	0.77409	0.67978	0.373332	-0.380689	0.77409	5.40079	0.000228141	2.77074	-0.527795	1.46239	0.155765	0.333958	0.977778	0.00522227	14
CEP110	blue	0.0118471	0.495469	-0.223701	0.322573	0.00045357	0.174913	-0.420184	-0.192691	-0.171565	-0.109293	-0.397054	0.066463	-0.269081	0.135842	-0.436627	-0.217378	0.129068	0.135842	0.450148	0.665849	-1.64238	0.156817	0.257552	0.18967	0.118759	0.555556	0.406154	14
CEP70	blue	-0.169776	0.479964	-0.364065	-0.0828849	-0.051701	0.218793	-0.116121	-0.295233	0.0615014	0.122242	-0.210668	-0.463164	0.235904	0.340955	0.120506	0.00349402	-0.12364	0.340955	1.16005	0.285662	4.72319	-0.0638164	0.301417	0.27307	0.156713	0.6	0.262192	14
CFDP1	blue	-0.281915	0.347143	-0.450253	0.499126	-0.0871961	0.0982573	-0.118899	-0.330876	-0.178759	-0.20684	-0.0259464	-0.346107	0.0566613	-0.344284	-0.664024	-0.744514	0.489638	-0.344284	-1.09117	0.319905	2.15812	0.781757	0.36224	0.351799	0.155081	0.311111	0.278826	14
CFLAR	blue	0.00713426	0.10242	0.0861909	0.314474	-0.109302	0.0994354	-0.072286	-0.234348	-0.36473	-0.0601827	-0.136031	0.122642	-0.314625	-0.165273	-0.377194	-0.276234	0.213844	-0.165273	-0.554307	0.595826	2.76403	0.169396	0.0612857	0.164143	0.105338	0.422222	0.382744	14
CFP	blue	0.0254633	0.0994173	0.166668	0.399047	-0.0656461	-0.0948586	-0.157981	-0.173471	0.0870429	-0.130306	-0.232491	0.355673	-0.520088	-0.235913	-0.642922	-0.416569	0.307489	-0.235913	-0.959738	0.356731	2.39499	0.213247	0.0890389	0.0837264	0.098687	0.333333	0.295206	14
CGRRF1	blue	-0.0287349	0.266324	-0.112897	0.147176	0.0669479	-0.288031	-0.482754	-0.368769	-0.11517	0.0539954	0.251068	-0.0199081	-0.171362	0.298973	-0.499871	-0.068779	0.0661071	0.298973	1.08417	0.308564	8.80958	-0.0158182	0.139352	0.114893	0.0853455	0.711111	0.272992	14
CHAF1A	blue	0.234855	0.574546	-0.610447	-0.27146	-0.067854	0.192954	0.0715546	0.216798	0.160053	-0.338254	-0.222075	-0.0883599	0.262548	0.699349	0.465996	-0.0899961	-0.213567	0.699349	4.12239	0.00144249	0.966617	-0.281645	0.272243	0.072016	0.113431	0.955556	0.0125109	14
CHAF1B	blue	0.386494	0.646734	-0.502865	-0.430714	0.180595	-0.147255	-0.0738563	-0.0425399	0.0829269	-0.0979485	-0.0721525	-0.239579	0.336058	0.690362	0.551597	0.271162	-0.343925	0.690362	3.73365	0.00309457	1.16883	-0.275017	0.321449	0.105766	0.119728	0.911111	0.0185722	14
CHD3	blue	-0.00441087	-0.0587251	0.164876	0.38987	-0.00230815	0.139418	-0.0525472	0.0545604	0.16724	-0.430424	-0.262957	0.222883	-0.347581	-0.771246	-0.680913	-0.518816	0.503464	-0.771246	-4.05003	0.00413474	0.419539	0.383667	-0.160963	0.112024	0.0743926	0	0.0222424	14
CHEK1	blue	-0.0206653	0.371431	-0.618185	-0.466586	-0.0735583	-0.012352	0.0736244	0.275513	0.229071	0.0471503	0.153529	-0.278257	0.602552	0.688152	0.658068	0.306524	-0.391084	0.688152	3.99714	0.00180428	1.509	-0.241746	0.364793	0.0812505	0.128157	0.955556	0.0136852	14
CHERP	blue	0.0140614	0.723313	-0.692022	-0.199339	-0.0942017	0.132884	0.159083	-0.149098	0.139225	-0.0514865	-0.342019	-0.516396	0.383754	0.619713	0.487117	-0.0693231	-0.26295	0.619713	2.53705	0.0398414	1.00718	-0.369645	0.372298	0.252669	0.147245	0.844444	0.0820566	14
CHGA	blue	0.0819746	0.775798	-0.502216	-0.0159566	-0.290068	-0.17283	-0.332701	-0.248318	-0.121977	-0.255101	-0.252276	0.0226401	-0.16868	0.663104	-0.457204	-0.244183	-0.105934	0.663104	3.77507	0.00275085	-6.72497	0.172144	1.15766	0.133658	0.22425	0.844444	0.0173667	14
CHGB	blue	0.366279	0.81864	-0.555934	-0.240314	-0.419592	-0.306761	-0.22356	-0.229797	0.357417	-0.328767	-0.0288185	-0.123026	0.0112012	0.780659	0.155464	-0.162443	-0.2194	0.780659	5.7083	0.000234414	27.7915	-0.0813116	2.25977	0.12559	0.390417	1	0.00522227	14
CHKB	blue	0.16117	-0.0583549	0.143556	0.382526	0.150674	-0.0296013	0.0546692	-0.0046632	0.0214292	-0.174186	-0.108033	0.176356	-0.29395	-0.510119	-0.620848	-0.351365	0.34277	-0.510119	-2.47288	0.0293818	0.0846595	0.433626	-0.0367106	0.1059	0.157988	0.177778	0.0688448	14
CHN1	blue	-0.0234864	0.661794	-0.157986	-0.13823	-0.285362	-0.154992	-0.379961	-0.481945	-0.0420852	-0.327408	-0.203355	-0.184473	-0.250647	0.727379	-0.130415	0.0688142	-0.167529	0.727379	3.95734	0.00253408	2.72653	-0.329095	0.897289	0.224117	0.214033	0.911111	0.0166916	14
CHN2	blue	0.216916	0.641592	-0.258863	0.0345492	-0.277969	-0.256941	-0.337359	-0.317386	0.495511	-0.172518	-0.277879	-0.0363921	-0.255202	0.41501	-0.147143	-0.229461	-0.0302476	0.41501	1.84315	0.0903321	-3.54444	0.311935	1.10563	0.263835	0.340331	0.733333	0.135533	14
CHRNA10	blue	0.122767	0.0587542	0.236597	0.570658	-0.125204	-0.116885	-0.216161	-0.339251	-0.233369	-0.00879523	-0.162219	0.466257	-0.695223	-0.392858	-0.743368	-0.311118	0.367403	-0.392858	-1.35697	0.219475	5.30434	0.134778	0.025409	0.0703074	0.0394061	0.266667	0.226837	14
CHRNA3	blue	0.0527576	0.723129	-0.433793	-0.137062	-0.243288	-0.16876	-0.285337	-0.255987	0.0309977	-0.232327	-0.243596	-0.0677135	-0.13043	0.538514	0.0214635	-0.102728	-0.159137	0.538514	2.92666	0.0160227	33.9884	-0.029033	0.986784	0.103172	0.331403	0.933333	0.0487335	14
CHRNA5	blue	-0.0173874	0.491768	-0.550894	-0.348245	-0.359053	0.000158964	-0.0483558	0.0195453	0.177492	-0.356146	0.230239	-0.144273	0.317856	0.643739	0.492543	-0.0675275	-0.241244	0.643739	3.80335	0.00348111	2.49973	-0.137365	0.343376	0.0439785	0.118502	0.844444	0.0198028	14
CHRNA7	blue	0.320463	0.0522548	-0.0216099	-0.00310611	0.0327093	0.0781538	-0.12309	0.461418	0.144802	-0.089621	-0.374185	0.340961	-0.0510369	-0.180007	0.0822271	0.0258072	0.0270775	-0.180007	-0.659574	0.525365	-8.22153	-0.00819969	-0.067414	0.0684659	0.0580711	0.355556	0.360097	14
CHST1	blue	-0.324925	0.403201	-0.178908	-0.0148082	-0.197283	0.307567	-0.183484	-0.294529	-0.278883	-0.232052	-0.2878	-0.16115	-0.0726709	0.231469	-0.25849	-0.2559	0.0832986	0.231469	0.712465	0.504362	-2.09239	0.162493	0.34	0.22703	0.102616	0.666667	0.35366	14
CHST10	blue	0.352382	0.639716	-0.433214	-0.254854	-0.325943	-0.247214	-0.0917149	0.0987877	0.139425	-0.350274	-0.226044	0.102788	0.0280398	0.485507	0.0835075	-0.140268	-0.120763	0.485507	2.16241	0.0527704	2.99412	-0.103426	0.30967	0.127785	0.142004	0.777778	0.0969303	14
CHST11	blue	-0.167534	0.381492	0.0914846	-0.0841988	-0.0305729	-0.105933	-0.39135	-0.495622	-0.165845	-0.197921	-0.153202	-0.0930577	-0.275535	0.435345	-0.321852	0.171666	-0.0964484	0.435345	2.06699	0.0616411	56.2119	-0.00954211	0.53638	0.13344	0.227926	0.733333	0.1071	14
CHST8	blue	0.555489	0.295167	0.00134941	-0.277939	-0.171512	-0.373345	-0.098087	0.24594	-0.0869773	-0.173189	-0.220524	0.430878	-0.248344	0.488412	0.244416	0.500463	-0.301511	0.488412	2.249	0.0443414	1.4074	-0.139406	0.1962	0.0927847	0.116871	0.777778	0.0873909	14
CHUK	blue	-0.00928255	0.229981	-0.212442	-0.260938	0.50454	-0.00506489	0.0440713	0.00758326	-0.0036578	0.149058	-0.226413	-0.299123	0.272034	0.455341	0.755824	0.486797	-0.400994	0.455341	2.1739	0.0508607	0.553901	-0.269379	0.149209	0.0996456	0.164763	0.8	0.0947107	14
CIDEB	blue	-0.0969703	0.393848	-0.34687	0.233756	-0.429376	0.271537	0.0876589	-0.0374746	-0.209414	-0.41754	-0.292094	0.166297	-0.150498	-0.0215769	-0.467873	-0.686838	0.284136	-0.0215769	-0.0814315	0.936616	1.06904	0.215144	0.201249	0.121209	0.120097	0.488889	0.483547	14
CIRBP	blue	-0.0798098	0.31332	-0.0254918	0.57935	-0.242563	0.0840223	-0.251528	-0.110328	-0.153532	-0.225807	-0.563853	0.418499	-0.688822	-0.407237	-0.780008	-0.581227	0.469816	-0.407237	-1.50327	0.172345	2.62447	0.815075	0.310567	0.277158	0.189249	0.266667	0.197036	14
CITED1	blue	0.28663	0.65964	-0.319002	-0.215401	-0.277641	-0.221839	-0.26681	-0.157163	-0.0670148	-0.311801	-0.16097	0.105665	-0.164109	0.586722	0.0631395	0.28586	-0.220329	0.586722	3.35621	0.0085037	5.21636	-0.106527	0.555682	0.0476287	0.191474	0.977778	0.0339633	14
CKB	blue	-0.00891002	0.740537	-0.681822	0.00386582	-0.325417	-0.185766	-0.217296	-0.237834	0.0596037	-0.218844	0.000743676	-0.268183	0.158009	0.722171	-0.202442	-0.608539	0.0327949	0.722171	3.45881	0.00972149	-18.7698	0.0648747	1.21768	0.280085	0.180663	0.933333	0.0368215	14
CKS2	blue	0.023977	0.569295	-0.598012	-0.600245	0.00370923	-0.00557584	0.00675791	-0.13014	0.0142163	0.0534819	0.0959048	-0.628687	0.630749	0.860698	0.75976	0.523413	-0.613132	0.860698	4.37405	0.0104637	0.39064	-2.23929	0.874755	0.701474	0.121601	1	0.0383829	14
CLCN4	blue	0.147181	0.476732	-0.196398	0.0700367	-0.0841782	-0.186266	-0.202242	-0.258854	-0.0264036	0.0984415	-0.0416867	0.111054	-0.199399	0.417684	-0.34709	0.0803264	-0.0617551	0.417684	1.71672	0.115803	7.51114	-0.0302127	0.226932	0.108282	0.103497	0.733333	0.156008	14
CLCN6	blue	0.242553	0.568695	-0.0802066	0.0887828	-0.168233	-0.199267	-0.354358	-0.0846973	0.00773808	-0.255711	-0.389939	0.335429	-0.470614	0.355957	-0.543478	-0.0711879	0.0351528	0.355957	1.4952	0.161801	-3.76926	0.0548235	0.206644	0.0667498	0.0765147	0.755556	0.19003	14
CLDN3	blue	0.333267	0.521759	-0.247277	-0.00827544	-0.152946	-0.463542	-0.34597	-0.260073	-0.207015	0.140275	0.0283353	0.079457	-0.21188	0.50649	-0.745073	0.0729515	-0.0478848	0.50649	2.39667	0.0337649	-5.4394	0.193481	1.05242	0.21372	0.287693	0.822222	0.0740301	14
CLEC4M	blue	0.263412	0.425887	-0.207294	-0.0173357	-0.231123	-0.0500365	-0.0937196	-0.00982007	0.00243959	-0.149622	-0.197561	0.224385	-0.12616	0.161926	-0.687473	-0.270357	-0.000122205	0.161926	0.768986	0.462879	-4.06199	0.115632	0.469697	0.0757896	0.45415	0.4	0.336383	14
CLGN	blue	0.137524	0.735911	-0.453371	0.0302172	0.119449	-0.0326652	-0.215562	-0.274493	-0.160119	-0.0538378	-0.456309	-0.140101	-0.0946455	0.405312	-0.21473	-0.0930175	-0.0619294	0.405312	1.81881	0.0939817	-4.48239	0.229013	1.02653	0.257309	0.355044	0.711111	0.138382	14
CLIC4	blue	0.0573028	0.27409	0.199674	-0.284294	-0.0825003	-0.238597	-0.0899117	-0.359834	-0.0676593	-0.242106	-0.209108	0.00386147	-0.320574	0.705958	0.279464	0.410421	-0.328415	0.705958	3.59315	0.00541629	1.24893	-0.365858	0.456933	0.174597	0.148161	0.933333	0.0259829	14
CLK1	blue	-0.234816	0.65829	-0.402153	0.0962277	0.108828	0.16528	-0.22798	-0.255182	-0.152659	-0.225387	-0.418666	-0.254334	-0.0676257	0.399443	-0.455014	-0.328524	0.0600696	0.399443	1.82183	0.0935828	-2.97415	0.262557	0.780884	0.156853	0.237367	0.733333	0.138064	14
CLK2	blue	0.352778	0.503073	-0.471702	-0.26058	0.255211	-0.154523	-0.0430053	0.0617476	0.500357	-0.19345	-0.127391	-0.233274	0.275829	0.59629	0.260917	-0.0405091	-0.132845	0.59629	2.27971	0.0626075	3.28553	-0.113428	0.372671	0.191	0.0947922	0.844444	0.10803	14
CLSPN	blue	0.239006	0.268807	-0.269713	0.278632	-0.174153	-0.0784876	-0.20839	0.22934	0.0583806	-0.333282	-0.173538	0.516247	-0.348167	-0.0741753	-0.402433	-0.431436	0.264785	-0.0741753	-0.215169	0.837738	1.27296	0.184299	0.144779	0.171051	0.0668976	0.577778	0.455629	14
CLUL1	blue	0.173271	0.455941	-0.226411	0.278302	-0.159426	-0.106253	-0.294589	0.0656726	-0.116682	-0.159142	-0.436002	0.288706	-0.401097	0.218468	-0.36873	-0.192278	0.0915709	0.218468	0.726408	0.491259	-2.13628	0.0665483	0.142166	0.0891749	0.0537045	0.622222	0.348289	14
CNGA3	blue	0.181558	0.0928181	0.189574	-0.0516242	-0.0169579	-0.272274	-0.262849	-0.0533165	-0.210987	0.013473	-0.158691	0.3452	-0.344772	0.288865	-0.240226	0.297485	-0.11667	0.288865	1.20091	0.253481	5.57814	-0.0126882	0.0707763	0.0442522	0.0535919	0.666667	0.246591	14
CNOT2	blue	-0.100708	0.657654	-0.372526	-0.111305	0.0866231	0.116187	-0.255195	-0.238244	0.0441311	-0.236428	-0.497617	-0.193754	-0.0748252	0.587375	0.328078	-0.0236402	-0.189004	0.587375	2.66015	0.0242036	1.04281	-0.157929	0.16469	0.0902849	0.0809757	0.866667	0.0612664	14
CNOT7	blue	-0.0396563	0.694681	-0.504431	-0.154818	-0.227523	-0.0860611	-0.222443	-0.265027	-0.366906	-0.11216	-0.0328391	-0.199541	0.0392567	0.901567	-0.0968078	0.00781557	-0.180597	0.901567	7.86265	9.64759e-06	8.52217	-0.118849	1.01285	0.102246	0.101304	1	0.00141557	14
CNR1	blue	0.327333	0.474956	-0.216195	-0.187333	-0.106023	-0.209967	-0.205124	-0.0630838	0.55672	-0.0514988	-0.243388	-0.0547232	-0.044523	0.31004	0.0962221	0.234138	-0.128938	0.31004	1.493	0.168021	-71.0452	0.007967	0.566017	0.111513	0.356755	0.666667	0.193954	14
COCH	blue	0.294994	0.621871	-0.666915	-0.455392	-0.266992	-0.141985	-0.0747082	0.208739	0.557401	-0.154008	-0.0785331	-0.243007	0.463535	0.860214	0.535202	0.190586	-0.356465	0.860214	6.48172	4.45605e-05	1.84153	-0.818399	1.50711	0.246496	0.260696	1	0.0025199	14
COIL	blue	-0.0614619	0.573032	-0.675425	-0.349956	-0.0286281	0.0662843	-0.106754	0.193892	-0.0211585	0.0829395	-0.185958	-0.336044	0.526329	0.606539	0.492475	0.0100523	-0.24843	0.606539	2.85102	0.0166691	1.40251	-0.230618	0.323442	0.140317	0.134455	0.911111	0.0499049	14
COL2A1	blue	0.0836199	0.597159	-0.207167	-0.192792	-0.221594	-0.223915	-0.160941	-0.26008	-0.0227739	-0.191152	-0.26281	-0.0572055	-0.171273	0.434081	-0.200254	0.167663	-0.148662	0.434081	2.26778	0.0521135	168.101	-0.00519609	0.87347	0.0480906	0.38446	0.822222	0.0960779	14
COL4A1	blue	-0.0535384	0.347221	0.102824	-0.45827	-0.0757473	-0.0476382	-0.214857	-0.414309	0.0754806	-0.0685075	-0.104841	-0.286988	-0.0441342	0.79061	0.603106	0.557634	-0.518064	0.79061	3.97479	0.00714282	0.37869	-1.29495	0.490385	0.40145	0.201461	1	0.030356	14
COL5A3	blue	0.0552936	0.208596	0.238512	-0.227727	-0.207657	0.0285011	-0.0308199	-0.239147	-0.0936763	-0.125258	-0.364376	0.0433926	-0.323807	0.4882	0.348894	0.387425	-0.305353	0.4882	1.98181	0.0790221	0.526386	-0.201278	0.10595	0.120956	0.0969642	0.777778	0.12447	14
COL9A3	blue	0.330859	0.17165	-0.337961	-0.150876	-0.296519	-0.308234	0.378644	0.114726	-0.0434458	-0.160433	0.384307	0.0102761	0.191518	0.229114	0.0676393	-0.396021	-0.0326141	0.229114	1.08	0.307174	-3.79965	0.171776	0.652689	0.128468	0.426357	0.533333	0.272297	14
COLEC10	blue	-0.0661318	0.358181	0.0541313	0.218191	-0.110628	0.0172349	-0.354476	-0.309589	-0.0568917	0.13677	-0.303261	0.227971	-0.384898	0.0287067	-0.580846	-0.0857621	0.134468	0.0287067	0.126805	0.901415	-1.14831	0.0783576	0.0899791	0.0388292	0.0830166	0.466667	0.474352	14
COPS8	blue	-0.149343	0.478074	-0.479883	0.00233151	0.00283005	-0.225004	-0.11136	-0.223518	-0.299911	0.189189	-0.00829511	-0.336215	0.180765	0.62629	0.00701681	-0.0552405	-0.113455	0.62629	2.40119	0.0557024	1.10195	-0.171622	0.189118	0.137067	0.0615064	0.822222	0.100325	14
COTL1	blue	0.0558393	0.73303	-0.168143	-0.265188	-0.208812	-0.216945	-0.413249	-0.45767	-0.185304	0.00255941	-0.308239	-0.148098	-0.195671	0.837537	0.163085	0.713487	-0.371925	0.837537	6.78651	3.3632e-05	1.59285	-1.04354	1.6622	0.165838	0.362567	1	0.00223605	14
COX6B1	blue	-0.137033	0.106596	-0.346743	-0.129966	-0.0795634	0.33572	0.30738	0.068748	0.065907	-0.235678	-0.0874723	-0.423078	0.480593	-0.168456	0.119641	-0.37669	0.126741	-0.168456	-0.463956	0.663708	0.122064	0.141134	-0.0172274	0.328996	0.0909239	0.577778	0.405243	14
COX7A2	blue	-0.206638	0.573393	-0.698634	0.0416874	0.0329331	0.152306	-0.0574896	-0.122977	-0.1431	-0.236851	-0.166287	-0.24696	0.193496	0.583891	0.0434407	-0.389192	-0.00635485	0.583891	2.38993	0.0461031	19.0361	-0.0161631	0.307681	0.113539	0.0739599	0.866667	0.0895768	14
CPA2	blue	0.446769	0.334464	-0.0371153	-0.261901	-0.342863	-0.33735	-0.0633663	-0.00663664	0.379921	-0.0363647	-0.142046	0.179162	-0.09202	0.335523	0.176904	0.319537	-0.190455	0.335523	1.5963	0.140567	4.77063	-0.0296577	0.141486	0.0405383	0.099253	0.577778	0.17484	14
CPE	blue	-0.146094	0.375334	-0.187304	-0.0940091	-0.0153398	-0.054098	0.244787	-0.246539	-0.375173	-0.186983	-0.269544	-0.139796	-0.058529	0.518389	0.0325108	0.0461006	-0.128327	0.518389	2.83064	0.020597	3.76035	-0.231282	0.869699	0.0746503	0.38172	0.866667	0.0559301	14
CPSF1	blue	0.342838	0.648169	-0.356153	-0.357807	-0.126219	-0.414461	-0.228388	-0.130043	0.382757	0.0724819	-0.255194	-0.269254	0.140188	0.807632	0.419136	0.378967	-0.380863	0.807632	5.01502	0.000556519	1.35425	-0.360318	0.487961	0.126106	0.112731	0.955556	0.00763884	14
CPSF4	blue	0.540514	0.601901	-0.525018	-0.380706	-0.139901	-0.284185	0.181497	0.205908	0.261741	-0.090989	-0.193956	-0.158984	0.315909	0.706099	0.552616	0.296676	-0.367509	0.706099	4.17307	0.00130441	1.00649	-0.250708	0.252336	0.0662469	0.10071	0.955556	0.0119879	14
CRABP1	blue	0.193037	0.720388	-0.510222	-0.124266	-0.309541	-0.119933	-0.211975	-0.0923123	0.328883	-0.307828	-0.284675	-0.117741	0.0195306	0.374698	-0.0589508	-0.772408	-0.0217666	0.374698	1.81078	0.0993194	-2.93081	0.703992	2.06327	0.28454	0.694637	0.644444	0.142811	14
CRBN	blue	0.185919	0.105697	0.0313008	0.431183	0.0693821	0.0697383	-0.0521233	0.171517	-0.292691	-0.279729	-0.401071	0.505938	-0.534443	-0.32943	-0.3947	-0.292953	0.26835	-0.32943	-0.96154	0.382582	0.514968	0.121933	-0.0627914	0.183782	0.0559585	0.2	0.304084	14
CREB1	blue	-0.14793	0.69352	-0.610908	-0.216064	-0.0607899	-0.0413475	-0.2061	-0.23887	-0.088231	0.0161548	-0.178405	-0.461641	0.280016	0.716685	0.420755	0.0836133	-0.290852	0.716685	3.6725	0.00497382	1.82576	-0.287806	0.525463	0.170844	0.140895	0.977778	0.0247384	14
CREBBP	blue	-0.142614	0.604106	-0.469755	-0.0739124	-0.0980352	0.068541	-0.351175	-0.311526	0.231964	-0.0586743	-0.26772	-0.552352	0.219753	0.394363	0.10349	-0.259198	-0.0725231	0.394363	1.51426	0.16485	2.66868	-0.102157	0.272625	0.194094	0.153573	0.733333	0.191801	14
CREBZF	blue	-0.162139	0.290461	-0.131852	-0.198322	0.542899	0.0761968	-0.215425	-0.178091	-0.270152	0.381535	-0.258044	-0.270858	0.149001	0.482551	0.467897	0.480194	-0.330265	0.482551	2.54939	0.0312309	1.24756	-0.266213	0.332118	0.0579896	0.227419	0.911111	0.0711763	14
CRH	blue	-0.0708165	0.416954	-0.195764	-0.00661008	-0.0169112	0.0623872	-0.166151	-0.115319	0.0539807	-0.0431658	-0.328738	-0.0203801	-0.118946	0.453279	0.419543	0.306131	-0.261013	0.453279	2.21292	0.0483944	2.09372	-0.0559613	0.117167	0.0361958	0.0693586	0.755556	0.091725	14
CRHBP	blue	0.246618	0.278319	0.018555	0.0877146	-0.202822	-0.0196896	-0.223394	0.0971787	-0.0303095	-0.158127	-0.294418	0.610005	-0.451906	0.0124861	-0.434621	-0.0904503	0.104197	0.0124861	0.0450404	0.965016	-1.05552	0.127277	0.134343	0.119518	0.101619	0.444444	0.490537	14
CRIP2	blue	0.420793	0.522636	-0.0451986	0.0298288	-0.375395	-0.409075	-0.0449453	-0.416294	-0.171662	-0.0937944	-0.205604	0.166625	-0.466486	0.539349	-0.457448	0.133463	-0.0644087	0.539349	2.65958	0.0208219	4.75243	-0.138238	0.656967	0.168824	0.246774	0.8	0.0563967	14
CRMP1	blue	0.112441	0.875157	-0.523861	-0.220258	-0.24467	-0.0444874	-0.326419	-0.152977	-0.103782	-0.243542	-0.453921	-0.0406239	-0.0661219	0.719478	0.28629	0.129389	-0.266504	0.719478	4.18059	0.00129947	7.87808	-0.201085	1.58416	0.262528	0.336802	0.911111	0.0119683	14
CROP	blue	-0.00719752	0.777609	-0.57374	0.00292007	0.02973	0.120549	-0.212697	-0.13474	-0.0273473	-0.338587	-0.390392	-0.189354	-0.00767404	0.677813	-0.019143	-0.23104	-0.0752551	0.677813	3.15143	0.0134198	6.08826	-0.133338	0.811797	0.244069	0.174282	0.911111	0.0441328	14
CRY1	blue	-0.0276995	0.773812	-0.48668	-0.0521876	0.0839687	-0.181725	-0.311597	-0.481253	0.189252	-0.0267123	-0.222848	-0.412656	0.0142451	0.71244	-0.0352305	-0.00309491	-0.157221	0.71244	3.30315	0.0130077	2.19572	-0.25903	0.568758	0.214162	0.130145	0.933333	0.0432284	14
CRYBA2	blue	0.323693	0.609928	-0.350968	-0.116055	-0.225809	-0.120755	-0.0584094	-0.116446	-0.044899	-0.165902	-0.266177	0.0284824	-0.0723883	0.368713	0.0405003	-0.245182	-0.116231	0.368713	1.8484	0.0987798	34.2189	-0.0204383	0.699377	0.0801485	0.381088	0.844444	0.142577	14
CSAD	blue	-0.232109	0.534705	-0.401105	0.223193	-0.0544109	0.37554	-0.107068	-0.230885	-0.00818284	-0.384492	-0.370152	-0.280775	-0.0161732	0.0618815	-0.302941	-0.551279	0.195897	0.0618815	0.224533	0.827088	-1.21528	0.335836	0.408134	0.243938	0.210179	0.555556	0.452299	14
CSDE1	blue	0.132304	0.378766	-0.0649952	0.249801	-0.0810279	-0.230582	-0.212485	-0.124155	-0.267808	0.115442	-0.484272	0.27702	-0.516871	0.150594	-0.39997	-0.0571252	0.0727465	0.150594	0.476388	0.649818	-2.08715	0.144434	0.301455	0.291115	0.154575	0.577778	0.400672	14
CSNK1E	blue	0.11582	0.691969	-0.378013	-0.167852	-0.268767	-0.220298	-0.0877411	-0.210904	-0.0163905	-0.199858	-0.314038	-0.127989	-0.113868	0.758868	0.21336	0.0589344	-0.225771	0.758868	4.87385	0.000386986	2.27235	-0.203788	0.463077	0.0753441	0.114212	1	0.00649797	14
CSNK1G2	blue	0.0687747	0.685962	-0.538413	0.0669833	-0.329301	-0.050964	0.108183	-0.0822665	-0.0548737	-0.214333	-0.40298	-0.154975	-0.0321959	0.449624	-0.183675	-0.468573	0.0519659	0.449624	1.72584	0.12201	-5.00902	0.0725671	0.36349	0.13674	0.0985788	0.822222	0.160484	14
CSTF3	blue	-0.113428	0.392517	-0.403447	-0.0029536	0.067284	0.273161	-0.139071	0.128974	-0.175509	0.155178	-0.487836	-0.197008	0.253975	0.134584	0.172228	-0.238241	-0.0265172	0.134584	0.603016	0.55911	-3.84159	0.0348724	0.133966	0.0669816	0.150058	0.666667	0.371845	14
CTDP1	blue	0.148323	0.368319	0.00707196	-0.0341362	-0.0355715	-0.143428	-0.131674	-0.400604	-0.0140671	-0.0529429	-0.373741	-0.351264	-0.0953408	0.314519	0.226719	0.245597	-0.226907	0.314519	1.00813	0.352908	0.305072	-0.199324	0.0608082	0.232569	0.111772	0.6	0.293521	14
CTNNAL1	blue	0.0465383	0.543322	-0.399318	-0.123895	-0.185936	-0.283256	-0.0902882	-0.122017	0.318289	-0.0416498	-0.0737369	-0.304578	0.150452	0.655265	-0.00482517	-0.137829	-0.0549184	0.655265	3.35945	0.00620308	1.69958	-0.195543	0.332342	0.106283	0.115738	0.911111	0.0281254	14
CTNNBIP1	blue	0.217179	0.207859	0.0349399	0.123867	-0.289661	-0.240865	0.0820503	-0.17029	0.0754389	0.263242	-0.255749	0.233155	-0.321774	-0.0144915	-0.190125	-0.0711693	0.0706577	-0.0144915	-0.0454497	0.965141	1.21817	0.0557363	0.045754	0.193567	0.103781	0.488889	0.490537	14
CTPS	blue	-0.0151669	0.634774	-0.740732	-0.526211	-0.236595	0.00610972	0.0944053	-0.0133028	0.130745	-0.286565	0.113931	-0.504684	0.628679	0.879183	0.745913	-0.0286443	-0.376115	0.879183	5.28601	0.00296173	0.716007	-0.87912	0.629456	0.267309	0.099968	0.977778	0.0181592	14
CTRL	blue	-0.0658758	0.428926	-0.22214	0.222744	-0.138923	-0.0730917	-0.42758	-0.225711	-0.159244	-0.292499	-0.0164312	0.206173	-0.317118	0.411998	-0.435611	-0.316317	0.0851273	0.411998	1.31368	0.24289	-3.42819	0.0623175	0.213636	0.106996	0.0426597	0.711111	0.240578	14
CUGBP1	blue	0.204369	0.753276	-0.377345	-0.0185661	-0.426591	-0.17445	-0.242314	-0.283748	0.245916	-0.16734	-0.267452	-0.0524579	-0.153689	0.483534	-0.282365	-0.436901	0.0164288	0.483534	2.4463	0.03293	-8.10341	0.0635367	0.514864	0.0766017	0.16784	0.777778	0.0730935	14
CUL4A	blue	-0.496934	0.334436	-0.379674	0.060894	0.311777	0.431202	-0.337987	-0.300317	-0.287215	0.0185698	-0.0967295	-0.435596	0.204095	0.536462	0.0770565	-0.165904	-0.0693477	0.536462	2.40175	0.0358342	4.69606	-0.0566317	0.265946	0.0951809	0.0947605	0.844444	0.0768926	14
CUTA	blue	0.327237	0.673609	-0.187713	0.0818592	-0.256152	-0.285759	-0.168036	-0.491915	-0.021239	-0.0564714	-0.30693	0.0519761	-0.387378	0.377476	-0.486435	-0.211907	0.0484961	0.377476	1.68675	0.117458	-22.696	0.0178299	0.404668	0.130992	0.188249	0.711111	0.157416	14
CUTL1	blue	0.073867	0.283861	-0.326432	-0.383782	-0.116294	0.159565	0.213944	0.109322	0.270852	0.0452235	-0.3272	-0.517368	0.425826	0.577323	0.839485	0.17169	-0.333774	0.577323	2.49496	0.0345762	15.2233	-0.456631	-0.0299955	0.134096	0.106108	0.844444	0.0752557	14
CUZD1	blue	-0.0989269	0.702646	-0.50382	-0.00969372	-0.112374	0.0408943	-0.187499	-0.0959428	-0.101565	-0.296126	-0.432954	-0.0507753	-0.0428381	0.496911	-0.043206	-0.356918	-0.0854828	0.496911	2.42237	0.0324286	30.6928	-0.014647	0.449558	0.10111	0.162788	0.822222	0.0725103	14
CXADR	blue	-0.0561071	0.556306	-0.553765	-0.0189705	-0.108189	-0.027739	-0.0533733	-0.396511	0.0179475	-0.105407	0.142426	-0.300345	0.109811	0.892472	-0.00079129	-0.249039	-0.0888798	0.892472	6.68815	0.000171733	2.6315	-0.349397	0.919439	0.156236	0.107618	1	0.00462495	14
CXCR4	blue	-0.147533	0.409338	0.137461	-0.274308	0.137433	-0.0335786	-0.214282	-0.436702	-0.168216	0.169168	-0.355101	-0.0885469	-0.253126	0.63163	0.157121	0.542126	-0.339368	0.63163	2.75738	0.0252496	0.433144	-1.15635	0.500867	0.494361	0.341795	0.844444	0.0631625	14
CXorf1	blue	0.0814891	0.334226	-0.154064	-0.072722	0.234495	-0.157751	-0.23276	-0.063524	0.0231625	0.333136	-0.174192	-0.104021	0.052075	0.434098	0.2941	0.378446	-0.290298	0.434098	1.53568	0.170784	0.317575	-0.108535	0.034468	0.0810095	0.0459219	0.755556	0.19593	14
CXXC1	blue	0.339642	0.733746	-0.439725	-0.131389	-0.452828	-0.335276	-0.160437	-0.232379	0.064961	-0.42352	0.00223287	0.00225487	-0.120982	0.827369	-0.0265446	-0.196239	-0.172858	0.827369	5.96017	6.80163e-05	9.67332	-0.0586173	0.567024	0.0640835	0.0831391	1	0.00306809	14
CXXC4	blue	0.135555	0.842854	-0.423506	0.0940071	-0.29401	-0.115096	-0.334446	-0.373688	-0.0941172	-0.263069	-0.39686	-0.0464328	-0.240252	0.484478	-0.698992	-0.602746	0.0385384	0.484478	2.36639	0.0361513	-3.30741	0.328096	1.08515	0.161882	0.275938	0.777778	0.0772612	14
D4S234E	blue	0.313208	0.765506	-0.592626	-0.0504877	-0.383022	-0.0997964	0.0858071	-0.0738156	0.262778	-0.299924	-0.452554	-0.107234	-0.00530528	0.388269	0.12952	-0.673538	-0.0278162	0.388269	1.75434	0.104895	-3.30841	0.370423	1.22551	0.272646	0.404022	0.733333	0.147599	14
DACH1	blue	0.13821	0.526212	-0.40659	-0.212627	-0.318126	-0.218037	-0.263341	-0.096956	0.215689	-0.359777	0.236083	-0.00612143	-2.32827e-05	0.588155	0.0754181	-0.0814	-0.17289	0.588155	3.12044	0.00917644	-18.2365	0.0475426	0.867009	0.130405	0.227947	0.866667	0.0355292	14
DAZ1	blue	0.0986778	-0.0130464	0.135923	0.090281	0.0378765	0.0775279	-0.187608	0.143643	-0.110375	-0.0454677	-0.0300229	0.325195	-0.199179	-0.0489263	-0.208362	0.0253463	0.0592053	-0.0489263	-0.172557	0.866902	1.23667	0.0544896	0.0440615	0.0474914	0.0373723	0.466667	0.464286	14
DBC1	blue	0.23075	0.4417	-0.243431	-0.234353	-0.278348	-0.200803	-0.211844	0.159129	-0.0140819	0.158778	-0.246143	0.122475	0.0489047	0.392211	0.198785	0.25607	-0.197788	0.392211	1.89329	0.0857769	4.75692	-0.0716784	0.340968	0.0887503	0.199064	0.666667	0.130898	14
DBH	blue	0.0372709	0.696095	-0.400082	-0.00584247	-0.280027	0.04424	-0.232761	-0.113401	-0.121574	-0.2706	-0.407602	0.14667	-0.236506	0.62232	-0.0343319	-0.0458489	-0.154777	0.62232	3.25196	0.00694213	-19.5164	0.0301145	0.587725	0.101502	0.138199	0.888889	0.0298854	14
DBN1	blue	0.195063	0.641613	-0.177791	-0.295636	-0.396214	-0.107737	-0.133375	-0.395226	0.0897323	-0.193035	-0.265455	-0.102851	-0.163896	0.733016	0.463425	0.350676	-0.338646	0.733016	4.72115	0.000614674	2.51813	-0.281702	0.709362	0.0934544	0.18797	0.933333	0.00799847	14
DBR1	blue	0.0541773	0.219443	-0.491914	-0.0883159	-0.202588	-0.00907958	0.109173	0.273516	0.284902	-0.198185	0.040333	0.0505891	0.212114	0.342265	0.33291	-0.137659	-0.103453	0.342265	1.40225	0.188215	2.60167	-0.0304342	0.0791796	0.0535116	0.056983	0.688889	0.207265	14
DCTD	blue	0.288232	0.0827279	0.0823171	-0.24168	-0.103495	-0.219756	0.126656	0.113992	0.0905271	0.184993	-0.239638	0.108345	-0.0816914	0.217666	0.474694	0.436701	-0.249845	0.217666	0.955207	0.358888	30.6096	-0.217052	-0.00709099	0.110036	0.190282	0.533333	0.296018	14
DCTN2	blue	0.275617	0.524593	-0.489211	-0.351463	-0.631425	0.0343596	0.101518	0.118597	0.393505	-0.605857	-0.0476626	-0.00256415	0.170042	0.616321	0.464057	-0.238283	-0.176319	0.616321	2.6545	0.0294033	1.41347	-0.160795	0.227278	0.11998	0.0835332	0.866667	0.0688574	14
DCTN3	blue	0.304573	0.639322	-0.484191	-0.138584	-0.427098	-0.360458	-0.093912	-0.301312	0.471102	-0.199496	0.123262	-0.251789	0.105773	0.665276	-0.0393808	-0.260297	-0.078124	0.665276	3.06777	0.0148723	6.448	-0.0847769	0.546641	0.16619	0.121424	0.911111	0.0466528	14
DCTN6	blue	-0.402985	0.306597	-0.29488	0.174954	0.0837169	0.225114	-0.270482	-0.328815	-0.585626	0.0152521	0.0189166	-0.326317	0.077886	0.288041	-0.283652	-0.270536	0.0952887	0.288041	0.865918	0.424671	-2.06547	0.184501	0.381082	0.212034	0.0811157	0.6	0.322164	14
DCX	blue	0.177267	0.816662	-0.461437	-0.132423	-0.280352	-0.139216	-0.277017	-0.249258	-0.0247957	-0.308874	-0.309048	-0.0152111	-0.154352	0.610153	-0.20243	-0.425469	-0.164772	0.610153	3.61577	0.00634432	-27.3769	0.117922	3.22833	0.127662	0.85071	0.866667	0.0285407	14
DDAH2	blue	0.371956	0.330961	0.0774833	0.00168199	-0.395654	-0.547443	-0.341448	-0.384956	0.217301	-0.107292	0.181808	0.217233	-0.4393	0.425613	-0.459595	0.0666225	0.0155421	0.425613	1.9084	0.0806691	-8.73232	0.0594148	0.518829	0.145831	0.191535	0.8	0.126058	14
DDC	blue	0.176975	0.801922	-0.401658	-0.10739	-0.270021	-0.148852	-0.199664	-0.37154	-0.162369	-0.283079	-0.354636	-0.0910064	-0.186444	0.686964	-0.287451	0.0228331	-0.177421	0.686964	4.34155	0.00172332	-18.3859	0.158963	2.92268	0.180995	0.610301	0.911111	0.0134796	14
DDEF2	blue	-0.307634	0.309521	-0.328551	0.0319475	0.298382	0.240718	0.00651487	0.0359213	0.190955	-0.144526	-0.468991	-0.293231	0.160661	-0.013397	0.321853	-0.222941	0.0373681	-0.013397	-0.0615088	0.95225	-1.45134	-0.0409052	-0.0593675	0.0858831	0.287608	0.688889	0.487677	14
DDX11	blue	0.281355	0.865422	-0.620851	-0.223729	-0.187154	-0.121943	-0.0177461	-0.142157	0.283577	-0.296732	-0.345992	-0.18388	0.108174	0.727763	0.396517	-0.147523	-0.236086	0.727763	4.75719	0.000709719	7.73197	-0.103416	0.799607	0.0716047	0.1758	0.933333	0.00850683	14
DDX12	blue	0.214216	0.81481	-0.577472	-0.216047	-0.317291	-0.12189	-0.0191818	-0.184875	0.298672	-0.36195	-0.28445	-0.188591	0.117605	0.665837	0.281379	-0.347554	-0.170644	0.665837	3.88139	0.00243701	19.4902	-0.0340775	0.664179	0.0834835	0.159355	0.933333	0.0162026	14
DDX23	blue	0.230118	0.65925	-0.502458	-0.355182	-0.104541	-0.169087	-0.0298517	-0.362369	0.111916	-0.0622298	-0.0730803	-0.622782	0.37407	0.681478	0.486281	0.189647	-0.363007	0.681478	2.73154	0.0378674	0.900931	-0.300351	0.270595	0.193015	0.0802144	0.933333	0.0797275	14
DDX39	blue	0.232043	0.635442	-0.65229	-0.583626	-0.210157	-0.0246917	0.139333	-0.053046	0.371186	-0.156885	0.0157491	-0.554739	0.62	0.818872	0.725485	0.207553	-0.439135	0.818872	4.0891	0.00887954	0.422836	-1.22883	0.519592	0.400379	0.150071	0.955556	0.0346817	14
DDX4	blue	0.0744118	0.212719	-0.026758	0.00108922	0.0171284	0.0808919	-0.00877389	0.170323	-0.173715	0.107793	-0.436272	0.344226	-0.208304	0.202824	0.0677473	0.165058	-0.104768	0.202824	0.886188	0.393423	1.07019	-0.0288195	0.0308422	0.033872	0.0581825	0.577778	0.309265	14
DDX42	blue	0.315391	0.363053	-0.0825894	0.0498866	-0.0610822	-0.181007	-0.1283	0.0193928	0.0882324	0.306042	-0.375814	0.0711601	-0.138769	0.00505899	-0.355318	-0.0705484	0.0752724	0.00505899	0.0212709	0.983382	-1.04438	0.0679279	0.0709424	0.0765645	0.119255	0.488889	0.495076	14
DEAF1	blue	0.575005	0.15544	-0.0077861	-0.0285716	-0.224096	-0.275588	-0.0798016	0.216316	0.0283273	0.107499	-0.212804	0.362259	-0.16938	0.137356	-0.0141916	0.25756	-0.0886154	0.137356	0.561702	0.584721	-9.5475	0.0184416	0.176071	0.170794	0.222669	0.533333	0.380161	14
DEK	blue	0.0565479	0.787542	-0.760848	-0.382023	-0.136977	-0.0743783	-0.264479	-0.12934	0.350892	-0.197372	-0.0900133	-0.479182	0.432122	0.916925	0.602119	-0.0110061	-0.342542	0.916925	8.09357	2.30677e-05	2.31881	-0.432746	1.00345	0.13946	0.109723	1	0.00188151	14
DFFB	blue	0.011263	0.524066	-0.277466	-0.0937947	-0.193601	-0.0852002	-0.00173311	-0.149733	0.0671178	-0.134716	-0.235438	-0.0736113	-0.0639256	0.470128	0.296594	0.127473	-0.198638	0.470128	2.42713	0.0364279	8.7998	-0.070086	0.616742	0.0900332	0.268276	0.8	0.0776186	14
DGCR8	blue	0.419586	0.343662	-0.282409	0.0745629	-0.152073	-0.0191686	0.161667	0.240411	0.319654	-0.249547	-0.394047	0.180172	-0.111206	0.086515	0.01916	-0.387701	0.0296114	0.086515	0.372306	0.716364	-1.87481	0.0462248	0.0866626	0.0541403	0.0941591	0.555556	0.422524	14
DHFR	blue	-0.0988257	0.599082	-0.35831	-0.225642	-0.0743587	0.183027	-0.213314	-0.24172	0.021857	-0.154509	-0.29937	-0.285999	0.100994	0.526586	0.31721	0.122821	-0.228282	0.526586	2.76504	0.0191823	2.66051	-0.182979	0.486817	0.0947237	0.22295	0.844444	0.0538987	14
DHPS	blue	0.322466	0.763741	-0.497613	-0.223899	-0.231188	-0.21938	-0.0370414	-0.322644	0.0848409	-0.0820782	-0.120475	-0.154278	0.0673457	0.624852	0.151027	0.101943	-0.210911	0.624852	3.74252	0.00506324	4.06617	-0.150898	0.613575	0.0370727	0.200874	1	0.024907	14
DHX15	blue	0.0817536	0.669073	-0.56793	-0.277569	-0.173542	-0.351025	-0.15716	-0.158667	-0.089489	0.0103309	-0.0354587	-0.383489	0.269229	0.733837	0.378864	0.0815509	-0.272243	0.733837	4.46559	0.000771792	2.17559	-0.262936	0.572042	0.107135	0.153245	0.933333	0.00880442	14
DHX9	blue	0.129346	0.733817	-0.812947	-0.39496	-0.233696	-0.0597144	0.102853	0.100638	0.224418	-0.160399	-0.200638	-0.496388	0.56681	0.781825	0.700448	-0.208371	-0.248576	0.781825	4.79842	0.000562164	1.28221	-0.280041	0.359071	0.0922254	0.096097	0.955556	0.00765196	14
DIABLO	blue	0.441413	0.60836	-0.589994	-0.432652	-0.355087	-0.22664	0.0241015	0.0756105	0.627616	-0.0331113	-0.0797087	-0.269312	0.439366	0.727779	0.550009	0.152284	-0.329674	0.727779	4.49724	0.000758505	1.62561	-0.204986	0.333227	0.0626965	0.101939	0.955556	0.00872706	14
DIDO1	blue	0.0183506	0.302353	-0.264823	0.236847	-0.085132	0.0949725	0.0644178	-0.188117	0.260318	-0.43616	0.0144651	-0.100872	-0.103138	-0.106746	-0.29715	-0.551854	0.241756	-0.106746	-0.374271	0.717325	2.9552	0.0653423	0.0221109	0.0919272	0.0699394	0.444444	0.422524	14
DKFZP434A0131	blue	0.195963	0.619294	-0.287359	0.108427	-0.162028	0.0892238	-0.0370142	-0.087307	-0.276515	-0.193515	-0.507876	0.112626	-0.260676	0.303168	-0.312005	-0.253955	0.0271179	0.303168	1.28286	0.223994	-4.68761	0.0840506	0.393996	0.148846	0.190311	0.644444	0.229117	14
DLG1	blue	-0.273737	0.426853	-0.628316	-0.00455422	-0.149982	0.33812	0.302662	-0.0571701	0.0665658	-0.193616	-0.300426	-0.497482	0.403067	0.312662	0.49045	-0.607366	-0.0177864	0.312662	1.29549	0.22046	2.6445	-0.0576277	0.152397	0.105957	0.122703	0.733333	0.227358	14
DLG3	blue	0.174174	0.304353	-0.154001	-0.104822	-0.2277	-0.0802029	-0.0943119	-0.00477234	0.0527114	-0.0865667	-0.017122	0.193191	-0.0424201	0.542225	0.35899	0.222082	-0.249666	0.542225	2.3183	0.0447122	0.946328	-0.117923	0.111594	0.0758439	0.0636333	0.866667	0.0878154	14
DLG5	blue	0.0016187	0.37322	-0.492368	0.204619	-0.285927	0.0592644	0.308887	-0.0240339	0.249414	-0.321636	-0.228476	-0.218194	0.0441316	-0.204056	-0.191643	-0.755185	0.274055	-0.204056	-0.820859	0.428339	1.58126	0.492594	0.31152	0.143974	0.167128	0.377778	0.323332	14
DLGAP1	blue	-0.187493	0.190221	-0.341673	0.211591	-0.180492	0.022923	0.0351489	-0.0372082	-0.221706	-0.290363	0.225922	0.102337	-0.0824775	0.134701	-0.327087	-0.411458	0.133507	0.134701	0.473598	0.64768	-1.6249	0.0831065	0.13504	0.0873381	0.0663079	0.577778	0.399875	14
DLGAP2	blue	-0.0584172	0.285075	-0.121381	0.0587445	-0.0193791	0.0576311	-0.0925318	0.0410967	-0.0503631	-0.051068	-0.249105	0.199322	-0.111857	0.219396	0.013847	0.123263	-0.0947631	0.219396	0.819018	0.432495	2.88391	-0.0255036	0.07355	0.0908809	0.0797973	0.6	0.324913	14
DLK1	blue	0.0131912	0.795678	-0.512609	-0.180534	-0.324662	-0.211617	-0.310895	-0.32144	-0.043515	-0.342293	-0.0413238	-0.121053	-0.0627014	0.832996	0.138521	-0.231256	-0.23636	0.832996	7.08545	8.89072e-05	162.9	-0.0302732	4.9315	0.08736	0.694806	1	0.00335306	14
DLL3	blue	0.262801	0.868079	-0.477839	-0.305637	-0.250406	-0.219168	-0.24633	-0.136202	-0.0112954	-0.288595	-0.34621	0.0194336	-0.088933	0.748054	0.439447	0.359826	-0.310347	0.748054	4.91578	0.000433993	3.67013	-0.308711	1.13301	0.134081	0.26084	0.955556	0.00686259	14
DLX2	blue	0.434403	0.651798	-0.397813	-0.183785	-0.371205	-0.167775	-0.119281	-0.016853	0.515392	-0.155874	-0.283042	0.0798636	-0.03655	0.474804	0.255668	0.212669	-0.206307	0.474804	2.52383	0.0339327	11.6946	-0.0690786	0.807846	0.0619967	0.341882	0.888889	0.0743114	14
DLX5	blue	0.29118	0.514636	-0.558673	-0.374801	-0.391658	0.0187567	-0.00472683	0.191222	0.670936	-0.293794	-0.171695	-0.172873	0.359883	0.547854	0.603005	-0.167596	-0.274878	0.547854	2.96604	0.0142796	2.33125	-0.338056	0.788095	0.129668	0.356854	0.933333	0.0457194	14
DMC1	blue	0.262039	0.56572	-0.250726	0.0600787	-0.265283	-0.019361	-0.199689	-0.02454	0.0315266	-0.0509079	-0.440229	0.290772	-0.265665	0.342697	-0.290564	-0.0162005	-0.0550478	0.342697	1.50366	0.158524	-46.7094	0.00269547	0.125904	0.0473787	0.0668524	0.688889	0.187724	14
DMPK	blue	0.057792	0.711763	-0.219378	0.0299445	-0.258521	-0.0593092	-0.416518	-0.340862	-0.0681685	-0.0429412	-0.414477	0.10308	-0.315728	0.54482	-0.493173	0.0140794	-0.0883147	0.54482	3.02633	0.0148758	-33.3669	0.0133104	0.444128	0.0296892	0.139226	0.755556	0.0466528	14
DMTF1	blue	0.107979	0.747168	-0.566617	-0.265621	0.000417305	0.0134762	-0.0914342	-0.165006	0.201858	-0.194296	-0.267238	-0.398559	0.253533	0.790474	0.551844	0.0264605	-0.270488	0.790474	4.76357	0.000758858	1.14586	-0.445784	0.510807	0.147907	0.13583	0.955556	0.00872706	14
DNAJA1	blue	-0.0424613	0.529194	-0.396229	0.131267	-0.159432	-0.264016	-0.345427	-0.386218	0.22727	-0.262013	0.161118	-0.0967077	-0.112271	0.663657	-0.403645	-0.41631	0.0889235	0.663657	2.82525	0.0270949	-9.77491	0.0495846	0.484685	0.134061	0.0757945	0.888889	0.0657307	14
DNAJA3	blue	0.0814619	0.402193	-0.577878	-0.116417	-0.206202	0.414717	0.0913367	0.280398	0.049082	-0.123553	-0.291121	-0.21064	0.438723	0.147979	0.33867	-0.374633	0.0051287	0.147979	0.563582	0.584811	-5.56436	0.017243	0.0959462	0.0994995	0.097987	0.577778	0.380161	14
DNAJC7	blue	0.171662	0.3161	-0.285067	-0.170237	-0.230187	0.101013	0.0474827	-0.0974038	0.0623994	-0.470495	0.126858	-0.307432	0.154101	0.316279	0.089607	-0.188713	-0.026712	0.316279	1.09145	0.310523	1.10034	-0.118682	0.130591	0.19408	0.12039	0.644444	0.273675	14
DNASE1L3	blue	-0.129042	0.413664	-0.324615	0.324904	-0.229395	0.0152489	0.058478	-0.0366206	-0.228445	-0.437912	-0.267182	0.151712	-0.268193	0.00944895	-0.537619	-0.737901	0.278312	0.00944895	0.0383957	0.970006	-1.02108	0.563157	0.575029	0.186554	0.246566	0.444444	0.491695	14
DNMT1	blue	0.131426	0.794673	-0.650954	-0.424957	-0.157231	-0.0265127	0.0460678	-0.189295	0.248482	-0.110483	-0.204235	-0.526931	0.437467	0.788188	0.642738	0.161256	-0.384078	0.788188	4.38384	0.0022672	0.827427	-0.734557	0.607792	0.248829	0.178452	0.955556	0.0155376	14
DNMT3B	blue	0.218321	0.748393	-0.592155	-0.381638	-0.182399	-0.155063	0.0229293	0.0177823	0.120621	0.0175664	-0.324394	-0.155241	0.235126	0.628772	0.610793	0.410236	-0.355053	0.628772	3.63301	0.00442723	2.18927	-0.250735	0.548926	0.0814289	0.204494	0.955556	0.0231998	14
DOC2A	blue	0.332053	0.150696	-0.106193	0.342769	-0.261828	-0.154149	-0.0442323	0.313331	0.127541	-0.253692	-0.15293	0.68777	-0.468155	-0.348681	-0.554178	-0.480227	0.418705	-0.348681	-1.01893	0.357795	3.81359	0.231707	0.0607582	0.161004	0.0471748	0.333333	0.295578	14
DOPEY2	blue	0.250247	0.339177	0.0576624	-0.0423212	-0.215936	0.0110004	-0.0944287	0.0431661	-0.0634799	-0.032646	-0.451227	0.269761	-0.331672	0.283449	0.0943367	0.339411	-0.173242	0.283449	1.21334	0.248353	1.90143	-0.0590243	0.112231	0.0826589	0.114408	0.6	0.244001	14
DPF1	blue	0.367105	0.345554	0.0511214	-0.193225	-0.258255	-0.111122	-0.279081	-0.159244	0.0472134	-0.00278615	-0.151113	0.189301	-0.181697	0.358427	0.274129	0.619757	-0.270502	0.358427	1.726	0.114455	0.541091	-0.127771	0.0691356	0.0419751	0.10608	0.822222	0.155052	14
DPP6	blue	-0.107384	0.452731	-0.278513	0.0180019	-0.128905	-0.0631046	-0.241765	-0.0517008	-0.116429	-0.145618	-0.310314	0.11727	-0.183911	0.27565	-0.318669	-0.252305	-0.0302693	0.27565	1.27551	0.229385	-6.5773	0.0636745	0.418806	0.11194	0.254928	0.6	0.232505	14
DPYSL2	blue	0.167187	0.434037	0.27299	-0.254276	-0.122788	-0.200207	-0.415878	-0.359395	-0.126153	0.256452	-0.48655	0.133144	-0.472216	0.672771	0.210993	0.748181	-0.402388	0.672771	3.78834	0.00259328	0.337801	-1.1546	0.390023	0.227664	0.338249	0.844444	0.0168912	14
DPYSL3	blue	0.0762869	0.441542	-0.0998481	-0.0792409	-0.389036	-0.234118	0.0269173	-0.492592	0.0958225	-0.433103	0.0764828	-0.174171	-0.217352	0.7579	-0.201817	-0.175933	-0.0179041	0.7579	4.71067	0.000512529	3.5659	-0.205997	0.734564	0.12118	0.158689	0.977778	0.00733291	14
DPYSL4	blue	0.0257757	0.789496	-0.53425	-0.218776	-0.243315	-0.0666362	-0.16207	-0.0737902	-0.0703594	-0.197829	-0.4262	-0.0889474	0.02352	0.644871	0.445895	0.325131	-0.26288	0.644871	3.92501	0.00366794	9.42125	-0.182966	1.72377	0.105309	0.474241	0.933333	0.0205361	14
DR1	blue	-0.374808	0.362411	-0.282165	-0.234752	0.254614	0.144834	-0.0316969	-0.337661	-0.340368	-0.0277627	-0.198335	-0.525561	0.243572	0.58136	0.232096	0.10229	-0.206157	0.58136	2.41863	0.0425178	0.961474	-0.296153	0.284744	0.19752	0.136639	0.844444	0.0851777	14
DRD1	blue	0.05179	0.210094	0.0520187	0.0962339	0.0621709	-0.130261	-0.0990151	0.120185	-0.0295795	0.192142	-0.416178	0.400765	-0.434113	0.13963	-0.277849	0.176671	-0.0352113	0.13963	0.51836	0.615574	229.697	-0.000164176	0.0377107	0.0541545	0.0490515	0.622222	0.388913	14
DSCR4	blue	0.345447	0.154253	-0.17198	0.2796	-0.317148	-0.101929	-0.233921	0.259576	-0.045698	-0.138954	0.0447389	0.501114	-0.206148	-0.210337	-0.590818	-0.482302	0.308216	-0.210337	-0.841293	0.417451	1.89891	0.156643	0.0824907	0.0584314	0.0659887	0.355556	0.319248	14
DSCR6	blue	0.119016	0.895315	-0.532332	-0.209516	0.00168047	-0.0879748	-0.297411	-0.186571	-0.0673378	-0.149824	-0.438402	-0.1271	0.00193521	0.66654	0.207903	0.235216	-0.245337	0.66654	4.18244	0.00267065	18.976	-0.0897045	1.70223	0.0767458	0.421514	0.866667	0.0169357	14
DSG1	blue	-0.0801008	0.136479	0.020778	0.000824311	-0.0577841	0.224899	-0.12895	0.0654078	-0.165943	-0.100674	-0.184961	0.324601	-0.216144	0.0963153	-0.149213	0.0403794	-0.00826996	0.0963153	0.38453	0.707482	-2.13812	0.043708	0.0934531	0.0826826	0.0994945	0.466667	0.419393	14
DTWD1	blue	-0.362853	0.0767165	-0.273237	0.230219	-0.0696603	-0.0277714	-0.201259	-0.274182	-0.0186791	-0.0884436	0.410883	-0.423769	0.189947	-0.039144	-0.372124	-0.442391	0.210251	-0.039144	-0.135677	0.895279	1.20194	0.121674	0.101231	0.120831	0.0900069	0.422222	0.473054	14
DTYMK	blue	0.367657	0.73192	-0.554451	-0.482179	-0.165232	-0.299047	-0.0801653	-0.0784015	-0.0810215	0.0147621	-0.0713336	-0.226352	0.277166	0.844931	0.786843	0.485727	-0.476221	0.844931	7.30229	4.44195e-05	1.57152	-0.632021	0.993232	0.05619	0.215358	1	0.0025199	14
DUSP12	blue	0.121811	0.474163	-0.612973	-0.490722	-0.0625193	-0.0226166	-0.159041	0.106932	0.245591	-0.00991693	0.181074	-0.488069	0.701862	0.801732	0.60389	0.186487	-0.375606	0.801732	3.90395	0.0100442	0.544446	-0.495415	0.269727	0.181866	0.0730585	0.977778	0.0375817	14
DUSP4	blue	-0.00191644	0.111119	0.227187	0.246717	0.0864973	-0.230921	-0.314584	-0.340868	-0.216716	0.242057	-0.197008	0.342118	-0.617323	0.117234	-0.807309	0.202691	0.046444	0.117234	0.444207	0.665882	-1.4838	0.220213	0.326752	0.171173	0.168	0.555556	0.406154	14
DUSP8	blue	0.312991	0.18671	0.0306182	-0.105566	0.0524803	-0.0941863	-0.0253094	0.235841	-0.0831081	0.0570487	-0.441257	0.331674	-0.279131	0.429608	0.324126	0.556477	-0.30828	0.429608	2.18441	0.0557136	0.746847	-0.15554	0.116164	0.0354992	0.11921	0.711111	0.100325	14
DUT	blue	0.0320113	0.499112	-0.442983	-0.35776	-0.353056	0.111283	0.116571	0.0642724	0.304026	-0.190214	-0.117141	-0.205326	0.309061	0.657073	0.459865	0.00198218	-0.259837	0.657073	3.45064	0.00500511	1.13179	-0.334719	0.378831	0.133358	0.158041	0.933333	0.0247384	14
DYNC1LI2	blue	0.0340892	0.399781	-0.328397	0.252849	-0.265047	0.0591733	-0.124347	-0.105912	-0.307133	-0.445992	0.034102	0.0876333	-0.236963	0.269755	-0.577735	-0.470986	0.208637	0.269755	0.907005	0.394854	-1.67759	0.398303	0.668189	0.255389	0.152698	0.6	0.309743	14
DYNLL1	blue	-0.368321	0.0600485	-0.501439	0.452054	-0.238957	0.274362	0.0456909	-0.0550503	0.254332	-0.349646	0.209594	-0.321941	0.288789	-0.535054	-0.375795	-0.801865	0.483614	-0.535054	-1.72998	0.148259	6.95184	0.577866	0.0831243	0.274812	0.0791438	0.266667	0.181047	14
DYNLT1	blue	-0.188762	0.512504	-0.444392	0.476507	-0.0430471	-0.00197818	-0.249346	-0.385049	-0.0982684	-0.0172739	-0.277236	-0.263073	-0.110801	-0.223309	-0.709924	-0.626232	0.426647	-0.223309	-0.687657	0.518586	1.49171	0.728987	0.488691	0.317913	0.145053	0.4	0.358277	14
DYRK1A	blue	-0.118796	0.70446	-0.47133	0.00426242	0.279032	0.0998191	-0.265941	-0.236863	0.0587467	-0.0135989	-0.52731	-0.246154	0.00368419	0.411024	-0.0642774	-0.186242	-0.0447953	0.411024	2.0432	0.0686101	7.94163	-0.0513373	0.407702	0.0762583	0.211329	0.777778	0.114085	14
E2F1	blue	0.595418	0.55284	-0.356561	-0.470159	-0.300313	-0.280375	-0.0795454	0.227463	0.367069	-0.289076	-0.196627	0.20733	0.10301	0.624313	0.44286	0.322746	-0.345418	0.624313	2.94989	0.0144983	1.03505	-0.148326	0.153525	0.0753663	0.0692139	0.911111	0.0462058	14
E4F1	blue	0.362335	0.679742	-0.537853	-0.0676152	-0.321991	-0.13251	-0.0175287	0.0797568	0.318039	-0.375159	-0.416111	-0.0171382	0.00535488	0.260787	-0.0602571	-0.655256	0.0565927	0.260787	1.14231	0.275892	-2.6095	0.110354	0.287969	0.082172	0.132001	0.666667	0.257388	14
EBP	blue	0.321548	0.272404	-0.48561	-0.473357	0.0746862	-0.110982	0.270529	0.339161	0.162885	0.0863996	0.0722456	-0.0830298	0.481383	0.536852	0.64568	0.289513	-0.354454	0.536852	2.38001	0.0377691	0.360672	-0.3676	0.132583	0.151532	0.145621	0.822222	0.0796388	14
EDA	blue	0.155453	-0.340324	0.231455	0.437535	0.0852441	0.218086	-0.0286034	0.368505	0.0512995	-0.0820425	-0.136897	0.660142	-0.341058	-0.813819	-0.633806	-0.370597	0.452325	-0.813819	-4.20712	0.00625655	0.34779	0.343641	-0.119515	0.100099	0.0458218	0.0444444	0.0282614	14
EDC4	blue	0.446923	0.457328	-0.320455	-0.395338	-0.259346	-0.00139431	-0.0208509	0.282418	0.0665795	-0.257133	-0.130181	0.0632042	0.102291	0.831625	0.6097	0.308485	-0.38967	0.831625	6.20082	4.5875e-05	0.478465	-0.367702	0.175933	0.0499634	0.0720412	1	0.0025199	14
EDF1	blue	0.356005	0.197262	-0.154461	-0.237114	0.0326705	-0.00667739	0.00369673	0.0841973	0.271333	-0.00133592	-0.0941442	-0.124722	0.149779	0.177365	0.45071	0.181045	-0.18734	0.177365	0.642349	0.53649	3.64379	-0.158038	-0.0433718	0.138201	0.112988	0.555556	0.364492	14
EDG4	blue	0.545676	0.567086	-0.364872	-0.282337	-0.294371	-0.166002	0.0924709	0.0731036	0.500771	0.0455315	-0.286185	0.0794871	0.0682781	0.51501	0.379947	0.274755	-0.268076	0.51501	2.71279	0.0217734	1.04014	-0.186386	0.193868	0.0494461	0.13116	0.822222	0.0577787	14
EEF1A1	blue	-0.129416	-0.0579862	0.0656892	0.170208	0.10725	0.0122297	-0.557434	0.0500315	-0.00747108	-0.0761716	0.0600301	0.116578	-0.085551	-0.117958	-0.17231	-0.185047	0.132232	-0.117958	-0.341936	0.745788	1.06876	0.0194967	-0.0208373	0.110177	0.042132	0.454545	0.430583	14
EFHA1	blue	-0.189609	0.336376	-0.173501	0.193019	0.340973	-0.109004	-0.359623	-0.520115	0.0911457	0.0432801	0.0125968	-0.286244	-0.119686	0.299794	-0.323701	-0.0669221	0.0330156	0.299794	1.08598	0.307922	-11428.4	2.76528e-05	0.316028	0.233947	0.173028	0.666667	0.272625	14
EFNB3	blue	0.0986081	0.562004	-0.280313	0.263062	-0.311746	-0.145339	-0.292326	-0.263533	0.218497	-0.186807	-0.351558	0.0339573	-0.304467	0.0973542	-0.486548	-0.486263	0.188696	0.0973542	0.372304	0.716857	-1.33161	0.34023	0.453054	0.211954	0.216588	0.6	0.422524	14
EGFL8	blue	0.4898	0.439142	-0.108242	0.0137569	-0.367967	-0.182309	-0.136835	0.091237	-0.0503503	-0.327842	-0.202936	0.47152	-0.355117	0.217498	-0.505827	-0.133842	0.0422163	0.217498	0.885769	0.393573	-2.90384	0.108956	0.316391	0.149569	0.1802	0.644444	0.309326	14
EHMT2	blue	0.379657	0.653438	-0.406535	-0.471924	-0.344139	-0.368516	-0.124536	-0.227464	0.31228	-0.088865	0.0778935	-0.296122	0.249972	0.757256	0.440599	0.382671	-0.380621	0.757256	4.25835	0.00170785	1.25092	-0.352823	0.441354	0.138413	0.124994	0.977778	0.0134473	14
EIF1B	blue	-0.000543775	0.401768	-0.476738	0.0455902	-0.119214	-0.259568	0.00299808	-0.0952556	0.367351	-0.24605	0.169138	-0.196658	0.181007	0.136726	-0.246096	-0.637645	0.185165	0.136726	0.529428	0.607024	-1.52582	0.120919	0.1845	0.0827803	0.0870058	0.6	0.386136	14
EIF2B1	blue	0.0870375	0.511866	-0.280961	-0.40608	-0.142269	-0.0162674	0.127756	-0.278312	0.192456	0.0366451	-0.0309519	-0.319256	0.264236	0.654159	0.426255	0.308137	-0.342218	0.654159	3.02978	0.0148869	0.488281	-0.269247	0.131468	0.104648	0.0808776	0.866667	0.0466528	14
EIF2C1	blue	0.0482997	0.592047	-0.457833	-0.265856	-0.42641	-0.228594	0.0249873	-0.201579	0.0580008	0.0502187	0.0474541	-0.337282	0.21262	0.831292	0.313354	0.0177994	-0.241484	0.831292	5.59171	0.000201946	1.03346	-0.321632	0.332393	0.0843862	0.08099	1	0.00502514	14
EIF2S1	blue	0.0759337	0.542534	-0.479926	-0.141227	-0.0747933	0.179129	0.240729	-0.0116359	-0.187834	-0.464401	-0.301377	-0.160421	0.122538	0.482956	0.181106	-0.316656	-0.0572111	0.482956	2.21587	0.0470581	6.68641	-0.0262044	0.175213	0.0565391	0.0711742	0.8	0.0907036	14
EIF4A2	blue	-0.198043	0.631458	-0.758518	-0.0901651	0.01073	0.234643	-0.0986232	0.0446723	0.316083	-0.234811	-0.214548	-0.416193	0.419193	0.75615	0.505679	-0.410655	-0.0821066	0.75615	4.00808	0.00352025	2.34545	-0.14608	0.342623	0.0976101	0.073069	0.911111	0.0199454	14
EIF4G3	blue	0.118616	0.177862	-0.235767	-0.0916429	-0.00201252	-0.0295895	0.315963	-0.0898359	0.0431563	-0.137925	0.049835	-0.370677	0.176683	0.253252	0.185831	0.000146238	-0.110324	0.253252	0.73322	0.496908	0.361555	-0.145208	0.0525007	0.255766	0.0853928	0.555556	0.350994	14
ELAVL4	blue	0.200523	0.856348	-0.43508	-0.134065	-0.286076	-0.119062	-0.266635	-0.249267	-0.114068	-0.267139	-0.378647	0.021244	-0.184927	0.656722	-0.512213	0.0470547	-0.186845	0.656722	4.08736	0.00317929	-121.881	0.0210829	2.56961	0.0942768	0.616346	0.977778	0.0189057	14
ELF2	blue	-0.124812	0.595997	-0.205395	0.121186	0.0766456	0.0218633	-0.503158	-0.357675	-0.0258277	-0.0092598	-0.383889	-0.106547	-0.250378	0.364585	-0.345153	-0.159663	-0.00455377	0.364585	1.61129	0.133093	37.0974	-0.00779562	0.289197	0.10712	0.149997	0.711111	0.168648	14
EML1	blue	-0.435803	0.392647	-0.445031	0.273155	-0.0258316	0.260003	-0.309254	-0.258276	0.0426211	-0.485138	-0.11776	-0.401706	0.146395	-0.0381142	-0.254548	-0.618437	0.246634	-0.0381142	-0.113773	0.913364	1.10424	0.365716	0.331193	0.277215	0.123398	0.4	0.477389	14
EML4	blue	-0.0299852	0.380286	-0.427456	-0.0383186	-0.0904	0.0271945	-0.209836	0.186865	0.116636	0.071181	-0.1508	-0.102575	0.145865	0.479243	0.146439	0.00369636	-0.134053	0.479243	1.67617	0.144447	8.78823	-0.0187465	0.164749	0.0980459	0.0486957	0.755556	0.178211	14
EN2	blue	0.249715	0.293099	-0.260347	-0.0620805	0.042566	-0.00534078	-0.0332459	0.313393	0.210307	-0.0677542	-0.294672	0.255612	-0.00887589	0.30431	0.239933	0.159189	-0.158562	0.30431	1.48452	0.172536	2.80861	-0.0370382	0.104026	0.0212078	0.0926267	0.711111	0.197089	14
ENC1	blue	0.301473	0.541686	0.139612	-0.118206	-0.126756	-0.340004	-0.485784	-0.424238	-0.0965998	-0.0145447	-0.331177	0.162616	-0.560504	0.66468	-0.274723	0.64349	-0.259859	0.66468	3.99524	0.00242048	2.98848	-0.283362	0.846824	0.105087	0.262639	0.955556	0.016118	14
ENO2	blue	0.1883	0.689495	-0.575669	-0.436583	-0.406213	-0.12206	0.287288	-0.0945919	0.208082	-0.11582	-0.227664	-0.358537	0.342942	0.756821	0.700395	0.149866	-0.371451	0.756821	4.7694	0.000456777	1.6062	-0.86111	1.38312	0.272696	0.383473	0.955556	0.00699147	14
ENSA	blue	0.171272	0.431468	-0.657496	-0.144326	0.0387262	0.0597154	-0.0186186	0.10857	0.251638	-0.0247721	0.0458953	-0.261867	0.484728	0.243436	0.1353	-0.315006	0.0184764	0.243436	0.962831	0.356309	2.40589	-0.0456757	0.109891	0.11135	0.117075	0.622222	0.295196	14
ENTPD4	blue	-0.384842	0.482989	-0.0969589	0.276971	0.111553	0.185823	-0.259044	-0.518586	-0.431271	-0.128635	-0.317707	-0.114793	-0.400734	0.521607	-0.521085	-0.172821	0.0709248	0.521607	2.47554	0.0293093	-5.49218	0.0793817	0.435978	0.0877532	0.114233	0.8	0.0687887	14
EP300	blue	-0.113926	0.184162	0.0114244	0.363173	0.0834977	-0.00367341	-0.246198	-0.193239	0.181029	-0.0570994	-0.391839	-0.0349815	-0.296322	-0.0806093	-0.212899	-0.295231	0.142336	-0.0806093	-0.284747	0.782434	1.46642	0.221886	0.151311	0.194893	0.153124	0.422222	0.43969	14
EPB41	blue	0.111547	0.222935	-0.192702	-0.031173	-0.211263	0.0336173	0.000827377	0.185926	-0.167637	-0.191414	0.0470271	0.184961	0.0120124	0.341177	-0.063145	0.0145988	-0.0619563	0.341177	1.15619	0.287542	-30.0865	0.00209212	0.0629446	0.045804	0.025925	0.666667	0.263179	14
EPB41L3	blue	-0.0742621	0.568582	-0.0215011	-0.286807	0.0968024	-0.180912	-0.384854	-0.575469	-0.12383	-0.112999	-0.151428	-0.280961	-0.165602	0.838085	0.297767	0.547932	-0.410121	0.838085	5.33471	0.000583794	1.56079	-0.484159	0.755672	0.185815	0.139594	1	0.00786465	14
EPHA7	blue	0.317282	0.295633	-0.117736	-0.090039	-0.108299	-0.1984	-0.0398955	0.237299	0.0106321	-0.0375593	-0.160812	0.440656	-0.217003	0.598057	0.0844981	0.194932	-0.191044	0.598057	2.2586	0.0659551	0.88541	-0.073092	0.0647163	0.0551954	0.0260058	0.8	0.111677	14
EPHB1	blue	0.248297	0.475707	-0.208421	-0.197132	-0.104447	-0.163816	-0.103297	-0.112699	0.119908	0.0365161	-0.35469	-0.00962389	-0.0287549	0.357934	0.419325	0.471125	-0.249701	0.357934	1.68994	0.119413	2.17807	-0.110404	0.240468	0.0888785	0.187639	0.777778	0.159168	14
EPM2A	blue	0.0788233	0.564961	-0.357446	0.150057	-0.305249	0.0337948	-0.131414	-0.0669415	-0.14947	-0.483261	-0.171828	0.221941	-0.274988	0.441131	-0.579234	-0.37515	0.0805186	0.441131	2.02347	0.0658825	-3.04426	0.0863303	0.262811	0.0506394	0.0710101	0.777778	0.111599	14
EPS15L1	blue	0.0230002	0.445746	-0.307649	-0.179754	-0.234854	0.325848	0.0539164	-0.210826	0.323721	0.0118534	-0.252298	-0.285452	0.196109	0.43128	0.426067	0.195929	-0.268798	0.43128	1.66159	0.133078	1.07312	-0.167161	0.179383	0.166557	0.125525	0.733333	0.168648	14
EPX	blue	0.390213	0.102555	0.271473	0.0213131	-0.0712642	-0.0093099	-0.26938	0.247809	-0.0378628	-0.138881	-0.346384	0.653077	-0.51064	0.218148	-0.109435	0.25688	-0.104884	0.218148	0.676438	0.524689	0.914011	-0.0380171	0.034748	0.0973242	0.0458207	0.555556	0.359865	14
ERCC3	blue	-0.0212974	0.571789	-0.531516	0.219257	-0.226982	-0.112956	-0.0388967	-0.234078	0.0567205	0.0439863	-0.171317	-0.399847	0.162794	0.0545883	-0.344103	-0.482842	0.217369	0.0545883	0.160234	0.87851	-1.22146	0.194753	0.237884	0.24869	0.102985	0.488889	0.467866	14
ERCC5	blue	-0.0694873	0.41333	-0.176274	0.133145	0.321235	0.21114	-0.123161	-0.264335	0.0454924	0.0264936	-0.371291	-0.214856	-0.0878134	0.10977	-0.189923	-0.106257	0.0375544	0.10977	0.47182	0.645741	-2.92266	0.0392868	0.114822	0.0810611	0.138054	0.511111	0.399373	14
ERCC6	blue	0.208972	0.152775	-0.0532067	-0.0619652	0.0985602	-0.265661	0.229193	-0.0711916	-0.0036163	0.0712038	-0.149512	-0.0937389	-0.0234917	0.201554	0.034961	0.295526	-0.126517	0.201554	0.749994	0.471076	0.584488	-0.0628515	0.0367359	0.099677	0.0877279	0.533333	0.339741	14
ERH	blue	0.218414	0.619282	-0.646932	-0.304347	-0.0410665	-0.094707	-0.016298	-0.014403	0.0391832	-0.235649	-0.0607621	-0.379641	0.421026	0.551613	0.515804	-0.125661	-0.191465	0.551613	2.63878	0.0219368	1.77657	-0.196919	0.349841	0.131124	0.160433	0.8	0.0580133	14
ESPL1	blue	0.260265	0.871257	-0.66812	-0.49965	-0.272864	-0.0874491	-0.0244812	-0.150402	0.293304	-0.224596	-0.162351	-0.376779	0.339961	0.865726	0.696491	0.423103	-0.456121	0.865726	6.19376	0.000144341	1.46104	-0.917393	1.34035	0.280464	0.23284	1	0.00406746	14
EXO1	blue	0.123848	0.433241	-0.623027	-0.505844	0.0525283	0.149688	0.121345	0.136971	0.416075	-0.123723	0.0514157	-0.42759	0.660074	0.727065	0.672126	0.198008	-0.369864	0.727065	3.92686	0.00275563	0.858078	-0.384974	0.330337	0.133196	0.12426	0.955556	0.0173711	14
EXOSC10	blue	0.105872	0.784896	-0.447631	-0.204506	-0.145329	-0.157998	-0.135841	-0.35476	0.0866468	-0.00150892	-0.341577	-0.331206	0.0335338	0.617264	0.229183	0.107811	-0.224824	0.617264	3.48281	0.00535941	2.0641	-0.291557	0.601802	0.104672	0.234176	0.866667	0.0258265	14
EXTL3	blue	0.383826	0.656095	-0.29069	-0.137001	-0.277606	-0.14294	-0.152702	-0.206015	-0.0875355	-0.150689	-0.224762	0.0568277	-0.165082	0.599166	0.175145	0.360485	-0.259691	0.599166	3.19108	0.00797278	2.16943	-0.159404	0.345815	0.0808431	0.136126	0.933333	0.0327056	14
EYA2	blue	-0.135857	0.53923	-0.6063	0.311295	-0.317195	0.0520435	0.124022	-0.104296	0.0768022	-0.421092	-0.261818	-0.120135	-0.0586047	0.00242779	-0.527172	-0.848263	0.313571	0.00242779	0.00966889	0.992448	-1.00519	0.902962	0.907646	0.307978	0.373911	0.488889	0.497229	14
EZH1	blue	0.117462	0.217638	-0.116064	0.497345	-0.0184743	0.0617176	-0.178931	-4.7364e-05	0.303136	-0.135075	-0.261226	0.311521	-0.402521	-0.492449	-0.595739	-0.473596	0.401082	-0.492449	-1.78295	0.121437	6.01709	0.256823	0.0426822	0.105449	0.0574958	0.222222	0.160001	14
EZH2	blue	-0.0021454	0.814262	-0.715134	-0.416226	-0.0365006	0.17917	-0.125833	-0.0670095	0.0412692	-0.136515	-0.310086	-0.418166	0.41254	0.868101	0.792542	0.321349	-0.448921	0.868101	7.93426	1.39691e-05	1.39059	-1.2928	1.79776	0.130534	0.366998	1	0.00167728	14
F13B	blue	0.323754	-0.00112402	0.167447	0.169112	-0.0687096	-0.264712	-0.0546383	0.095523	-0.131818	0.248499	-0.130738	0.571731	-0.413329	-0.134809	-0.623487	0.0763043	0.122122	-0.134809	-0.554073	0.589736	2.60406	0.0667495	0.0256329	0.0444881	0.0593938	0.288889	0.381365	14
FAAH	blue	0.383084	0.116142	-0.015358	0.390678	-0.238903	-0.289644	-0.268429	0.0876051	0.308216	-0.163835	-0.0431409	0.578907	-0.523519	-0.391872	-0.572017	-0.593501	0.429243	-0.391872	-1.25678	0.259635	3.17157	0.334598	0.105499	0.167713	0.0714285	0.311111	0.24961	14
FABP7	blue	-0.140282	0.653561	-0.331546	-0.0826223	-0.13243	-0.0788896	-0.261367	-0.307673	-0.109547	-0.212634	-0.332469	-0.12917	-0.165984	0.530935	-0.0149157	0.0427544	-0.172395	0.530935	2.95894	0.0179387	106.715	-0.0189534	2.0226	0.0531832	0.687908	0.888889	0.0516285	14
FADS1	blue	0.364302	0.625857	-0.467841	-0.611505	-0.309821	-0.137827	-0.145611	0.0398584	0.198731	-0.228078	-0.102661	-0.280396	0.370998	0.872873	0.77999	0.446483	-0.535255	0.872873	5.78893	0.000699974	0.660655	-0.937452	0.619333	0.230914	0.137838	1	0.00847691	14
FADS2	blue	0.467572	0.552716	-0.330471	-0.545181	-0.548769	-0.290407	0.0706578	-0.0380188	0.29467	-0.249807	-0.0960153	-0.165202	0.173057	0.743292	0.620064	0.358817	-0.42223	0.743292	4.17078	0.00173545	0.869223	-0.623448	0.541915	0.20025	0.19486	0.955556	0.0135247	14
FAF1	blue	0.107982	0.564648	-0.50048	0.20526	-0.114665	-0.0381431	0.0292311	-0.155253	0.0463852	0.0898862	-0.285457	-0.101953	0.00254847	0.00762772	-0.494308	-0.660725	0.24315	0.00762772	0.0355243	0.972462	-1.04328	0.16129	0.16827	0.0411965	0.192119	0.466667	0.492082	14
FAM130A1	blue	0.0381006	0.664887	-0.377831	-0.199154	-0.170935	-0.164309	-0.307568	-0.42008	0.234653	0.0179381	-0.171874	-0.43949	0.117423	0.664053	0.330665	0.223625	-0.309707	0.664053	2.97769	0.0186226	2.03657	-0.268963	0.547763	0.227802	0.152765	0.911111	0.0529687	14
FAM48A	blue	-0.0357949	0.535405	-0.441549	0.0648165	0.220399	-0.060647	-0.280691	-0.225486	0.141754	-0.103618	-0.0403848	-0.290181	0.115956	0.285501	-0.259938	-0.204968	0.0446307	0.285501	1.00185	0.346852	3.90639	-0.0431728	0.16865	0.175057	0.11857	0.622222	0.291101	14
FAM60A	blue	-0.237287	0.511345	-0.633023	-0.178815	-0.0486301	-0.0461268	-0.144997	-0.040306	0.0440408	-0.125144	-0.114231	-0.385405	0.404489	0.797438	0.445188	-0.18965	-0.172523	0.797438	5.03585	0.000397259	1.31854	-0.376009	0.495781	0.120822	0.123982	0.955556	0.00655184	14
FANCA	blue	0.289887	0.859505	-0.511039	-0.132957	-0.310176	-0.245409	-0.385915	-0.174414	0.0329648	-0.221816	-0.139671	0.0970326	-0.14577	0.84848	-0.256232	-0.0583644	-0.172532	0.84848	6.04262	9.90786e-05	147.137	-0.00580683	0.854402	0.101318	0.100001	1	0.00360333	14
FANCC	blue	0.456172	0.716881	-0.366272	-0.27086	-0.345323	-0.29585	-0.249807	0.04816	0.20814	-0.165147	-0.360579	0.203931	-0.12469	0.588475	0.222906	0.158683	-0.251045	0.588475	2.53008	0.0337362	3.87271	-0.139285	0.539408	0.214213	0.161463	0.866667	0.0740301	14
FANCF	blue	-0.0681613	0.753364	-0.545993	0.0384951	-0.170101	-0.12791	-0.359019	-0.270142	-0.044978	-0.152951	-0.253177	-0.165875	-0.0255499	0.510401	-0.433566	-0.579441	-0.00218024	0.510401	2.63895	0.0236732	-6.22027	0.135968	0.845758	0.10848	0.246121	0.822222	0.0606015	14
FANCG	blue	0.342225	0.775596	-0.632369	-0.456395	-0.235754	-0.242016	0.0171114	-0.0922604	0.431833	-0.232497	-0.0285884	-0.32349	0.311706	0.88411	0.467056	0.316308	-0.386708	0.88411	6.17116	0.000440437	3.26688	-0.360571	1.17794	0.212574	0.130255	1	0.00686484	14
FARSA	blue	0.461613	0.415188	-0.496225	-0.456682	-0.400248	-0.147981	0.502386	0.209132	0.512106	-0.04265	-0.0221479	-0.139973	0.376598	0.752029	0.496214	0.217956	-0.320236	0.752029	4.13572	0.00223729	1.13982	-0.228723	0.260702	0.0895353	0.0773821	0.977778	0.0155376	14
FASLG	blue	0.271983	0.193543	-0.180891	-0.0201706	-0.0931363	-0.0789823	-0.102301	0.329607	-0.135389	-0.210893	0.135173	0.527552	-0.143689	0.282791	-0.231685	-0.0500296	0.0044249	0.282791	0.996117	0.349072	-3.07457	0.0388943	0.119583	0.0667476	0.0458946	0.733333	0.292005	14
FBXL6	blue	0.612037	0.506273	-0.428225	-0.353113	-0.0297658	-0.258056	0.181051	0.18358	0.49352	-0.0794238	-0.221711	-0.0418306	0.225478	0.475782	0.413861	0.172654	-0.248022	0.475782	2.20676	0.0476051	1.69722	-0.117691	0.199748	0.0858121	0.11545	0.777778	0.0910402	14
FBXO22	blue	0.290499	0.350125	-0.365413	-0.319759	-0.0445163	-0.159319	0.0721657	0.0632353	0.0812006	0.218	-0.0367576	-0.251184	0.366266	0.464056	0.702856	0.460546	-0.385493	0.464056	2.20482	0.0479049	0.1575	-0.191198	0.0301137	0.0540307	0.084594	0.822222	0.0913178	14
FBXO5	blue	0.0579496	0.900907	-0.736919	-0.36254	-0.139346	0.0408678	-0.186693	-0.152494	0.143549	-0.178656	-0.298319	-0.349492	0.298837	0.819399	0.718223	0.174167	-0.365786	0.819399	6.47441	7.4396e-05	3.29024	-0.405372	1.33377	0.0917093	0.252478	1	0.00323023	14
FBXW2	blue	-0.180516	0.681322	-0.466878	-0.130651	-0.00984551	0.142373	-0.353132	-0.314816	-0.0541884	-0.0912445	-0.294045	-0.506703	0.214183	0.559755	0.203838	-0.152492	-0.130663	0.559755	3.0032	0.0124664	2.36464	-0.182983	0.43269	0.0827181	0.187577	0.777778	0.0421666	14
FCMD	blue	-0.170593	0.62114	-0.359782	0.151957	0.032754	0.143239	-0.261548	-0.471736	0.0195726	-0.0069443	-0.331323	-0.408569	-0.0333718	0.238088	-0.17409	-0.356816	0.0582159	0.238088	0.943936	0.365307	-3.51429	0.0705829	0.248049	0.128628	0.137118	0.622222	0.298295	14
FEN1	blue	0.178321	0.627138	-0.639113	-0.69187	-0.0822142	-0.109857	0.163481	0.0156817	0.176157	0.028172	-0.0222876	-0.523216	0.644937	0.884608	0.828294	0.540654	-0.613843	0.884608	5.40437	0.00278135	0.368829	-1.58747	0.585504	0.377801	0.137595	1	0.017457	14
FEV	blue	0.27057	0.404095	-0.186259	0.0548518	-0.107244	-0.0908819	-0.232654	0.0385004	-0.0685592	-0.120089	-0.26067	0.290873	-0.222311	0.135131	-0.519997	-0.313416	0.058829	0.135131	0.600521	0.5604	-1.99228	0.1255	0.250032	0.0894708	0.187078	0.533333	0.3722	14
FGF14	blue	-0.0573724	0.472321	-0.346208	0.382765	-0.188146	-0.0503779	-0.347083	-0.120716	-0.159976	-0.381444	-0.181708	0.165734	-0.287646	-0.0822546	-0.784724	-0.809933	0.37979	-0.0822546	-0.324537	0.751345	1.16119	0.588067	0.506434	0.164727	0.190094	0.422222	0.431793	14
FGF16	blue	0.299459	0.063271	0.314282	0.0825133	-0.173466	-0.327542	-0.367705	-0.258406	0.0759283	0.186754	0.0145037	0.20605	-0.420052	0.189152	-0.239165	0.348646	-0.0802257	0.189152	0.587353	0.578612	1.02739	-0.0276197	0.0283762	0.0857984	0.0415641	0.644444	0.37831	14
FGF18	blue	0.273146	0.156515	0.1511	-0.0530808	-0.216245	-0.0803274	-0.197234	-0.0442602	-0.154985	-0.0214078	-0.0611134	0.288031	-0.261309	0.218418	0.0154151	0.333009	-0.155729	0.218418	0.810317	0.437561	0.994379	-0.0482638	0.0479925	0.0900313	0.0774925	0.644444	0.326758	14
FGF9	blue	0.146246	0.853481	-0.421365	-0.0663011	-0.262751	-0.195776	-0.302387	-0.305989	-0.139009	-0.166945	-0.364186	-0.0168748	-0.235223	0.725094	-0.553393	0.0867333	-0.179136	0.725094	4.66811	0.000735515	561.889	-0.00321369	1.80574	0.159599	0.353121	0.977778	0.00866035	14
FHL1	blue	-0.0406951	0.255849	-0.0029161	0.432159	-0.30644	-0.00218451	-0.278769	-0.12393	0.193789	-0.416004	-0.306666	0.259059	-0.495796	-0.516299	-0.656935	-0.602387	0.460823	-0.516299	-1.91398	0.0998871	5.77125	1.06575	0.184666	0.401734	0.224779	0.2	0.143059	14
FKBP1B	blue	0.205604	0.336654	-0.175307	-0.0101138	-0.350218	-0.406516	0.160588	-0.298118	0.472196	0.0676744	0.120576	-0.118089	-0.139701	0.565153	-0.0663215	0.00458965	-0.0643547	0.565153	2.77839	0.0167732	5.46615	-0.0987191	0.539614	0.139341	0.182672	0.888889	0.0499453	14
FKBPL	blue	0.117767	0.353633	-0.339668	0.0904646	-0.329197	-0.169083	0.0357154	-0.109467	-0.340296	-0.206479	0.0398092	0.0427267	-0.0830487	0.183088	-0.496559	-0.560811	0.204964	0.183088	0.765109	0.458994	-1.99146	0.0567505	0.113016	0.0429647	0.0596832	0.533333	0.335118	14
FLI1	blue	0.0811806	0.266104	0.049254	0.308457	-0.236712	-0.0918529	-0.26332	-0.231112	-0.216393	-0.0667798	-0.0911389	0.377658	-0.499669	0.126735	-0.466621	-0.10981	0.125665	0.126735	0.379293	0.718506	-1.50414	0.0734686	0.110507	0.0894904	0.0390782	0.6	0.422982	14
FLJ35348	blue	-0.219177	0.331138	-0.341408	0.598408	-0.274854	-0.0690817	-0.314765	-0.302163	-0.280571	-0.0771714	0.00748148	-0.0517618	-0.2025	-0.335508	-0.739696	-0.733103	0.499372	-0.335508	-1.02328	0.351573	1.77279	0.667973	0.376792	0.266077	0.100869	0.333333	0.292985	14
FLRT1	blue	0.136524	0.487706	-0.243091	0.118596	-0.120648	-0.0595535	-0.27191	0.127987	-0.137282	-0.0868271	-0.443177	0.415563	-0.320129	0.172514	-0.489301	-0.220879	0.0895149	0.172514	0.648318	0.531238	-2.08361	0.109475	0.228102	0.134162	0.124424	0.555556	0.362367	14
FMR1	blue	-0.122137	0.585401	-0.668716	-0.269185	0.115551	0.112159	-0.155639	-0.193387	-0.0856665	-0.167896	0.0809307	-0.394325	0.356781	0.882565	0.582176	0.0745863	-0.324982	0.882565	6.72606	7.58384e-05	1.57295	-0.282381	0.444172	0.0830364	0.06909	1	0.00323406	14
FNTA	blue	-0.0713827	0.326355	-0.190051	-0.0650631	0.431596	0.050898	-0.0282756	-0.0470424	-0.130584	0.310795	-0.465861	-0.229093	0.14721	0.157832	0.183828	0.108067	-0.0976072	0.157832	0.657416	0.523325	2.52013	-0.160062	-0.0635137	0.085494	0.119411	0.688889	0.359585	14
FOXA2	blue	0.437819	0.507385	-0.136789	-0.071716	-0.173993	-0.268465	-0.287869	-0.112425	0.171197	0.00689712	-0.129271	0.294396	-0.351909	0.658561	-0.0546749	0.362758	-0.233651	0.658561	3.77769	0.00284273	3.80563	-0.132307	0.503512	0.0812063	0.147423	0.977778	0.0177102	14
FOXG1	blue	0.10904	0.937335	-0.51792	-0.151954	-0.263982	-0.152724	-0.296281	-0.320912	-0.120341	-0.255745	-0.370532	-0.0870797	-0.146523	0.797481	-0.576524	-0.30198	-0.202418	0.797481	6.1826	0.00020372	-90.007	0.0463555	4.17232	0.119729	0.656524	1	0.00503983	14
FOXO3	blue	-0.154187	0.207233	-0.0935181	0.192855	-0.252207	0.394051	0.0597433	0.0191286	-0.124783	-0.413326	-0.465328	0.0484959	-0.223716	-0.273121	-0.344817	-0.450171	0.253335	-0.273121	-1.1548	0.270733	0.0122541	0.263545	-0.00322951	0.138993	0.184523	0.311111	0.255262	14
FRAT1	blue	-0.0205329	0.361028	-0.169249	0.337098	-0.0544998	0.093815	-0.314882	0.0218206	0.152611	-0.207422	-0.571408	0.259959	-0.364262	-0.0517968	-0.335336	-0.463154	0.205925	-0.0517968	-0.184762	0.857474	1.20876	0.253573	0.209779	0.183636	0.149868	0.488889	0.46156	14
FRG1	blue	-0.0647375	0.563296	-0.44938	-0.0100425	-0.0196373	0.0912554	-0.0542755	-0.0311781	-0.0241758	-0.277671	-0.458807	-0.222948	0.0640934	0.224681	0.098947	-0.485732	-0.0117202	0.224681	1.02967	0.326404	-4.29877	0.0746159	0.320757	0.0931844	0.220139	0.6	0.281924	14
FRY	blue	-0.131281	0.38149	0.144714	0.247585	0.0728445	0.0170303	-0.485464	-0.488709	0.102184	-0.0432375	-0.447557	0.0863637	-0.569376	0.0765027	-0.620398	-0.0518669	0.129173	0.0765027	0.322167	0.752906	-1.3112	0.259509	0.340268	0.136112	0.210503	0.666667	0.43223	14
FRZB	blue	-0.0888532	0.337855	0.0311252	-0.0253813	-0.194768	0.0310106	-0.271032	-0.139391	-0.0699882	-0.20436	-0.311024	0.208161	-0.379881	0.127949	-0.278495	-0.140488	0.0631905	0.127949	0.437211	0.673704	-1.63173	0.580943	0.947942	0.689482	0.478774	0.555556	0.408474	14
FUS	blue	0.331482	0.734161	-0.589373	-0.503751	-0.475712	-0.165543	0.0606241	-0.10686	0.271572	-0.246717	-0.00460941	-0.379579	0.345041	0.74683	0.631226	0.153906	-0.365297	0.74683	3.96376	0.00339681	1.35746	-0.549979	0.746573	0.256429	0.203075	0.933333	0.0195464	14
FUSIP1	blue	-0.103339	0.862887	-0.568091	-0.170763	-0.103341	-0.0382273	-0.33703	-0.40984	-0.0439251	-0.0707984	-0.311289	-0.381419	0.0796986	0.744859	0.322787	0.187342	-0.285678	0.744859	4.508	0.000731668	3.6622	-0.285623	1.04601	0.18129	0.233218	1	0.00866035	14
FUT1	blue	0.462805	0.508057	-0.376925	-0.262791	-0.309484	-0.198629	0.134505	0.165417	0.240496	0.00845395	-0.351638	0.0882415	0.0789794	0.354805	0.41758	0.0574025	-0.198602	0.354805	1.40441	0.190206	1.14078	-0.226821	0.258753	0.253614	0.234994	0.733333	0.208497	14
FXYD6	blue	0.181535	0.7381	-0.291919	-0.220612	-0.388921	-0.143889	-0.28023	-0.162244	0.288148	-0.260358	-0.491794	0.0116153	-0.181365	0.614801	0.281716	0.149005	-0.251726	0.614801	3.15623	0.0083388	3.1388	-0.470336	1.47629	0.375808	0.489037	0.888889	0.0335689	14
FYN	blue	0.177051	0.771345	-0.279026	-0.354466	-0.354657	-0.277921	-0.335965	-0.341063	0.0517925	-0.293534	-0.150289	-0.14876	-0.12115	0.809894	0.335674	0.359943	-0.32708	0.809894	6.10273	8.29525e-05	1.78754	-0.740829	1.32426	0.142371	0.30698	1	0.00326825	14
FZD2	blue	0.270845	0.552391	-0.136009	-0.475268	-0.266102	-0.238923	-0.100241	-0.141495	0.0326221	-0.178176	-0.227385	-0.112463	0.0189024	0.659423	0.679168	0.45529	-0.401994	0.659423	3.88932	0.00265298	2.01233	-0.422806	0.850826	0.134758	0.298457	0.911111	0.0168956	14
FZD3	blue	-0.00502564	0.901493	-0.592245	-0.0375931	-0.280147	-0.11782	-0.272386	-0.33552	-0.19525	-0.199063	-0.31877	-0.16091	-0.0803499	0.740918	-0.380942	-0.443898	-0.126436	0.740918	4.81663	0.000513551	-14.8589	0.064491	0.958266	0.0842917	0.16531	0.977778	0.00733291	14
FZD9	blue	0.513058	0.594626	-0.25779	-0.271772	-0.201787	-0.22533	-0.138788	0.202062	0.0610189	0.0221355	-0.488102	0.195788	-0.118912	0.543829	0.488024	0.350148	-0.302358	0.543829	2.85619	0.0157485	1.70087	-0.196436	0.33411	0.079647	0.167811	0.8	0.048279	14
GAB2	blue	0.369203	0.542595	0.151199	-0.107804	-0.201803	-0.432271	-0.342531	-0.327638	0.0313223	0.0449658	-0.455474	0.259147	-0.556869	0.557695	-0.28366	0.64345	-0.225517	0.557695	2.94795	0.0132059	1.27061	-0.296587	0.376847	0.100789	0.205006	0.8	0.0436614	14
GABARAP	blue	0.13068	0.200825	0.152302	0.23609	-0.291353	-0.36497	-0.20439	-0.458051	0.277784	-0.273244	0.0603585	0.0313958	-0.432928	-0.118067	-0.524067	-0.269009	0.229962	-0.118067	-0.361006	0.730723	1.28396	0.234501	0.182639	0.129673	0.0618277	0.422222	0.425563	14
GABARAPL2	blue	-0.200796	0.408165	-0.327882	0.329459	-0.299475	0.0289858	-0.44124	-0.239451	-0.294842	-0.376162	0.122714	0.00778421	-0.180469	0.139914	-0.683721	-0.7009	0.304246	0.139914	0.483043	0.641896	-1.27577	0.417233	0.532293	0.193845	0.138429	0.6	0.398153	14
GABBR1	blue	0.208074	0.613771	-0.338367	0.0436597	-0.171363	-0.0436189	-0.0577472	-0.160289	0.270227	-0.316635	-0.286987	-0.0665832	-0.1062	0.353715	-0.208008	-0.366789	0.0565277	0.353715	1.5786	0.140488	-9.07225	0.0282744	0.256513	0.0801714	0.120319	0.733333	0.17484	14
GABBR2	blue	0.0346501	0.435896	-0.15539	-0.158558	-0.106637	-0.227973	-0.198653	-0.17532	-0.0960379	0.218918	-0.216713	-0.0592258	-0.0994561	0.372712	0.10103	0.298256	-0.180616	0.372712	1.87113	0.0952545	7.82968	-0.0832327	0.651685	0.0815597	0.384205	0.733333	0.139476	14
GABPB2	blue	0.014028	0.600746	-0.458936	-0.378444	-0.137484	0.0417229	-0.222275	-0.119372	0.139595	0.068569	-0.256173	-0.363661	0.283849	0.645292	0.559621	0.595407	-0.387403	0.645292	3.91571	0.00359601	1.34091	-0.313907	0.420921	0.0445244	0.182303	1	0.0202667	14
GABRA4	blue	0.356746	0.0919201	0.0469329	0.195202	0.00398185	0.0889092	-0.278557	0.08025	0.305671	-0.0166415	-0.196831	0.5252	-0.376282	-0.114878	-0.202108	0.0160528	0.0607131	-0.114878	-0.383949	0.711773	1.7368	0.0759134	0.0437089	0.0703391	0.0456923	0.488889	0.420531	14
GAD1	blue	0.265324	0.760083	-0.558424	-0.0884227	-0.349928	-0.28555	-0.0510282	-0.188541	0.373734	-0.166528	-0.18234	-0.109682	-0.0204948	0.679317	0.0585142	-0.353599	-0.135764	0.679317	3.6718	0.0033404	-8.4106	0.142687	1.20008	0.184865	0.220808	0.911111	0.0194442	14
GAD2	blue	0.28245	0.819466	-0.413315	-0.137016	-0.300504	-0.230137	-0.408711	-0.216958	0.0320397	-0.242061	-0.243029	0.0828541	-0.19449	0.616452	-0.335312	0.0439972	-0.145421	0.616452	3.66717	0.00575381	-94.5174	0.00975971	0.922462	0.0419457	0.245324	0.888889	0.0269044	14
GADD45G	blue	0.185819	0.869125	-0.398864	-0.0141426	-0.17463	-0.289146	-0.315441	-0.339857	-0.131836	-0.206721	-0.441996	0.0261286	-0.316056	0.659815	-0.716661	-0.329526	-0.0634791	0.659815	3.95116	0.00264019	-8.11495	0.175882	1.42728	0.115515	0.294898	0.844444	0.0168956	14
GALR1	blue	0.382601	0.391676	-0.0598133	-0.0994267	-0.0115624	-0.207342	-0.346134	0.0746449	0.129429	-0.0803704	-0.212446	0.33955	-0.2419	0.53771	-0.0796401	0.277472	-0.168889	0.53771	2.5779	0.0243166	4.91977	-0.0206457	0.101572	0.0290191	0.0374911	0.866667	0.0614426	14
GALR2	blue	0.12046	-0.0105465	0.108498	-0.00811427	0.0530751	-0.285343	-0.00111085	0.0584364	-0.0242837	0.00526456	-0.0753855	0.213651	-0.218854	-0.0685378	-0.344901	-0.0211162	0.0897879	-0.0685378	-0.244296	0.812455	1.59797	0.108068	0.0676283	0.128541	0.104304	0.511111	0.447075	14
GAS2	blue	0.0281373	0.554216	-0.276021	-0.0623001	-0.1451	-0.135803	-0.228882	-0.224335	-0.120287	-0.186659	-0.228254	-0.0618252	-0.160932	0.346247	-0.801559	-0.192567	-0.0717948	0.346247	1.74383	0.118997	-14.298	0.0990703	1.41651	0.0517341	0.75371	0.822222	0.158877	14
GATA1	blue	0.56685	0.143602	0.0808235	-0.244243	-0.0459945	-0.111185	0.0293358	0.33341	-0.0223753	-0.0530507	-0.221124	0.373911	-0.168721	0.384804	0.274136	0.433229	-0.272917	0.384804	1.47895	0.173356	0.675656	-0.0801827	0.054176	0.0707644	0.0569707	0.755556	0.197337	14
GCDH	blue	0.150332	0.6229	-0.443041	-0.368215	-0.275258	0.0287366	-0.213589	-0.0824987	0.366631	-0.0322361	-0.170093	-0.216819	0.280053	0.538001	0.442921	0.129201	-0.259273	0.538001	2.74784	0.0182393	2.29035	-0.224147	0.513375	0.131173	0.234163	0.844444	0.0522276	14
GCH1	blue	-0.0555667	0.704051	-0.434323	-0.180329	-0.0118955	-0.0979741	-0.248392	-0.49278	-0.173213	-0.295813	0.0236857	-0.2863	0.0410384	0.783391	-0.147032	-0.0497129	-0.148775	0.783391	4.42048	0.00181916	14.6343	-0.0938119	1.37287	0.262161	0.203367	1	0.0137735	14
GCK	blue	0.273871	0.392058	-0.0542326	0.0454239	-0.25487	-0.183779	-0.128182	-0.17119	-0.0251188	-0.180118	-0.231333	0.306232	-0.373541	0.293781	-0.475685	0.206549	-0.079321	0.293781	1.42041	0.189	-8.07207	0.0365794	0.295272	0.0461999	0.176167	0.555556	0.207702	14
GDF1	blue	0.352803	0.357344	-0.1764	-0.0129033	-0.293024	-0.270171	-0.068822	0.107086	-0.0514869	-0.13689	-0.317243	0.306739	-0.202891	0.0831685	-0.326596	-0.24883	0.088263	0.0831685	0.320462	0.754608	-1.99381	0.0517414	0.103163	0.110383	0.11646	0.488889	0.432588	14
GDI1	blue	0.208719	0.885014	-0.665193	-0.180998	-0.310665	-0.184633	-0.221068	-0.162225	0.355403	-0.249166	-0.248118	-0.165859	0.0705353	0.77353	0.246902	-0.388064	-0.203339	0.77353	5.34617	0.000228397	10.1117	-0.0700059	0.707877	0.0648556	0.130249	1	0.00522227	14
GFI1	blue	0.288429	0.462824	-0.16839	0.103532	-0.187305	-0.115923	-0.164656	0.027886	-0.0115672	-0.434689	-0.36152	0.435728	-0.423341	0.283718	-0.244114	-0.256965	0.0471061	0.283718	1.04319	0.324601	-3.09756	0.0624989	0.193594	0.0986489	0.0778513	0.711111	0.281019	14
GGA1	blue	0.0880645	0.0570303	-0.0303934	0.275387	-0.16928	-0.0620198	0.413575	-0.125039	0.13669	-0.18742	-0.0659659	-0.0593453	-0.165686	-0.453772	-0.231179	-0.432996	0.25691	-0.453772	-1.47215	0.198261	0.239363	0.185085	-0.0443025	0.145169	0.0566151	0.333333	0.212928	14
GGPS1	blue	0.0795611	0.295178	-0.432622	-0.0768355	0.048026	0.108078	0.0753256	0.0992469	-0.305368	0.226988	-0.076536	-0.132602	0.222273	0.467871	0.1193	-0.0414967	-0.0863322	0.467871	2.32922	0.0400065	2.04669	-0.0713588	0.146049	0.0404716	0.0841091	0.733333	0.0822771	14
GHRH	blue	0.0694286	0.638778	-0.345287	-0.117408	-0.205077	-0.124613	-0.219954	-0.154918	-0.0679347	-0.229352	-0.320518	0.00420848	-0.149614	0.39423	-0.331697	-0.308125	-0.100885	0.39423	1.99749	0.0778737	-10.7531	0.176097	1.89358	0.181068	0.84054	0.622222	0.123366	14
GINS2	blue	0.0624319	0.761968	-0.684607	-0.544393	-0.257095	0.031803	-0.126636	-0.0816332	0.145371	-0.233403	-0.0157716	-0.41026	0.471722	0.889279	0.849533	0.427971	-0.484061	0.889279	7.80696	5.24185e-06	1.19671	-1.15729	1.38494	0.202858	0.25473	1	0.000952922	14
GLDC	blue	0.26305	0.807831	-0.37273	-0.304782	-0.312544	-0.252694	-0.241819	-0.214221	-0.0678134	-0.160558	-0.240261	0.0391305	-0.121045	0.717444	0.224964	0.54971	-0.308367	0.717444	4.73903	0.000985604	5.90551	-0.124914	0.737684	0.0501213	0.174983	0.911111	0.0102166	14
GLMN	blue	0.203667	0.701439	-0.562735	-0.414995	0.134943	-0.204531	-0.157328	-0.0718666	0.0585132	-0.224066	-0.0230637	-0.247366	0.286264	0.875276	0.522828	0.245159	-0.372119	0.875276	6.05975	0.000369681	1.26752	-0.31888	0.404187	0.099235	0.0662598	1	0.006423	14
GLS2	blue	0.335574	0.338014	-0.228213	-0.0640368	-0.254323	-0.124016	0.0102292	0.0273603	0.323227	0.0787372	-0.233098	0.105946	-0.021322	0.255459	0.143274	-0.0230127	-0.0847137	0.255459	0.961059	0.360018	4.58586	-0.0398413	0.182706	0.174343	0.152403	0.666667	0.296018	14
GLTSCR1	blue	0.375509	0.659408	-0.447071	-0.197853	-0.269063	-0.108714	-0.239384	0.0947171	0.410274	-0.243274	-0.220832	0.0216498	0.106875	0.445848	0.0948886	-0.207232	-0.0786951	0.445848	2.12224	0.0558187	2.81136	-0.0411471	0.115679	0.037859	0.063462	0.822222	0.100429	14
GMCL1	blue	-0.119423	0.591512	-0.549973	-0.295733	0.0570116	-0.0255836	-0.217732	-0.131442	0.0319356	0.185555	-0.27646	-0.556149	0.462427	0.598432	0.552319	0.299586	-0.362114	0.598432	2.78221	0.0189311	1.36457	-0.4026	0.549374	0.248398	0.23532	0.911111	0.0535595	14
GMEB2	blue	0.484946	0.635239	-0.42665	-0.487396	-0.126099	-0.248826	0.116699	0.148459	0.200538	0.0280033	-0.25617	-0.014855	0.201928	0.657055	0.74048	0.555032	-0.471006	0.657055	3.83621	0.0027882	0.377303	-0.323109	0.12191	0.0501917	0.104585	0.977778	0.017457	14
GMFB	blue	0.0416955	0.538396	-0.360208	-0.486211	0.146754	-0.0913337	0.0698625	-0.252751	-0.0112132	-0.24287	-0.00906305	-0.363678	0.200441	0.941749	0.747257	0.479448	-0.535914	0.941749	9.42256	1.6841e-05	0.507272	-0.530999	0.269361	0.0702854	0.0476958	1	0.00183744	14
GMNN	blue	0.0126702	0.681145	-0.726259	-0.543542	-0.0595946	0.0191397	-0.088617	-0.00123744	0.170328	-0.179145	0.0262052	-0.46528	0.576196	0.878557	0.7291	0.240305	-0.461627	0.878557	4.85716	0.00652492	0.645439	-1.25057	0.807169	0.413703	0.0912682	1	0.0289814	14
GNA11	blue	0.209571	0.773084	-0.405583	-0.11785	-0.229261	0.0383769	-0.281875	-0.298265	0.0180989	-0.106269	-0.409366	-0.131215	-0.103938	0.522469	0.00732029	0.0124116	-0.151629	0.522469	2.77043	0.0198136	8.98075	-0.0591375	0.5311	0.0741194	0.19974	0.777778	0.0548366	14
GNAI3	blue	-0.0724311	0.653215	-0.352664	-0.30007	0.155243	-0.139788	-0.0488657	-0.350106	-0.159564	0.165388	-0.362854	-0.386336	0.114859	0.690953	0.326705	0.439469	-0.351926	0.690953	3.69705	0.00341934	0.866678	-0.347351	0.301041	0.118925	0.128901	0.933333	0.019556	14
GNAQ	blue	-0.148571	0.264947	0.129803	0.488951	0.105426	-0.0487536	-0.440619	-0.338815	-0.288169	0.00502077	-0.438584	0.206455	-0.668582	-0.262824	-0.840089	-0.262169	0.314584	-0.262824	-0.954529	0.365676	1.66061	0.541762	0.326243	0.178587	0.138152	0.266667	0.298367	14
GNAS	blue	-0.151946	0.51497	-0.571907	0.0915458	-0.220396	-0.0985104	-0.254625	-0.103852	0.0148005	-0.26863	0.172977	-0.13951	0.176107	0.444235	-0.283685	-0.769508	0.101124	0.444235	1.97674	0.0720188	-2.28613	0.549221	1.25559	0.226629	0.27628	0.755556	0.117711	14
GNAZ	blue	-0.0119913	0.852312	-0.585412	-0.0529394	-0.246	-0.0489411	-0.28017	-0.231261	0.000401466	-0.206178	-0.438863	-0.182942	-0.0321295	0.693302	0.166354	-0.224181	-0.179535	0.693302	4.08215	0.00157297	11.5687	-0.04773	0.552174	0.0766021	0.125414	0.888889	0.0129461	14
GNG3	blue	0.157609	0.640388	-0.327236	-0.117895	-0.203968	-0.197378	-0.207087	-0.135659	-0.0352409	-0.103381	-0.358216	0.0220726	-0.147637	0.351562	-0.344808	-0.170856	-0.0767013	0.351562	1.69829	0.120399	-8.5992	0.0762445	0.655641	0.1184	0.31996	0.666667	0.159548	14
GNG4	blue	0.262266	0.915573	-0.538447	-0.178651	-0.400853	-0.243146	-0.268908	-0.191359	0.129283	-0.234424	-0.319294	-0.0102081	-0.108811	0.69593	-0.0812976	-0.208033	-0.174605	0.69593	4.44822	0.00146082	146.41	-0.00774469	1.1339	0.0736455	0.24586	0.977778	0.0125795	14
GNPAT	blue	-0.0819535	0.544232	-0.526947	-0.27848	0.0856963	0.151292	-0.0126716	-0.0874863	0.115579	0.240277	-0.25002	-0.529179	0.451894	0.644595	0.521092	0.0935936	-0.269504	0.644595	2.91934	0.0183904	0.211216	-0.389932	0.0823597	0.129782	0.0965892	0.888889	0.052554	14
GNRH1	blue	-0.0497435	0.381814	-0.320949	0.119957	-0.153212	0.368952	-0.113393	0.110588	-0.177181	-0.344189	-0.224224	0.289826	-0.156646	0.35733	-0.0633784	-0.283395	0.0358004	0.35733	1.09605	0.321672	-3.42159	0.0287036	0.0982118	0.0593988	0.022214	0.622222	0.279678	14
GOLGA	blue	-0.170198	0.289469	-0.0832365	0.2292	-0.312569	0.0982249	-0.181766	-0.0840758	-0.0810503	-0.167649	-0.0674688	0.328212	-0.365216	0.142904	-0.667477	-0.288184	0.178527	0.142904	0.57112	0.578788	-1.52306	0.0805107	0.122623	0.0476428	0.0562777	0.533333	0.37831	14
GOLGA7	blue	-0.141304	0.539872	-0.263182	-0.225501	0.123883	-0.0898634	-0.196204	-0.431575	-0.120135	0.20782	-0.276123	-0.348524	0.0720903	0.649357	0.200777	0.423088	-0.286918	0.649357	3.56895	0.00388111	1.14997	-0.263842	0.30341	0.0877408	0.132528	0.911111	0.0213387	14
GOSR1	blue	0.0437303	0.316461	-0.377203	0.0604684	0.00847997	0.142339	0.046953	0.00406635	-0.205637	-0.351533	0.0463885	-0.147266	0.0566517	0.314324	-0.2067	-0.245181	0.0666601	0.314324	1.03193	0.340271	2.26337	-0.0716803	0.162239	0.200737	0.105303	0.644444	0.288507	14
GPLD1	blue	0.0961331	0.422831	-0.202381	0.215345	-0.22535	0.0130058	-0.195757	0.0414811	-0.0881529	-0.0371207	-0.325158	0.312802	-0.289491	0.176308	-0.390991	-0.198433	0.065797	0.176308	0.680698	0.510417	-2.38397	0.0468713	0.11174	0.0668342	0.0679316	0.577778	0.355124	14
GPR19	blue	0.116853	0.918239	-0.522182	-0.138482	-0.278573	-0.144997	-0.252507	-0.356926	-0.0426913	-0.195199	-0.381926	-0.187695	-0.0572345	0.632783	-0.00746032	-0.213809	-0.172382	0.632783	3.62075	0.00418277	819.286	-0.00151797	1.24365	0.142281	0.313085	0.822222	0.0223816	14
GPR21	blue	0.218908	0.259323	0.0820838	0.245231	-0.240945	-0.151862	-0.517461	-0.131566	0.0316562	0.169149	-0.177183	0.458577	-0.454675	0.00156694	-0.566618	-0.0947671	0.154668	0.00156694	0.0057193	0.995552	-1.0063	0.0673606	0.0677847	0.0555447	0.0491232	0.444444	0.497963	14
GPR6	blue	0.0440857	0.837295	-0.394121	-0.0697991	-0.186408	-0.1093	-0.29222	-0.369372	-0.132472	-0.118048	-0.443881	-0.121505	-0.188351	0.591609	-0.364165	0.0870289	-0.161455	0.591609	3.2573	0.00793562	-1879.97	0.000385714	0.725132	0.0908257	0.203117	0.888889	0.0325935	14
GPR88	blue	0.160199	0.271123	0.108461	-0.0314798	0.111187	-0.167976	-0.28996	-0.273365	-0.173374	0.0141995	-0.151118	0.116357	-0.372573	0.510338	-0.0564582	0.477028	-0.249905	0.510338	2.05168	0.0728941	0.85713	-0.0833088	0.0714065	0.0605984	0.0448816	0.822222	0.11842	14
GPRC5B	blue	-0.101902	0.70911	-0.509903	0.183646	-0.392533	-0.0558918	-0.0401625	-0.155641	0.040502	-0.355301	-0.383072	-0.00789281	-0.181421	0.285119	-0.493224	-0.705192	0.197641	0.285119	1.11541	0.28969	-1.66948	0.627345	1.04734	0.270351	0.262092	0.688889	0.264349	14
GPSM2	blue	0.367743	0.694392	-0.566441	-0.43348	0.0063915	-0.231589	0.0773626	-0.0288667	0.210924	0.269431	-0.290458	-0.343984	0.362873	0.766393	0.716036	0.385688	-0.445331	0.766393	5.08123	0.00028906	1.52087	-0.289712	0.440614	0.0737662	0.123357	1	0.00571448	14
GPSN2	blue	0.230935	0.416767	-0.574289	-0.141077	-0.379045	0.0908524	0.180855	0.0284083	0.296064	-0.177037	-0.059586	-0.285763	0.399176	0.164212	0.248681	-0.505864	0.0246824	0.164212	0.635677	0.538108	-2.38115	0.127155	0.302774	0.192066	0.198586	0.555556	0.365125	14
GPX4	blue	0.314272	0.110511	0.218409	0.249922	-0.19214	-0.374919	-0.166182	-0.105831	-0.130725	0.33749	-0.184133	0.374064	-0.412035	-0.258496	-0.727172	-0.0504498	0.213341	-0.258496	-1.01667	0.331596	4.56831	0.275043	0.0602066	0.148272	0.150562	0.266667	0.284184	14
GRB10	blue	0.0978498	0.462772	-0.269859	-0.257772	-0.225722	0.108416	0.307531	-0.0845183	0.0557739	-0.0489334	-0.470426	-0.166798	0.0344747	0.483542	0.526131	0.204759	-0.279047	0.483542	2.38226	0.0354469	1.50982	-0.337912	0.510186	0.172603	0.311364	0.8	0.0764053	14
GRIA1	blue	0.401516	0.667466	-0.304329	-0.0994111	-0.30594	-0.173942	-0.212905	-0.120639	-0.0235828	-0.162894	-0.283406	0.162423	-0.159608	0.381607	-0.574179	0.0529714	-0.105425	0.381607	1.94785	0.0866625	-2553.43	0.000308275	0.787158	0.0375569	0.402208	0.711111	0.131605	14
GRIA2	blue	0.550906	0.14524	-0.0385573	-0.113387	0.0066027	-0.237324	0.00448285	0.17725	0.234523	0.247402	-0.0728165	0.270365	-0.0537547	0.203994	0.184179	0.355333	-0.179131	0.203994	0.854139	0.409767	0.110827	-0.0708668	0.00785398	0.0542145	0.0745317	0.6	0.316126	14
GRIK2	blue	0.370083	0.674486	-0.472611	-0.100094	-0.273538	-0.305693	-0.141044	-0.0233369	0.290908	-0.119131	-0.259894	0.0649825	-0.110954	0.539776	0.032187	-0.103516	-0.125357	0.539776	2.90139	0.0158823	61.8005	-0.0122755	0.75863	0.0916676	0.249388	0.822222	0.048539	14
GRIN2C	blue	0.369983	0.45018	-0.247344	-0.0786973	-0.156836	-0.290996	-0.117961	-0.00255785	-0.0509538	-0.163427	-0.221456	0.242101	-0.273496	0.49647	0.0645624	0.205083	-0.212015	0.49647	1.96751	0.0837105	2.40616	-0.104828	0.252234	0.146662	0.106888	0.8	0.129154	14
GRK4	blue	0.0858213	0.452796	-0.115608	0.168232	-0.261469	-0.0141799	-0.271676	-0.119748	-0.163885	-0.104976	-0.300837	0.433938	-0.450743	0.171996	-0.566812	-0.283345	0.14663	0.171996	0.62652	0.546079	-1.60679	0.143543	0.230644	0.106667	0.0891598	0.6	0.367081	14
GRK5	blue	-0.177869	0.302036	0.155166	0.0238748	-0.181894	0.068084	-0.148113	-0.46002	-0.000731301	-0.240938	-0.356407	-0.13525	-0.385763	0.354139	-0.140029	0.0468356	-0.0723882	0.354139	1.62963	0.130137	7.03317	-0.0434701	0.305733	0.104948	0.186825	0.688889	0.166741	14
GRM8	blue	0.605236	0.344391	-0.0993075	-0.0405595	-0.386979	-0.294723	-0.0250151	0.080386	0.290545	-0.153901	-0.0410589	0.401577	-0.257434	0.21473	-0.127211	-0.0454928	-0.0256298	0.21473	0.826052	0.427159	-3.51209	0.0446033	0.15665	0.09706	0.0947527	0.555556	0.323008	14
GRP	blue	-0.0704574	0.850055	-0.53051	0.013643	-0.26936	-0.0851555	-0.321053	-0.372423	-0.135402	-0.318085	-0.309145	-0.118599	-0.181985	0.764073	-0.439445	-0.455355	-0.106138	0.764073	4.81723	0.00042543	-8.41423	0.552325	4.64739	0.511488	0.678991	0.911111	0.00683111	14
GSTT1	blue	-0.0638674	0.0151591	0.139349	0.395711	-0.12209	0.126197	-0.285125	0.0236316	0.238069	-0.153092	-0.280615	0.165641	-0.313073	-0.662742	-0.506149	-0.381499	0.366647	-0.662742	-3.06716	0.0145523	0.276402	0.729117	-0.20153	0.243153	0.181499	0.111111	0.0462818	14
GSTT2	blue	0.332703	0.106672	-0.177503	-0.156988	-0.286774	-0.211925	0.386269	0.319382	-0.08744	-0.219124	0.0664072	0.262919	-0.00995036	0.238424	0.0645701	-0.055292	-0.0643449	0.238424	0.819047	0.437915	-7.11507	0.0308236	0.219312	0.192077	0.126755	0.622222	0.326876	14
GTF2E2	blue	-0.551046	-0.0804996	-0.174978	0.0357143	0.194519	0.420647	-0.0415563	-0.132854	-0.550024	0.217285	0.20976	-0.402222	0.358736	0.0425003	0.0296245	-0.0971801	0.00352477	0.0425003	0.133649	0.897786	-1.79287	0.0401938	0.0720624	0.209844	0.113243	0.533333	0.473351	14
GTF2F1	blue	0.561882	0.124752	0.0528857	0.0301812	-0.330304	-0.397553	-0.0887417	0.0823447	0.219454	0.100062	0.00281821	0.278653	-0.212215	-0.154615	-0.414898	-0.153425	0.173407	-0.154615	-0.566735	0.584008	2.84147	0.149224	0.0525163	0.129278	0.111378	0.4	0.380161	14
GTF2H1	blue	-0.23902	0.227672	-0.0660646	0.351267	0.0284924	0.277458	-0.131833	-0.147865	-0.353987	-0.0411276	-0.495545	0.0741203	-0.313417	-0.106579	-0.376339	-0.449693	0.206202	-0.106579	-0.465356	0.650486	1.63743	0.219446	0.134019	0.0860187	0.162173	0.533333	0.4008	14
GTF2H3	blue	0.0704843	0.434866	-0.176641	0.115421	-0.168913	0.155844	-0.0433275	0.0771355	-0.105078	-0.347445	-0.40189	0.293846	-0.354499	0.361159	-0.377366	-0.122188	0.0332596	0.361159	1.67599	0.120874	12.1622	-0.0193479	0.235312	0.0724072	0.133584	0.755556	0.159781	14
GTF2I	blue	0.0210956	0.825156	-0.661854	0.0686757	-0.26784	-0.0630261	-0.098538	-0.316659	-0.0243787	-0.344118	-0.197866	-0.303726	-0.0127187	0.790533	-0.363414	-0.497093	0.0113563	0.790533	4.28352	0.00318568	-6.71057	0.134551	0.902917	0.150499	0.0976015	0.955556	0.0189057	14
GTF2IRD1	blue	0.254773	0.280517	-0.535321	-0.375345	0.0168297	-0.206178	0.149498	0.0586975	0.305071	-0.0550242	0.353366	-0.279184	0.491096	0.674464	0.718445	0.232144	-0.362249	0.674464	4.22956	0.00222258	1.06803	-0.237535	0.253694	0.0283488	0.112629	0.977778	0.0154784	14
GTPBP2	blue	-0.107851	0.689707	-0.414775	-0.194498	-0.0665611	0.0628521	-0.29783	-0.291484	-0.00336469	0.000313072	-0.159213	-0.221573	0.0867277	0.765904	0.202695	0.224542	-0.270872	0.765904	4.8161	0.00043083	1.60721	-0.246069	0.395485	0.0814913	0.105376	1	0.00686259	14
H1F0	blue	0.449194	0.288537	-0.19083	-0.592017	-0.00876714	-0.313674	0.114763	0.05802	0.412884	0.370378	-0.154484	-0.28087	0.360994	0.725182	0.672622	0.701225	-0.542868	0.725182	4.40054	0.0008717	0.176592	-0.92908	0.164069	0.137296	0.207023	0.977778	0.00953513	14
H1FX	blue	0.391682	0.735115	-0.609195	-0.515465	-0.290383	-0.094139	0.044072	-0.0075649	0.336692	-0.161078	-0.259354	-0.371562	0.393037	0.721883	0.724647	0.497364	-0.432503	0.721883	4.68057	0.000805778	1.21291	-0.757414	0.918675	0.13407	0.33205	0.977778	0.0090946	14
H2AFV	blue	0.12086	0.837625	-0.348677	-0.0520685	-0.143338	-0.275379	-0.322519	-0.412746	0.0318949	0.0425123	-0.477214	-0.095889	-0.251614	0.667724	-0.123178	0.119408	-0.175573	0.667724	3.66695	0.00323259	5.38153	-0.192475	1.03581	0.198609	0.269729	0.844444	0.0190512	14
H2AFX	blue	0.204278	0.44717	-0.258024	-0.106992	-0.19641	-0.0847841	-0.111374	0.030786	-0.13608	-0.0520344	-0.285749	0.28416	-0.160586	0.41737	0.123011	0.217533	-0.191294	0.41737	1.87496	0.0853857	16.8049	-0.0315409	0.530042	0.178324	0.240647	0.777778	0.130597	14
H2AFY	blue	-0.072517	0.715771	-0.382968	-0.227513	0.0258818	0.0421549	-0.308546	-0.455018	0.128935	-0.164057	-0.172441	-0.351988	0.0492217	0.75284	0.354851	0.228247	-0.306542	0.75284	4.74226	0.000479158	2.12762	-0.276501	0.588289	0.103483	0.150152	1	0.00712889	14
H2AFY2	blue	0.384205	0.748559	-0.603361	-0.330781	-0.308238	-0.074733	-0.0556174	0.0935386	0.429816	-0.465149	-0.364334	-0.114489	0.151584	0.679973	0.570965	-0.0961411	-0.278857	0.679973	4.32896	0.00211565	2.82053	-0.23986	0.676532	0.0410805	0.207664	0.933333	0.0150738	14
H2AFZ	blue	0.146327	0.620455	-0.649336	-0.620369	-0.189124	-0.152537	0.0709158	-0.0140622	0.217495	-0.179414	0.0540235	-0.555053	0.646953	0.840336	0.863	0.293968	-0.487189	0.840336	5.21623	0.000905963	0.584088	-0.826722	0.482879	0.207759	0.140957	1	0.00977486	14
H2BFS	blue	-0.082023	0.137029	-0.259504	-0.164037	-0.0771705	0.123775	-0.223679	-0.201978	0.100184	-0.024118	0.370238	-0.366821	0.410234	0.254182	0.163952	0.00656391	-0.105038	0.254182	0.836766	0.431872	0.418764	-0.371783	0.155689	0.548826	0.310092	0.666667	0.324676	14
H3F3A	blue	-0.254258	0.493057	-0.442275	0.346558	-0.0202593	0.152242	-0.333434	-0.0906222	-0.184022	-0.286489	-0.360009	0.111409	-0.287918	0.223808	-0.497788	-0.467147	0.156471	0.223808	0.840446	0.420688	-2.2573	0.149001	0.336341	0.166301	0.148427	0.644444	0.320973	14
H3F3B	blue	-0.098246	0.545614	-0.319664	0.00112463	-0.0196113	0.0126519	-0.309135	-0.239407	0.0583283	0.124189	-0.303092	-0.0902396	-0.0633877	0.297835	-0.153233	-0.156629	-0.00154393	0.297835	1.06866	0.315974	-4.17993	0.102899	0.43011	0.248637	0.178694	0.711111	0.276874	14
HAGH	blue	0.46775	0.553822	-0.262175	0.214962	-0.195777	-0.183423	-0.264021	0.0287712	0.254262	0.0245064	-0.535589	0.250455	-0.278207	-0.0486663	-0.490097	-0.427891	0.192413	-0.0486663	-0.205416	0.840725	1.15656	0.389523	0.336795	0.137263	0.216903	0.488889	0.456355	14
HAPLN1	blue	0.228519	0.413058	-0.348134	-0.0234273	-0.270123	-0.150336	-0.203283	-0.0729199	-0.0549281	-0.260904	0.143923	0.171572	-0.0796694	0.394891	-0.185688	-0.164175	-0.0906119	0.394891	1.90288	0.0841443	-10.0163	0.0476109	0.476883	0.0938633	0.205136	0.666667	0.129632	14
HAS2	blue	-0.213332	0.0861752	0.149473	0.113053	-0.0450436	0.101804	0.151649	-0.0767789	-0.296951	-0.20434	-0.232135	0.178724	-0.361954	0.180055	-0.158875	0.0354557	-0.0174839	0.180055	0.785994	0.44764	-3.58469	0.0212873	0.0763082	0.0346425	0.0608289	0.644444	0.330648	14
HAX1	blue	0.524697	0.287086	-0.403967	-0.415156	-0.126156	-0.238067	-0.0131778	0.290311	0.431223	0.127254	0.0952804	-0.0329471	0.418607	0.558867	0.540601	0.257128	-0.3074	0.558867	2.71428	0.0189599	0.368941	-0.31027	0.114471	0.0967111	0.123021	0.911111	0.0536054	14
HBS1L	blue	0.252005	0.519743	-0.551787	-0.353807	-0.519713	0.045209	-0.00252667	0.0967959	0.383731	-0.280103	-0.0105373	-0.203665	0.367045	0.439499	0.535883	-0.262731	-0.165437	0.439499	1.9309	0.0783173	1.43051	-0.155151	0.221944	0.12686	0.148481	0.8	0.123787	14
HCFC1	blue	0.51301	0.758571	-0.473756	-0.534182	-0.46186	-0.331875	0.0309597	-0.134698	0.283118	-0.103416	-0.118091	-0.192444	0.166679	0.792054	0.62971	0.554198	-0.460083	0.792054	5.29062	0.000192856	1.09042	-0.367639	0.400882	0.086777	0.116493	1	0.00493187	14
HCFC2	blue	0.259434	0.522188	-0.285498	-0.110437	-0.0395905	-0.0510366	-0.0711696	-0.108398	0.373102	-0.142028	-0.27186	-0.0447906	-0.0575812	0.432487	0.224797	0.224478	-0.201207	0.432487	2.14766	0.0563762	1.60418	-0.110504	0.177268	0.0511009	0.123867	0.688889	0.101133	14
HD	blue	0.324192	0.648634	-0.0945605	-0.00482021	-0.400274	-0.446992	-0.0896824	-0.291156	-0.0080888	-0.155391	-0.355297	0.191891	-0.498408	0.493929	-0.482888	-0.045623	-0.0119588	0.493929	2.11922	0.0592946	-17.9977	0.0194288	0.349675	0.11284	0.107477	0.822222	0.104409	14
HDAC2	blue	-0.00378444	0.689077	-0.686536	-0.432185	-0.147877	-0.0308897	-0.0923894	-0.0389797	0.013946	-0.234578	-0.130283	-0.364118	0.352707	0.900599	0.811003	0.189839	-0.425458	0.900599	7.05716	0.000107331	1.28497	-0.65533	0.842081	0.173362	0.122341	1	0.00365363	14
HDAC4	blue	-0.170501	0.736692	-0.560797	-0.184815	-0.278209	0.145659	-0.40503	-0.285204	0.0222362	-0.241254	-0.219454	-0.451098	0.177676	0.787295	0.30436	-0.202245	-0.218369	0.787295	4.71354	0.000817933	2.05656	-0.369847	0.760613	0.176615	0.162255	1	0.00918307	14
HDAC6	blue	0.277059	0.665354	-0.220976	-0.0073877	-0.152259	-0.353687	-0.27027	-0.388941	0.0574638	0.198395	-0.24981	0.0743776	-0.291741	0.567347	-0.391014	0.142088	-0.0863239	0.567347	2.90049	0.0134211	3.50674	-0.0787211	0.276055	0.0657632	0.103133	0.911111	0.0441328	14
HERC1	blue	0.075026	0.512161	-0.21778	-0.153605	-0.0693932	0.153507	-0.0946856	-0.208234	0.464918	-0.0957843	-0.453888	-0.32508	0.0543234	0.326029	0.356013	0.094688	-0.182054	0.326029	1.42863	0.178628	1.70802	-0.131681	0.224914	0.142052	0.205241	0.666667	0.200814	14
HERC2	blue	-0.0471045	0.771056	-0.516703	-0.0904098	-0.111654	0.174183	-0.155173	-0.100219	0.0267482	-0.111598	-0.70076	-0.301898	0.0993037	0.363604	0.369472	-0.326248	-0.0941408	0.363604	1.79327	0.105412	2.16603	-0.218496	0.47327	0.10901	0.370034	0.777778	0.148032	14
HESX1	blue	0.154169	0.217157	-0.0733726	0.198493	0.0674301	-0.127323	-0.147754	0.129616	-0.0231087	0.0994932	-0.314543	0.362683	-0.286108	-0.124151	-0.41831	-0.236193	0.190366	-0.124151	-0.448113	0.664409	2.62949	0.0628935	0.0239186	0.0669054	0.0555738	0.488889	0.405596	14
HEY1	blue	-0.197868	0.343223	-0.558245	0.180749	-0.408415	0.217039	-0.0669994	0.198653	0.401482	-0.459088	-0.223062	-0.198413	0.237619	-0.237849	-0.0249435	-0.826819	0.254952	-0.237849	-0.874608	0.404146	1.84863	0.724221	0.391761	0.293482	0.241584	0.311111	0.31341	14
HEY2	blue	-0.223657	0.135062	-0.0772212	0.583844	-0.209888	0.164312	-0.157338	-0.167778	-0.125972	-0.390285	-0.228485	0.333268	-0.497922	-0.516079	-0.680466	-0.755739	0.556278	-0.516079	-1.8944	0.103879	3.27281	0.398021	0.121614	0.128327	0.0694327	0.222222	0.14673	14
HHEX	blue	-0.14241	0.319534	-0.122147	-0.065881	0.132178	0.138287	-0.16663	-0.191518	-0.0720997	0.14005	-0.23417	-0.14501	0.00476149	0.256967	0.117469	0.425248	-0.149046	0.256967	1.22581	0.250849	5.27183	-0.0536824	0.283004	0.0731341	0.26475	0.622222	0.245065	14
HIG2	blue	0.00432068	0.0494151	-0.358216	-0.144109	-0.0388018	-0.0660718	0.48972	0.139868	-0.113203	0.126468	0.0166235	-0.423269	0.545644	-0.0487087	0.22885	-0.22982	0.00774122	-0.0487087	-0.128933	0.903089	1.78671	0.107481	0.0601558	0.358236	0.0799663	0.488889	0.474822	14
HIRIP3	blue	0.558209	0.580841	-0.32668	-0.0326483	-0.499466	-0.257619	-0.0673856	0.0319978	0.277384	-0.253755	-0.309078	0.302938	-0.235869	0.244139	-0.265386	-0.31047	0.0524199	0.244139	1.01486	0.33039	-2.495	0.14214	0.35464	0.129101	0.164852	0.666667	0.283722	14
HIST1H1C	blue	-0.13803	0.401497	-0.379875	-0.0799869	0.000693859	0.179365	-0.196621	-0.320533	0.0754254	-0.138707	0.0495031	-0.458633	0.280579	0.327318	0.0870907	-0.0874789	-0.0818251	0.327318	1.0624	0.328804	3.83793	-0.185657	0.712536	0.757685	0.375073	0.644444	0.282993	14
HIST1H2AB	blue	0.175746	0.216427	-0.217801	0.166077	-0.0289374	-0.164244	-0.134688	0.0416964	-0.103086	-0.0682308	-0.131276	0.151221	-0.194259	0.0726538	-0.250739	-0.182593	0.069006	0.0726538	0.2864	0.779655	-2.43619	0.0173332	0.0422271	0.056941	0.0656716	0.6	0.438882	14
HIST1H2AE	blue	-0.102905	0.360608	-0.42771	0.0172552	-0.168438	0.239305	-0.0902057	-0.278034	0.174389	-0.164983	0.061699	-0.411975	0.26917	0.132617	0.0142498	-0.411837	0.0699169	0.132617	0.399843	0.703932	-1.74411	0.209101	0.364696	0.355077	0.159217	0.577778	0.418167	14
HIST1H2AG	blue	-0.178629	0.384393	-0.214432	0.0607081	-0.183018	0.376959	-0.315233	-0.159266	-0.21239	-0.198049	-0.0973089	0.0741726	-0.160976	0.514631	-0.0641269	-0.0816449	-0.0560607	0.514631	1.62159	0.171153	4.45953	-0.0410424	0.18303	0.133503	0.0356501	0.733333	0.196194	14
HIST1H2AI	blue	0.0641584	0.266893	-0.432203	0.0491149	-0.0518915	-0.105044	0.0724809	-0.175923	0.0125663	-0.153331	0.313553	-0.289161	0.226483	0.129635	-0.189517	-0.272126	0.0872693	0.129635	0.403669	0.700181	-1.95582	0.0748626	0.146418	0.158084	0.0801937	0.511111	0.416917	14
HIST1H2AJ	blue	0.327612	0.214061	-0.305337	-0.104453	0.118173	-0.217494	0.00867801	-0.0706672	0.127878	0.0304489	0.227127	-0.20934	0.239251	0.284587	0.131556	0.13879	-0.150644	0.284587	0.914029	0.395512	0.675344	-0.134104	0.0905665	0.219664	0.110304	0.6	0.309991	14
HIST1H2AL	blue	0.116279	0.320724	-0.0554674	0.313331	-0.252519	-0.0217396	-0.187015	-0.141101	-0.154077	-0.22583	-0.203808	0.404059	-0.459629	-0.03995	-0.419704	-0.415676	0.24705	-0.03995	-0.114913	0.912834	1.16149	0.0649289	0.0559016	0.0734421	0.0278851	0.377778	0.477343	14
HIST1H2AM	blue	0.186204	0.343196	-0.382913	0.0847588	0.254061	-0.0311963	-0.254192	0.00526227	-0.107	0.0139712	-0.0205893	-0.0406952	0.0646822	0.299949	-0.127578	-0.00812223	-0.0343579	0.299949	0.953583	0.377971	-13.2736	0.00730557	0.0969713	0.0849442	0.0403261	0.688889	0.302882	14
HIST1H2BD	blue	-0.250981	-0.026299	-0.166187	0.196507	0.0540899	0.248159	-0.17909	-0.203758	-0.0470836	0.142832	0.199872	-0.302183	0.267054	-0.249188	-0.154238	-0.21825	0.172337	-0.249188	-0.682803	0.528764	0.640814	0.282277	-0.180887	0.660918	0.152695	0.377778	0.361552	14
HIST1H2BE	blue	-0.0399931	0.160352	-0.366974	-0.153897	-0.024501	0.116638	-0.120942	-0.0816578	0.0743875	-0.0362886	0.325303	-0.372802	0.503984	0.198349	0.199159	-0.0611489	-0.08117	0.198349	0.611667	0.563909	0.125533	-0.285748	0.0358708	0.476114	0.223133	0.622222	0.373085	14
HIST1H2BF	blue	0.00967484	0.240616	-0.429904	-0.151204	-0.095112	0.147282	-0.0947746	-0.118387	0.11096	-0.110721	0.286264	-0.385795	0.477342	0.283868	0.227095	-0.142274	-0.081438	0.283868	0.99641	0.349255	1.45209	-0.125149	0.181728	0.254787	0.173022	0.644444	0.292025	14
HIST1H2BH	blue	-0.103466	0.322166	-0.562218	-0.179015	-0.118698	0.160881	-0.0962551	-0.0514742	0.166906	-0.161065	0.253621	-0.481849	0.608572	0.285866	0.266121	-0.286229	-0.0608631	0.285866	0.982926	0.357215	7.12349	-0.0598656	0.426452	0.417934	0.26481	0.666667	0.29543	14
HIST1H2BI	blue	-0.0499583	0.23057	-0.375279	-0.119809	-0.129696	0.146852	-0.172816	-0.0465136	0.0624658	-0.0980312	0.223177	-0.297296	0.409474	0.118392	0.100847	-0.252049	0.0063442	0.118392	0.435296	0.67284	-5.70732	0.0175387	0.100099	0.142024	0.125707	0.533333	0.4083	14
HIST1H2BJ	blue	0.307307	0.340025	-0.283297	-0.150588	-0.0546387	-0.0743605	-0.240935	0.21939	-0.0715697	-0.245038	-0.070615	0.239324	-0.041794	0.351105	0.168876	0.140679	-0.159092	0.351105	1.62287	0.131884	9.15301	-0.0190337	0.174216	0.0567092	0.104708	0.711111	0.167879	14
HIST1H2BK	blue	-0.105634	0.165132	-0.329786	-0.173224	-0.120495	0.207311	-0.219168	-0.104898	0.183713	-0.0391501	0.311951	-0.335541	0.425738	0.301715	0.247183	-0.044705	-0.121328	0.301715	1.07581	0.313604	2.99773	-0.10863	0.325643	0.330488	0.231794	0.688889	0.275535	14
HIST1H2BO	blue	0.00691879	0.200865	-0.355936	-0.156549	0.123964	0.37657	-0.0459912	0.17925	-0.101405	0.0175337	-0.126463	-0.194373	0.384113	0.334771	0.406265	0.207163	-0.248844	0.334771	1.05769	0.333624	0.793488	-0.0523689	0.0415541	0.0812283	0.0358799	0.733333	0.284725	14
HIST1H3C	blue	0.27513	0.349732	-0.136671	-0.123657	-0.0050734	-0.353341	-0.139164	-0.189093	-0.181817	0.0715664	0.0700338	-0.0959368	-0.00459145	0.29691	-0.301334	0.17415	-0.074487	0.29691	1.19668	0.256406	-30.9396	0.00324574	0.100422	0.0556126	0.0591731	0.666667	0.248099	14
HIST1H3D	blue	-0.100315	0.267801	-0.468308	-0.0346159	0.259666	0.173623	-0.0448411	-0.127781	-0.136167	-0.153123	0.094285	-0.396576	0.387758	0.124463	0.0273028	-0.192439	0.0241393	0.124463	0.342942	0.746496	-2.17252	0.0470246	0.102162	0.15443	0.0447308	0.644444	0.430703	14
HIST1H3F	blue	0.343757	0.283231	-0.308431	0.009695	0.0320975	-0.0458203	-0.195905	0.298757	-0.113745	-0.151526	-0.145608	0.152087	0.0822743	0.0611852	-0.187914	-0.286768	0.0738544	0.0611852	0.281134	0.784708	-1.55951	0.0313695	0.0489212	0.0181467	0.0597361	0.533333	0.440374	14
HIST1H3G	blue	0.311867	0.47679	-0.285321	-0.306954	-0.146147	-0.111468	-0.196964	-0.162322	-0.0338939	0.0239344	-0.0570406	-0.217388	0.120225	0.55577	0.372353	0.406334	-0.326786	0.55577	2.65231	0.0215122	1.37721	-0.158328	0.21805	0.0910477	0.108846	0.866667	0.0574258	14
HIST1H3H	blue	-0.107444	0.340345	-0.383603	-0.171491	-0.0427248	0.362823	-0.126126	-0.0191961	-0.0371216	-0.114952	-0.00226831	-0.108924	0.257483	0.634728	0.293801	0.0577541	-0.203662	0.634728	3.57817	0.00418539	1.73643	-0.190535	0.330851	0.0670333	0.129378	0.911111	0.0223816	14
HIST1H3I	blue	0.225422	0.119341	-0.354587	0.129508	-0.0538443	-0.152267	0.391587	-0.0118887	-0.0386472	-0.05419	0.15502	-0.149549	0.107046	-0.0141252	-0.111621	-0.365185	0.126112	-0.0141252	-0.0444318	0.965911	1.05828	0.0734106	0.0693679	0.0800025	0.0433387	0.511111	0.490537	14
HIST1H4H	blue	0.192035	0.336435	-0.131773	0.0796761	-0.0743085	0.108436	-0.276752	0.197922	-0.11496	-0.0202132	-0.262105	0.539253	-0.316539	0.236049	-0.341676	0.0487445	-0.00504678	0.236049	0.899183	0.389484	-6.43203	0.0118735	0.0763706	0.052594	0.0487735	0.622222	0.307647	14
HIST1H4J	blue	0.0799642	0.381019	-0.340447	-0.123827	0.00951974	0.053352	-0.0052899	-0.0404147	-0.022862	-0.390899	-0.0413271	-0.304537	0.254839	0.263972	0.111906	-0.140834	-0.0590799	0.263972	0.850868	0.42634	2.99113	-0.0699673	0.209281	0.291175	0.151418	0.577778	0.322797	14
HIST2H2AA3	blue	0.0165278	0.437546	-0.487073	0.0493771	0.00650843	0.108356	-0.0745657	-0.128786	0.0576968	-0.117981	-0.0325599	-0.305758	0.254589	0.0772244	-0.183484	-0.319441	0.128956	0.0772244	0.223627	0.831517	-1.72763	0.210912	0.364377	0.639861	0.248041	0.466667	0.453739	14
HIST2H2BE	blue	-0.0813156	0.541296	-0.500278	0.119804	-0.0228142	0.0629118	-0.369729	-0.276847	0.270458	0.0609352	-0.108144	-0.337101	0.148902	0.245928	-0.151609	-0.390209	0.0891848	0.245928	0.825465	0.436255	-2.4712	0.217466	0.537403	0.331226	0.201272	0.711111	0.32624	14
HIST2H4A	blue	0.123556	0.184302	-0.178584	0.332437	0.0435154	-0.0127375	-0.226833	0.0866455	-0.0651189	-0.0719468	-0.036717	0.161519	-0.0776162	-0.290995	-0.472906	-0.369365	0.344513	-0.290995	-0.831418	0.446056	3.47741	0.345151	0.0992552	0.2841	0.0822058	0.377778	0.330261	14
HMGN1	blue	-0.0187612	0.739688	-0.448761	-0.113554	0.133447	-0.123959	-0.153699	-0.329909	-0.186566	0.0665035	-0.251506	-0.262155	0.0464448	0.736263	0.0162644	0.102191	-0.189548	0.736263	4.39353	0.000892736	3.18197	-0.149305	0.475083	0.0872229	0.1122	0.933333	0.0097402	14
HMGN2	blue	0.0698828	0.897076	-0.506771	-0.13678	-0.271353	-0.178141	-0.370475	-0.331299	0.0127274	-0.0985304	-0.315102	-0.115399	-0.0813558	0.797519	0.000939417	-0.0312725	-0.201928	0.797519	5.95783	0.000134086	5.9756	-0.170448	1.01853	0.0716967	0.186241	1	0.00406746	14
HMMR	blue	-0.110359	0.434513	-0.429763	-0.498468	0.207282	0.268845	-0.186925	-0.129598	0.028561	0.0385349	0.0813026	-0.506869	0.566803	0.827762	0.63189	0.450242	-0.497296	0.827762	4.25803	0.0072653	0.511297	-0.575675	0.294341	0.190548	0.0737548	0.955556	0.0305878	14
HNRNPA0	blue	0.246481	0.661384	-0.473877	-0.248097	-0.0874884	-0.0274869	0.00228435	-0.133913	0.0342943	-0.408301	-0.132015	-0.289202	0.120556	0.673177	0.26993	-0.0430345	-0.196698	0.673177	3.66004	0.00332942	2.51395	-0.254661	0.640205	0.15179	0.191672	0.888889	0.0194335	14
HNRNPA1	blue	0.0879794	0.775944	-0.565351	-0.0835809	-0.31787	-0.08611	-0.294612	-0.0514732	0.0311185	-0.366319	-0.266781	0.0738207	-0.159321	0.761183	0.097024	-0.17672	-0.173492	0.761183	3.48712	0.0146569	3.74821	-0.104495	0.391669	0.130326	0.0570958	0.955556	0.046451	14
HNRNPA2B1	blue	0.012247	0.725614	-0.682199	-0.194515	-0.280761	-0.104155	-0.0467994	-0.278479	0.0563872	-0.195124	0.0444157	-0.486016	0.308	0.828127	0.25361	-0.271381	-0.157456	0.828127	4.79213	0.00201317	3.01545	-0.215555	0.649995	0.154769	0.0931109	1	0.0145684	14
HNRNPC	blue	-0.110586	0.546525	-0.611399	-0.23382	0.0241975	-0.0478191	-0.234539	-0.0458618	0.232851	0.14119	-0.0653375	-0.458078	0.459237	0.66355	0.314614	-0.169579	-0.109884	0.66355	3.68285	0.00313721	3.29383	-0.071666	0.236056	0.0471818	0.0689592	0.933333	0.0187488	14
HNRNPR	blue	-0.0400124	0.736252	-0.660947	-0.422609	-0.0460145	-0.0676139	-0.0802171	-0.175995	0.13343	-0.0379765	-0.14467	-0.51756	0.388407	0.847431	0.744439	0.277875	-0.425903	0.847431	6.4023	3.62549e-05	0.998067	-0.470474	0.469565	0.0917149	0.11466	1	0.00233739	14
HNRPD	blue	0.174702	0.454894	-0.69664	-0.350077	-0.433203	-0.266963	0.150585	0.128274	0.240466	-0.0675985	0.267849	-0.343016	0.503487	0.634084	0.587724	-0.20385	-0.185767	0.634084	3.70509	0.00407248	4.25876	-0.124955	0.532151	0.0621154	0.166119	0.888889	0.0220415	14
HNRPDL	blue	0.00727646	0.599565	-0.604269	-0.174978	-0.187276	-0.308972	0.0133839	-0.251601	-0.0432638	0.0771586	0.113339	-0.4502	0.2725	0.779756	0.257094	-0.0715712	-0.175999	0.779756	4.61044	0.00093889	2.47942	-0.200649	0.497494	0.111024	0.102975	0.955556	0.00991536	14
HNRPH1	blue	-0.287059	0.598611	-0.4258	0.192431	0.12337	0.250899	-0.298178	-0.239371	-0.0254244	-0.216416	-0.415699	-0.13533	-0.150625	0.41153	-0.214232	-0.348156	0.0387726	0.41153	2.07313	0.0669051	-26.2254	0.011133	0.291968	0.0386983	0.129819	0.755556	0.112401	14
HNRPK	blue	-0.140262	0.473851	-0.299303	0.15098	-0.0699044	-0.0737734	-0.488656	-0.240928	-0.0355941	0.00931398	-0.244514	-0.0651678	-0.177397	0.311745	-0.219567	-0.175997	0.0359198	0.311745	0.969388	0.372961	7.16362	-0.0235566	0.168751	0.18236	0.0781002	0.644444	0.301022	14
HNRPM	blue	0.232111	0.788511	-0.709213	-0.358245	-0.398738	-0.10028	-0.0248767	-0.0862067	0.24381	-0.195661	-0.102234	-0.405662	0.403374	0.713217	0.719433	-0.216939	-0.235613	0.713217	4.452	0.000948681	1.76232	-0.324089	0.571148	0.0902114	0.179715	1	0.00994481	14
HOOK2	blue	0.116464	0.409296	-0.474487	0.132772	-0.0947516	0.0762497	0.190273	0.0458586	0.0149107	0.0179039	-0.398986	-0.16251	0.102474	0.041034	-0.0140295	-0.390846	0.11087	0.041034	0.155053	0.879688	-1.25845	0.131753	0.165804	0.155832	0.154739	0.555556	0.468302	14
HOXA10	blue	0.255616	0.325656	-0.477381	-0.28977	0.139785	0.0802005	0.154734	0.147564	0.41122	-0.24601	-0.0246763	-0.133815	0.34894	0.554224	0.626128	0.0645468	-0.259441	0.554224	2.85776	0.0148499	0.796099	-0.388251	0.309087	0.121017	0.211892	0.866667	0.0466528	14
HOXA5	blue	0.0708874	0.242634	0.116665	-0.0351279	-0.0141641	-0.0591364	-0.0812483	-0.140981	0.169407	-0.134933	-0.239903	-0.00656825	-0.187776	0.0677486	-0.0780524	0.0810944	-0.0288389	0.0677486	0.245217	0.811534	-1.95221	0.109727	0.214211	0.324086	0.27662	0.533333	0.446953	14
HOXA7	blue	0.0651764	0.506385	-0.370585	0.024587	-0.253118	-0.112074	-0.232757	-0.155884	-0.106117	-0.193979	0.1371	-0.0408479	-0.0917205	0.523741	-0.478201	-0.181439	-0.0195168	0.523741	2.46602	0.0299686	-6.42529	0.075128	0.482719	0.103238	0.129076	0.844444	0.0694929	14
HOXA9	blue	0.0582952	0.749038	-0.472727	-0.144511	-0.217881	-0.108128	-0.183158	-0.130962	-0.0104816	-0.129927	-0.380734	-0.0248042	-0.0427099	0.527348	0.338342	0.0382585	-0.186793	0.527348	2.90998	0.0185587	11.6072	-0.0834301	0.968392	0.0581017	0.356753	0.888889	0.0528573	14
HOXB2	blue	0.123926	0.561113	-0.15463	-0.181413	-0.302612	-0.185742	-0.312196	-0.395511	-0.161172	-0.432513	-0.0425845	-0.0441953	-0.222162	0.624451	-0.162219	0.1933	-0.191743	0.624451	3.65734	0.00480716	6.90887	-0.170197	1.17587	0.111057	0.35089	0.933333	0.024093	14
HOXB5	blue	0.118091	0.795233	-0.397596	-0.148855	-0.231974	-0.231851	-0.289718	-0.350707	0.00657239	-0.273529	-0.23641	-0.102983	-0.199869	0.669621	-0.171479	0.151911	-0.197854	0.669621	4.14421	0.00234109	7.20303	-0.207591	1.49528	0.115229	0.394418	1	0.0157869	14
HOXB6	blue	-0.0603879	0.458562	-0.15579	-0.234547	0.219803	-0.213991	-0.2985	-0.362729	-0.0675692	-0.144506	-0.0550874	-0.181858	-0.109443	0.634744	0.453986	0.49756	-0.328928	0.634744	3.85443	0.0044363	2.06991	-0.47587	0.985006	0.0582713	0.374506	0.911111	0.0232188	14
HOXB7	blue	0.144719	0.538406	-0.523168	-0.578834	-0.118828	0.0304572	-0.0155852	-0.0654905	0.516751	-0.275009	-0.000803662	-0.4812	0.465574	0.83945	0.725412	0.389784	-0.50614	0.83945	4.5424	0.00498177	0.406598	-1.19805	0.487123	0.342054	0.143634	0.955556	0.0247384	14
HOXD10	blue	0.372616	0.133183	-0.142819	-0.159452	-0.329438	-0.143832	0.359331	0.249235	-0.0892089	-0.311804	0.162901	0.352027	-0.05438	0.308495	0.0333888	-0.0756279	-0.0705665	0.308495	1.13997	0.284556	-4.01369	0.0801975	0.321888	0.16706	0.130542	0.666667	0.261628	14
HOXD11	blue	0.203392	0.219848	-0.412641	-0.271582	-0.332022	-0.0546235	0.60106	0.0483117	0.00387186	-0.306465	0.288959	-0.177848	0.337896	0.549903	0.314385	-0.237297	-0.181877	0.549903	2.67985	0.0200922	17.6888	-0.0259645	0.459279	0.108721	0.144798	0.911111	0.0551932	14
HOXD13	blue	0.303494	0.0452885	-0.0770002	0.0945619	-0.115072	-0.214701	0.16468	0.211848	0.0371876	-0.0801113	-0.181099	0.293874	-0.1144	-0.0196511	0.022628	-0.10586	0.0266078	-0.0196511	-0.0713816	0.94456	0.407194	0.00320706	-0.0013059	0.0477041	0.0414907	0.466667	0.485567	14
HOXD4	blue	0.0868619	0.378725	-0.340845	-0.00951819	-0.0862596	0.0241266	0.137846	-0.0806834	-0.134172	-0.0342505	-0.0996665	-0.0126318	0.0187589	0.383928	0.237127	-0.00298866	-0.155777	0.383928	1.87973	0.0896212	2.28587	-0.217088	0.496236	0.132154	0.355727	0.688889	0.134859	14
HRH3	blue	0.00827076	0.533556	-0.221518	-0.0384317	-0.12584	-0.102455	-0.234486	-0.251978	-0.0497961	0.0598376	-0.316795	-0.0488462	-0.124953	0.365443	-0.167644	0.220551	-0.136829	0.365443	1.67699	0.120052	7.56083	-0.0461004	0.348557	0.119252	0.202885	0.822222	0.159337	14
HRSP12	blue	-0.0285902	0.0730448	-0.198774	-0.148915	0.230938	-0.142667	0.00287256	0.100192	-0.187387	0.374917	-0.087182	-0.420626	0.449217	0.116488	0.32862	0.130026	-0.139699	0.116488	0.378072	0.716826	35.2061	-0.152412	-0.00432914	0.337463	0.198824	0.511111	0.422524	14
HS2ST1	blue	0.157684	0.571283	-0.196808	-0.503245	0.186616	-0.390532	-0.241019	-0.445913	-0.12098	0.16067	0.0521322	-0.438644	0.173203	0.883232	0.630174	0.719686	-0.571007	0.883232	6.54616	0.000139307	0.557832	-1.21789	0.67938	0.231491	0.174395	1	0.00406746	14
HSBP1	blue	-0.292954	0.188592	-0.476104	0.386366	-0.113959	0.194495	-0.223651	-0.123392	-0.291185	-0.297295	0.208817	-0.245487	0.192267	-0.263323	-0.482415	-0.66947	0.392398	-0.263323	-0.771174	0.475457	1.76973	0.540324	0.305314	0.287691	0.100512	0.377778	0.341742	14
HSD11B2	blue	0.175673	0.795868	-0.527854	-0.115902	-0.264048	0.0189736	-0.296403	0.0764423	-0.033695	-0.220706	-0.510875	0.121004	-0.0742402	0.47684	0.0454625	-0.224232	-0.114717	0.47684	2.24033	0.0447711	8.63716	-0.0591515	0.510901	0.14626	0.208213	0.795455	0.0878593	14
HSD17B3	blue	0.0563785	-0.140554	0.0531357	0.458567	-0.103102	0.0765335	0.570138	-0.151048	-0.147777	-0.0779733	0.0337622	0.104926	-0.247497	-0.657581	-0.42684	-0.601933	0.415633	-0.657581	-2.7272	0.0326325	32.6511	0.292219	0.00894976	0.0918016	0.0485907	0.133333	0.0728206	14
HSD17B6	blue	0.111615	0.228066	0.269541	-0.294599	-0.148921	-0.216813	0.0259587	-0.225192	-0.20472	0.172441	-0.304659	-0.0118542	-0.234073	0.481323	0.105552	0.515877	-0.281441	0.481323	2.03206	0.0693003	0.809398	-0.247492	0.20032	0.161658	0.149771	0.777778	0.114793	14
HSD17B7	blue	0.0712789	0.462401	-0.472522	0.0839835	-0.215582	0.0855622	-0.104024	0.117403	0.237797	-0.110813	-0.235607	-0.173277	0.144046	0.0609327	-0.196093	-0.36925	0.151486	0.0609327	0.178456	0.864894	-1.2087	0.141875	0.171484	0.153542	0.0628783	0.466667	0.463619	14
HSF2	blue	-0.0863148	0.852225	-0.684336	0.0298824	-0.249255	0.0930395	-0.208588	-0.217021	-0.0661097	-0.325801	-0.329815	-0.228289	0.0647401	0.579351	-0.335224	-0.793423	0.0205797	0.579351	3.14059	0.00957511	-4.90928	0.147253	0.722908	0.0773018	0.166197	0.866667	0.0364428	14
HSP90AA1	blue	-0.395375	0.479752	-0.721175	0.211604	-0.0962015	0.213289	-0.110348	-0.146671	-0.0039393	-0.500059	0.0910986	-0.427647	0.321732	0.11295	-0.399162	-0.782858	0.276878	0.11295	0.354561	0.734523	-1.20649	0.399023	0.481418	0.205666	0.108183	0.622222	0.426802	14
HSPA14	blue	0.055162	0.505777	-0.75293	-0.302541	0.131857	-0.00655096	0.0709001	0.0443902	0.286489	-0.0126025	0.0246282	-0.537191	0.627862	0.629707	0.589163	-0.137903	-0.189772	0.629707	3.02714	0.0122951	1.43078	-0.211901	0.303183	0.123006	0.117569	0.866667	0.041962	14
HSPA2	blue	-0.0267538	0.413721	-0.25101	0.160127	-0.229057	0.16393	0.286768	-0.296022	-0.159905	-0.3571	-0.366522	-0.122312	-0.180248	-0.147105	-0.473734	-0.660889	0.331755	-0.147105	-0.49528	0.634601	1.6735	0.70945	0.423933	0.481998	0.316231	0.511111	0.395531	14
HSPBP1	blue	0.110689	0.208141	-0.330588	0.513904	-0.348882	0.0132764	0.114198	-0.14297	0.0867789	-0.328428	0.0893356	0.0776492	-0.12816	-0.477576	-0.675306	-0.739941	0.536375	-0.477576	-1.73997	0.127201	4.11499	0.460648	0.111944	0.173703	0.099953	0.266667	0.164704	14
HTATSF1	blue	0.11468	0.787052	-0.730977	-0.178443	-0.201504	-0.152457	-0.120342	-0.265843	0.274353	-0.123113	-0.0382398	-0.431847	0.313197	0.777199	0.226319	-0.264249	-0.164397	0.777199	4.46892	0.001363	2.78093	-0.251376	0.699058	0.161323	0.138586	1	0.0121432	14
HTR1F	blue	0.0123408	0.238589	-0.113901	0.175986	-0.255183	-0.109178	-0.278341	0.117	-0.0670596	-0.245408	-0.14707	0.420149	-0.379208	0.144188	-0.480639	-0.276339	0.129328	0.144188	0.590429	0.565921	-1.55712	0.112217	0.174735	0.0643805	0.0840656	0.555556	0.373693	14
HTR2A	blue	0.404452	0.259403	0.0900914	-0.194763	-0.147288	-0.158308	-0.0408438	0.0830712	0.08965	-0.0560569	-0.22799	0.118402	-0.188033	0.350865	0.309016	0.309156	-0.226953	0.350865	1.35579	0.206523	1.27327	-0.0629904	0.080204	0.0801073	0.0688317	0.711111	0.218232	14
IARS	blue	-0.0494611	0.357985	-0.527777	-0.416311	0.190655	-0.00584853	-0.227294	0.0236374	0.134665	0.0545636	0.124445	-0.541892	0.63143	0.863359	0.766299	0.194596	-0.382524	0.863359	6.50607	4.79688e-05	0.491693	-0.436592	0.214669	0.0701326	0.0714249	1	0.0025199	14
ICA1	blue	0.338646	0.540713	-0.133435	0.0335545	-0.0323362	-0.356226	-0.541747	-0.17805	0.151838	0.162713	-0.287332	0.172394	-0.344237	0.615431	-0.297338	0.278435	-0.119974	0.615431	3.44626	0.00556559	5.86932	-0.084032	0.49321	0.0711542	0.151633	0.911111	0.0263721	14
ICMT	blue	-0.14841	0.470715	-0.285401	0.0555458	-0.244132	-0.1574	-0.195252	-0.513599	-0.180688	-0.181371	0.129777	-0.415998	0.0876567	0.349826	-0.419262	-0.413438	0.121172	0.349826	1.3641	0.203192	-2.80273	0.135896	0.380881	0.134367	0.119162	0.711111	0.216258	14
ID2	blue	-0.0286698	0.439034	-0.224168	0.163701	-0.274887	-0.00766117	-0.255859	-0.262971	-0.143815	-0.581212	0.117723	0.12657	-0.359947	0.596538	-0.654091	-0.321617	0.0910783	0.596538	2.37269	0.0511518	-4.79205	0.213294	1.02211	0.296145	0.168827	0.844444	0.0950048	14
ID4	blue	0.0113443	0.670246	-0.370631	-0.076141	-0.422594	-0.0777895	-0.352732	-0.300911	-0.293561	-0.343243	-0.0916521	0.00303318	-0.224168	0.907907	-0.167736	-0.0992716	-0.164818	0.907907	7.308	9.6253e-05	7.84369	-0.259255	2.03352	0.258889	0.177217	1	0.00353074	14
IFNA10	blue	0.267209	0.406541	0.143984	0.0816281	-0.20802	-0.279241	-0.394572	-0.339134	0.00653605	0.0153287	-0.223267	0.355089	-0.57037	0.411878	-0.508392	0.387777	-0.0886748	0.411878	1.75706	0.105931	2.85232	-0.0250398	0.0714215	0.0368493	0.0406945	0.777778	0.148175	14
IFNA14	blue	0.111874	0.162255	0.153761	0.177184	-0.205141	-0.291597	-0.271316	-0.420042	0.107779	0.300349	-0.0326774	0.113044	-0.359799	-0.0645824	-0.591734	0.00892826	0.13037	-0.0645824	-0.263954	0.796305	1.55098	0.0590317	0.0380609	0.047429	0.0637387	0.4	0.443335	14
IFRD1	blue	0.138044	0.517898	-0.399558	-0.433715	0.190029	-0.105535	-0.228376	-0.13924	0.261102	0.056951	-0.0230679	-0.419912	0.348927	0.87166	0.706639	0.416752	-0.482263	0.87166	7.1751	1.1828e-05	0.478681	-0.668287	0.319896	0.0847354	0.108572	1	0.00152514	14
IGSF1	blue	0.356259	0.177911	-0.0834461	-0.051144	-0.0831183	-0.123239	-0.0746466	0.18701	0.0618286	-0.0869087	-0.123281	0.352084	-0.12281	0.0655098	-0.219625	-0.0431113	0.019094	0.0655098	0.275755	0.78746	-1.51762	0.0766656	0.116349	0.0780384	0.120913	0.444444	0.441126	14
IGSF3	blue	0.0330313	0.34225	-0.560049	-0.155461	-0.273172	0.288677	0.325371	0.404634	0.155023	-0.113768	-0.470352	-0.238889	0.417257	0.10522	0.570661	-0.425907	-0.0446245	0.10522	0.433706	0.672202	133.548	-0.141096	-0.00105652	0.18994	0.261114	0.622222	0.408146	14
IHPK2	blue	0.246781	0.672188	-0.40539	0.0432869	-0.267968	-0.343297	-0.338041	-0.324766	0.099546	-0.0255797	-0.053556	-0.185291	-0.0513031	0.460727	-0.335955	-0.254594	-0.0109474	0.460727	1.90426	0.0864253	33.745	-0.0131927	0.44519	0.178973	0.160972	0.777778	0.131454	14
IKBKAP	blue	-0.117679	0.505827	-0.705905	-0.0292872	-0.139384	0.0948685	0.331413	-0.11674	0.00780072	-0.200079	-0.0434818	-0.585279	0.466303	0.408573	0.188417	-0.565556	0.0677237	0.408573	1.45928	0.187505	10.2144	-0.02501	0.255463	0.163957	0.100292	0.733333	0.206751	14
IL11	blue	0.306422	0.437892	-0.1324	0.0036984	-0.348625	0.0436216	-0.0118777	-0.00796947	-0.000657232	-0.309649	-0.21874	0.423189	-0.33735	0.438129	-0.155319	0.00255664	-0.0721287	0.438129	1.74173	0.114916	10.7127	-0.0114143	0.122278	0.0592215	0.0488332	0.777778	0.15538	14
IL11RA	blue	0.099693	0.264051	-0.0300792	0.363838	-0.117581	-0.131805	-0.216107	-0.110181	0.0922766	-0.249442	-0.0986223	0.402797	-0.5417	-0.28392	-0.668514	-0.489863	0.408662	-0.28392	-0.786348	0.471539	2.15586	0.406934	0.188757	0.270242	0.0628524	0.377778	0.33996	14
IL17RB	blue	0.328025	0.750612	-0.374974	-0.180017	-0.0845443	-0.307842	-0.411471	-0.217721	-0.054356	-0.083744	-0.0553808	0.148365	-0.210372	0.930676	-0.129989	0.399745	-0.294786	0.930676	9.17467	5.35162e-06	12.6394	-0.143908	1.81892	0.163017	0.138548	1	0.000952922	14
IL1A	blue	-0.1988	0.294326	0.0252274	0.252477	0.00682762	0.287827	-0.243059	-0.245375	-0.408186	-0.108961	-0.285574	0.175291	-0.386422	0.146655	-0.492814	-0.0695131	0.0923395	0.146655	0.516492	0.618643	-1.52215	0.217994	0.331821	0.175538	0.13325	0.6	0.389983	14
IL5RA	blue	0.122105	0.365058	-0.118663	-0.00657091	0.0435703	-0.00323027	-0.119167	-0.0248316	-0.0214042	0.0820549	-0.292515	0.014141	-0.0669563	0.30144	0.0557488	0.195251	-0.155517	0.30144	0.952185	0.379223	1.29123	-0.0501499	0.0647551	0.109535	0.0506416	0.644444	0.303257	14
ILF3	blue	-0.165291	0.679399	-0.721527	-0.320386	-0.222284	0.167622	0.0204519	-0.044584	0.133362	-0.0895684	-0.179351	-0.530057	0.564464	0.716249	0.668911	-0.193248	-0.24555	0.716249	3.53808	0.00724842	0.861669	-0.519702	0.447811	0.220484	0.161758	0.933333	0.0305774	14
IMMT	blue	-0.099158	0.403298	-0.571821	-0.487942	0.0593044	0.0959836	-0.083337	0.181821	0.111842	-0.11055	0.0295421	-0.508029	0.694121	0.818841	0.665981	0.0928702	-0.343962	0.818841	3.99342	0.0107966	0.390224	-0.426705	0.166511	0.14094	0.0469309	0.977778	0.0389658	14
IMPA1	blue	-0.457672	0.342721	-0.283146	0.370784	0.377506	0.0892708	-0.172417	-0.354401	-0.293379	0.182591	-0.330479	-0.256866	-0.0800611	-0.0750637	-0.422949	-0.404218	0.217489	-0.0750637	-0.29257	0.775155	1.27627	0.319521	0.250356	0.158739	0.175183	0.422222	0.437564	14
INA	blue	0.0526198	0.919719	-0.526626	-0.168094	-0.266882	-0.0290472	-0.279395	-0.295309	-0.105757	-0.223947	-0.4427	-0.120885	-0.0949834	0.756169	0.336154	0.184926	-0.249571	0.756169	5.4443	0.000562869	18.2616	-0.143316	2.61717	0.0567412	0.503858	1	0.00765196	14
INADL	blue	-0.126391	0.671923	-0.415726	0.051825	-0.137047	0.195232	-0.270193	-0.334436	-0.0353053	-0.161814	-0.265965	-0.163738	-0.116771	0.519858	-0.194559	-0.359868	-0.0498529	0.519858	2.50015	0.0279126	-4.27836	0.0947338	0.405306	0.0725708	0.100819	0.822222	0.0671515	14
INCENP	blue	0.419675	0.283922	-0.0500078	-0.0574687	-0.270625	-0.199779	0.036157	0.0722385	0.145971	-0.129772	-0.315638	0.398768	-0.326142	0.206558	-0.0241277	0.110823	-0.0882383	0.206558	0.680092	0.518809	12.6663	-0.00570765	0.072295	0.098871	0.0581315	0.688889	0.358277	14
ING1	blue	0.146439	0.837541	-0.61343	-0.210162	-0.228303	-0.0191459	-0.2792	-0.295789	0.0132572	-0.197868	-0.0926625	-0.228898	0.113624	0.696592	0.147849	-0.126528	-0.207617	0.696592	4.1855	0.00138189	17.7239	-0.0364691	0.646374	0.0792343	0.142612	0.955556	0.0121975	14
ING4	blue	0.406575	0.704411	-0.263675	-0.0156385	-0.416766	-0.12462	-0.206109	-0.250539	0.174097	-0.327379	-0.413911	0.0472207	-0.271971	0.396626	-0.173799	-0.164267	-0.0519946	0.396626	1.79518	0.0978607	-6.99627	0.0440216	0.307987	0.0828574	0.121474	0.733333	0.141674	14
INPP5E	blue	0.197115	0.54837	-0.509184	0.0789641	-0.189284	0.147897	-0.0950211	0.122092	0.462412	-0.353879	-0.400055	-0.118274	0.0642096	0.0475387	0.0281114	-0.508999	0.119241	0.0475387	0.209562	0.837863	-1.4266	0.0697952	0.0995696	0.0612987	0.128176	0.533333	0.455629	14
INPPL1	blue	0.296898	0.678534	-0.289903	-0.11142	-0.18034	-0.342727	-0.270366	-0.232178	0.112361	-0.0947993	-0.203868	0.00466683	-0.163589	0.590934	-0.129391	0.379971	-0.199153	0.590934	3.18378	0.00842287	3.92179	-0.218998	0.858864	0.157674	0.299589	0.955556	0.0337947	14
INSM1	blue	0.132151	0.957304	-0.544686	-0.184508	-0.287361	-0.125815	-0.302099	-0.311649	-0.0108252	-0.264644	-0.388656	-0.109836	-0.115603	0.790087	0.149907	0.0421941	-0.234735	0.790087	6.08727	0.000280133	172.965	-0.0245602	4.24806	0.0536939	0.699838	0.977778	0.00567616	14
INSR	blue	0.0415596	0.580679	-0.0733328	0.230791	-0.0896378	-0.218053	-0.27706	-0.364645	-0.0750515	-0.00635949	-0.56572	0.215423	-0.602033	0.269368	-0.640003	-0.0807558	0.0560221	0.269368	1.12192	0.284157	-3.37564	0.175807	0.59346	0.23252	0.290718	0.8	0.261487	14
IPP	blue	-0.194933	0.428288	-0.265622	0.505138	-0.0748808	0.131595	-0.121478	-0.275926	-0.0457617	-0.112202	-0.437823	-0.0263903	-0.352627	-0.103224	-0.609056	-0.503024	0.298055	-0.103224	-0.364933	0.72382	1.31188	0.4475	0.341113	0.229595	0.179646	0.355556	0.42419	14
IRS2	blue	-0.220627	0.295152	-0.121816	0.0514326	0.314327	0.0538487	-0.550729	-0.320763	0.0819208	-0.142615	-0.0110131	-0.16518	-0.0660451	0.428937	-0.225619	-0.0353128	0.0102242	0.428937	1.46764	0.191499	2.17147	-0.132782	0.288332	0.255692	0.130199	0.777778	0.209203	14
ISL1	blue	0.0106665	0.850682	-0.598525	-0.0103065	-0.368397	-0.161857	-0.235688	-0.33301	-0.0478253	-0.372983	-0.0949385	-0.0760115	-0.129146	0.827871	-0.724563	-0.897007	-0.0425262	0.827871	6.5489	4.7619e-05	-4.99834	0.955968	4.77825	0.238949	0.532497	1	0.0025199	14
ISYNA1	blue	0.245383	0.400601	-0.218668	0.0643574	-0.462761	-0.192069	-0.0958125	0.0715148	0.186246	-0.0886655	-0.332603	0.15033	-0.106915	-0.00115386	-0.306079	-0.432056	0.159775	-0.00115386	-0.00477489	0.996269	1.00603	0.216328	0.215032	0.15498	0.222791	0.466667	0.498263	14
ITGA7	blue	0.303584	0.240136	0.0203503	0.311878	-0.190818	-0.133199	-0.133213	-0.0546467	0.434534	-0.312886	-0.217268	0.399985	-0.519934	-0.323467	-0.432805	-0.420788	0.314463	-0.323467	-0.953794	0.385066	2.9774	0.2468	0.082891	0.163339	0.0534097	0.4	0.30512	14
ITGB1BP2	blue	0.200548	0.297714	-0.136323	0.0439599	-0.00335899	-0.136113	-0.272612	-0.193139	0.0602753	0.0483793	0.0643239	0.196463	-0.192637	0.35923	-0.0916485	0.24	-0.135644	0.35923	1.50148	0.160478	2.70328	-0.0381818	0.103216	0.0627566	0.0702143	0.711111	0.189102	14
ITGB3	blue	0.307327	0.0903151	0.179502	0.0674422	-0.257509	-0.247527	-0.145531	-0.0398018	-0.136922	0.0213212	-0.00331141	0.558929	-0.493518	0.203674	-0.493635	0.251115	-0.0508118	0.203674	0.84476	0.414845	-9.92253	0.00858803	0.0852149	0.0548296	0.0722617	0.644444	0.317974	14
ITGB3BP	blue	0.0477559	0.890958	-0.654428	-0.0904564	-0.192148	-0.0389459	-0.166306	-0.302228	-0.0547953	-0.204437	-0.289223	-0.270262	0.0440517	0.735899	-0.14757	-0.373424	-0.0906484	0.735899	4.60277	0.000631463	11.8807	-0.113414	1.34744	0.166742	0.270057	0.955556	0.00804469	14
ITIH4	blue	0.365739	0.437012	-0.0652591	-0.0602323	-0.0656934	-0.292576	-0.172669	-0.184026	0.0205322	-0.12126	-0.278695	0.228289	-0.320704	0.35981	-0.284898	0.196108	-0.112053	0.35981	1.62195	0.130981	4.67768	-0.0350546	0.163974	0.066215	0.103311	0.688889	0.167218	14
ITPR3	blue	0.126352	0.547126	-0.0478823	-0.0587821	-0.0544235	-0.0228127	-0.205832	-0.285882	-0.129705	0.177249	-0.594988	0.0556844	-0.292799	0.396654	0.115699	0.480275	-0.222425	0.396654	1.99275	0.0769492	2.82564	-0.155476	0.439318	0.0789331	0.287853	0.777778	0.122566	14
ITSN1	blue	0.168418	0.499627	0.10999	0.113784	0.190365	-0.216026	-0.297096	-0.411196	-0.0403286	-0.0993868	-0.462258	0.0986519	-0.548886	0.369537	-0.566358	0.126234	-0.0167066	0.369537	1.65812	0.123247	-5.65173	0.0546179	0.308686	0.0853219	0.127274	0.755556	0.161312	14
IVNS1ABP	blue	-0.114275	0.646434	-0.522367	0.0380672	-0.116269	-0.0508717	-0.111143	-0.312459	-0.0317543	-0.319695	-0.0215699	-0.190911	-0.0698833	0.719109	-0.207117	-0.338363	-0.0391582	0.719109	3.17268	0.0191903	-100.624	0.00962076	0.968077	0.270811	0.133879	0.888889	0.0538987	14
JARID2	blue	-0.222866	0.249619	-0.387836	-0.277514	-0.0809247	0.122935	0.00761859	-0.00267895	0.257261	-0.215513	0.00866769	-0.44182	0.409171	0.38041	0.495909	-0.0829972	-0.194995	0.38041	1.46327	0.177235	1.35056	-0.194808	0.2631	0.242879	0.197329	0.755556	0.199616	14
JMJD1B	blue	-0.119741	0.160015	0.116413	0.166442	0.541004	0.121238	-0.592842	-0.275084	-0.00622998	0.226311	-0.326908	-0.0910065	-0.203584	-0.0692459	-0.221491	0.124952	0.0420302	-0.0692459	-0.247542	0.809974	5.33249	0.0747184	0.0140119	0.189717	0.155398	0.422222	0.446451	14
JUND	blue	0.0825609	0.319463	0.117122	-0.188166	0.138884	-0.0677925	-0.226237	-0.0712218	0.0740798	0.295673	-0.586713	0.171628	-0.327186	0.433298	0.42396	0.53763	-0.366725	0.433298	1.69886	0.124025	0.133946	-0.6011	0.0805148	0.314079	0.249661	0.755556	0.162082	14
KALRN	blue	0.111086	0.746605	-0.379249	0.105183	-0.300111	-0.102548	-0.235122	-0.184027	-0.103744	-0.222657	-0.432469	0.196627	-0.311231	0.400056	-0.596195	-0.317878	0.0391863	0.400056	1.79704	0.097525	-2.72779	0.149004	0.406451	0.0831641	0.116653	0.733333	0.141499	14
KATNA1	blue	0.130971	0.699212	-0.794756	-0.165464	-0.378224	-0.0995592	-0.0393766	0.0310155	0.375945	-0.254208	-0.0137098	-0.296285	0.348574	0.654957	0.251263	-0.624132	-0.044454	0.654957	3.80933	0.00289978	-26.719	0.0203688	0.544233	0.0600379	0.123724	0.844444	0.0179394	14
KCNA2	blue	0.30192	0.0940168	-0.0450295	0.318822	0.03727	-0.0867655	-0.346771	0.0457013	-0.303027	0.100551	0.0195166	0.49137	-0.313958	-0.101516	-0.530568	-0.113893	0.181827	-0.101516	-0.335893	0.746463	1.68188	0.079181	0.0470788	0.0808066	0.0510341	0.444444	0.430703	14
KCNAB3	blue	0.213154	0.116189	0.0775908	0.18219	-0.141866	-0.0295134	-0.141405	0.264964	-0.0452612	-0.115104	-0.255725	0.655986	-0.511727	-0.186958	-0.532045	-0.176862	0.231958	-0.186958	-0.550397	0.604638	3.23399	0.105622	0.03266	0.123476	0.048233	0.444444	0.385264	14
KCNB2	blue	-0.0178865	0.720113	-0.415083	0.0705632	-0.221146	-0.0304611	-0.273016	-0.0978823	-0.172785	-0.298966	-0.461474	0.237931	-0.335392	0.489664	-0.473481	-0.423395	0.0276753	0.489664	1.96025	0.0832199	-3.28799	0.167026	0.549179	0.154924	0.118341	0.755556	0.128677	14
KCNC4	blue	0.314274	0.125447	-0.0194013	0.127208	-0.178129	-0.114161	-0.0940987	0.0741846	0.0756948	-0.0652562	-0.198113	0.457737	-0.301643	-0.1085	-0.35273	-0.170909	0.154643	-0.1085	-0.381619	0.711987	1.82466	0.124373	0.0681624	0.116812	0.0897254	0.377778	0.420599	14
KCNH2	blue	0.389673	0.49584	-0.370942	-0.187808	-0.34614	-0.236191	0.431495	-0.0532057	0.11752	-0.166836	-0.214271	-0.0339018	-0.00700796	0.67703	0.299512	0.171068	-0.251629	0.67703	4.08397	0.00192726	2.88133	-0.209043	0.602323	0.0810359	0.181393	0.977778	0.0141195	14
KCNJ6	blue	-0.139704	0.312717	-0.116491	0.25478	-0.106738	0.0122859	-0.360934	-0.0563173	-0.23359	-0.290974	-0.179484	0.419436	-0.42546	0.233103	-0.627515	-0.324844	0.126486	0.233103	0.886823	0.395824	-2.03513	0.130919	0.266438	0.112145	0.103805	0.622222	0.310007	14
KCNK3	blue	0.0771424	0.856201	-0.404489	0.0763084	-0.264413	-0.17089	-0.305549	-0.313336	-0.12413	-0.231163	-0.479665	0.0693369	-0.352065	0.570778	-0.780999	-0.551292	-0.00166796	0.570778	2.95978	0.0121732	-3.77074	0.374596	1.4125	0.180173	0.300845	0.8	0.0418878	14
KCNMB2	blue	0.101149	0.597565	-0.337626	0.172455	-0.326337	-0.0958656	-0.191301	-0.216035	-0.0988508	-0.317395	-0.182253	0.211492	-0.306124	0.297151	-0.854821	-0.687206	0.118431	0.297151	1.41226	0.188747	-2.29065	0.204676	0.468842	0.0625069	0.176299	0.755556	0.207637	14
KCNN1	blue	0.549867	0.409903	-0.171407	-0.150774	-0.323103	-0.252585	-0.0731273	0.149727	0.00253858	-0.233988	-0.192622	0.425839	-0.260507	0.430097	0.100109	0.266691	-0.204784	0.430097	1.75505	0.109857	0.872472	-0.123414	0.107676	0.0972719	0.0887443	0.8	0.151387	14
KCNQ2	blue	0.285798	0.262649	0.0245393	0.0833893	-0.130005	-0.165619	-0.157176	0.0305376	-0.125788	0.061663	-0.190933	0.455349	-0.372098	0.0737051	-0.496877	0.0323801	0.0540489	0.0737051	0.286351	0.779823	-1.57721	0.0653054	0.103	0.0889588	0.0970309	0.533333	0.438911	14
KCNV1	blue	-0.080887	0.331849	-0.0690536	0.000776081	0.0109992	0.109267	-0.34857	0.0290741	0.0755749	-0.162677	-0.325083	0.23755	-0.253888	0.375704	0.0252684	0.125779	-0.122938	0.375704	1.37742	0.206006	4.0311	-0.0146704	0.0591378	0.0438951	0.030733	0.622222	0.217894	14
KHDRBS1	blue	-0.0652366	0.810225	-0.643322	-0.274612	-0.190653	-0.00706437	-0.200448	-0.227119	0.147261	-0.00666426	-0.327939	-0.363522	0.216147	0.757998	0.562859	-0.0376003	-0.272699	0.757998	4.79142	0.000439914	2.04518	-0.193252	0.395235	0.0709643	0.100245	0.955556	0.00686484	14
KHDRBS3	blue	0.113062	0.626947	-0.517484	0.0327266	-0.377101	0.139748	-0.281173	-0.0342633	0.285774	-0.44376	-0.268516	0.0982788	-0.15826	0.563166	-0.0544594	-0.545255	0.0194899	0.563166	2.08398	0.0824683	-27.2895	0.0205603	0.561079	0.232946	0.114054	0.822222	0.127955	14
KHK	blue	0.452473	0.132574	-0.0222441	-0.17652	0.271918	-0.145954	-0.109048	0.181628	0.0164606	0.144199	0.034262	0.276392	-0.00947199	0.439001	0.281256	0.553908	-0.319602	0.439001	1.78752	0.104791	0.302047	-0.0885762	0.0267542	0.0481651	0.0429291	0.755556	0.147501	14
KHSRP	blue	-0.1932	0.437647	-0.293489	-0.215425	-0.106917	0.343467	-0.388336	-0.184365	0.271525	0.064796	-0.249684	-0.368203	0.252549	0.513459	0.36813	0.142189	-0.23575	0.513459	2.41165	0.0329999	1.08328	-0.156704	0.169753	0.0834996	0.106546	0.822222	0.0732106	14
KIF11	blue	0.0478025	0.724041	-0.64727	-0.487751	0.00291785	0.00442646	-0.0706784	-0.0329122	0.138655	-0.100506	-0.148087	-0.428153	0.479971	0.788653	0.81076	0.324756	-0.441258	0.788653	5.50441	0.000152637	0.656997	-0.954206	0.62691	0.142563	0.24937	1	0.004245	14
KIF15	blue	0.246403	0.807983	-0.652803	-0.461929	-0.0155033	-0.0987993	-0.152661	-0.0761573	0.278485	-0.0708524	-0.19775	-0.354745	0.407068	0.773636	0.713084	0.365777	-0.425795	0.773636	5.39904	0.000231518	1.45452	-0.831777	1.20984	0.158609	0.343273	1	0.00522227	14
KIF20A	blue	-0.0111186	0.563518	-0.565924	-0.563361	-0.00312342	0.0954445	-0.0403836	-0.16316	0.229134	-0.0462399	0.0672926	-0.620658	0.622869	0.801436	0.635745	0.293322	-0.444616	0.801436	3.79033	0.012702	0.472626	-0.968822	0.45789	0.355114	0.124807	0.888889	0.0425913	14
KIF22	blue	0.381823	0.755069	-0.567631	-0.428621	-0.273309	-0.152387	0.0497246	-0.103496	0.254137	0.0608506	-0.312192	-0.400933	0.326442	0.637713	0.658571	0.259888	-0.35649	0.637713	3.51844	0.00435337	1.20631	-0.449222	0.541899	0.145887	0.240974	0.933333	0.0229541	14
KIF23	blue	0.0354133	0.497526	-0.579569	-0.508124	-0.0680949	0.137278	-0.0355864	0.116024	0.463317	-0.0540422	-0.105126	-0.489727	0.639211	0.634162	0.700624	0.230989	-0.371486	0.634162	3.33473	0.00597548	0.638735	-0.377089	0.24086	0.111611	0.147925	0.911111	0.0275579	14
KIF2A	blue	-0.0831578	0.230952	0.117268	0.474088	0.124552	-0.0962996	-0.555375	-0.343618	-0.256093	-0.143356	-0.061393	0.350354	-0.600862	-0.193799	-0.762259	-0.356014	0.327686	-0.193799	-0.607968	0.565241	1.63024	0.308164	0.18903	0.175172	0.0878228	0.377778	0.373529	14
KIF2C	blue	0.267705	0.626077	-0.642693	-0.573936	-0.279362	-0.179439	0.110505	0.00509069	0.353474	-0.0529267	0.0905565	-0.380685	0.573004	0.77269	0.714761	0.346544	-0.447142	0.77269	4.60332	0.000825831	0.882864	-0.536643	0.473783	0.155301	0.155118	0.955556	0.00924735	14
KIF3B	blue	-0.366159	0.126169	-0.240789	0.58115	-0.205441	0.0288823	-0.0672637	-0.550258	0.0367412	-0.18586	0.233126	-0.257376	-0.152958	-0.45943	-0.649332	-0.661862	0.488499	-0.45943	-1.4464	0.208914	2.96171	0.553194	0.186782	0.240497	0.0795964	0.266667	0.219765	14
KIF3C	blue	0.291175	0.652576	-0.41517	-0.3858	-0.322207	-0.229354	-0.00788602	-0.196699	0.332289	0.0799451	-0.275128	-0.381524	0.254611	0.662504	0.561876	0.429448	-0.413113	0.662504	3.33606	0.00697967	0.946396	-0.342677	0.324308	0.142103	0.140639	0.911111	0.0299745	14
KIF4A	blue	0.0556279	0.588349	-0.647146	-0.591352	-0.079832	-0.0327449	0.0351939	-0.0764704	0.2546	-0.0328275	0.110356	-0.582853	0.680094	0.837466	0.778805	0.362405	-0.514115	0.837466	4.52794	0.00491991	0.389054	-1.59824	0.621803	0.450694	0.193052	0.977778	0.0245713	14
KIF5B	blue	0.00517814	0.445902	-0.373395	0.196794	-0.0324645	0.0970759	-0.198238	-0.348823	0.0213161	-0.364965	0.0476022	-0.177106	-0.139711	0.228675	-0.457393	-0.451705	0.195103	0.228675	0.79975	0.447015	-1.95328	0.176393	0.344543	0.171856	0.121129	0.688889	0.330431	14
KIF5C	blue	0.142317	0.951239	-0.535386	-0.161115	-0.296324	-0.157166	-0.289543	-0.339626	-0.00523323	-0.258255	-0.380348	-0.103164	-0.138195	0.806355	0.138574	0.0498342	-0.23764	0.806355	6.44785	0.000195173	65.73	-0.049087	3.22649	0.0233048	0.507475	1	0.00494333	14
KIFAP3	blue	-0.272716	0.352798	-0.347188	0.25792	-0.0600218	0.213803	-0.196157	-0.448998	0.148131	-0.0736029	-0.0993087	-0.511007	0.146359	-0.250054	-0.307379	-0.597693	0.304251	-0.250054	-0.751642	0.484139	2.83159	0.278769	0.0984495	0.222606	0.089435	0.222222	0.345616	14
KIT	blue	-0.073993	0.721508	-0.290398	0.160128	-0.119487	-0.15289	-0.386355	-0.454462	-0.223957	-0.16292	-0.410646	0.0149964	-0.416697	0.566279	-0.8233	-0.358297	0.0635581	0.566279	2.97458	0.0121906	-3.70761	0.584773	2.16811	0.253032	0.468301	0.8	0.0418878	14
KITLG	blue	0.428748	0.18225	-0.14723	-0.141865	-0.247371	0.00787192	0.017759	0.354865	0.224024	-0.184883	-0.0855449	0.366237	-0.0186331	0.0997956	0.146676	-0.0623851	-0.0446085	0.0997956	0.373495	0.716381	-1.96663	0.0491649	0.0966892	0.0924079	0.0874723	0.622222	0.422524	14
KLF10	blue	-0.24381	0.191057	0.03099	-0.108637	0.206458	-0.0200877	0.104248	-0.249172	-0.565263	0.22974	-0.3412	-0.274352	0.00286851	0.393842	0.118293	0.345488	-0.204606	0.393842	1.39385	0.205903	0.303961	-0.254891	0.0774768	0.203801	0.123794	0.755556	0.217894	14
KLF11	blue	0.143642	0.59235	-0.298652	-0.299362	-0.0578791	-0.164736	-0.00247998	-0.017612	0.0605974	0.222147	-0.584464	-0.238634	0.142259	0.470008	0.640876	0.274972	-0.288531	0.470008	2.37458	0.0378511	1.03513	-0.366455	0.379328	0.123804	0.288638	0.777778	0.0797275	14
KLF12	blue	0.086957	0.446509	-0.201491	-0.0874591	-0.163557	-0.0804736	0.140931	-0.115164	0.143891	-0.242624	-0.364165	-0.0189831	-0.0679677	0.261051	0.178475	0.00154999	-0.0994112	0.261051	1.1722	0.265073	4.46021	-0.0247952	0.110592	0.0545682	0.101794	0.644444	0.252329	14
KLF7	blue	0.296623	0.325862	0.0171765	-0.201924	-0.327393	0.0363011	0.194357	-0.0397555	-0.206751	-0.164416	-0.407616	0.0720461	-0.221468	0.472158	0.165196	0.284523	-0.203359	0.472158	2.39372	0.0367781	0.756484	-0.26442	0.200029	0.0751626	0.178879	0.755556	0.0782081	14
KLHDC2	blue	0.0465732	0.449422	-0.260242	0.0897514	0.0505449	-0.0760534	-0.229089	-0.217122	-0.0565489	0.138529	-0.290794	-0.186193	-0.0746266	0.137022	-0.294699	-0.170814	0.0579957	0.137022	0.558896	0.586592	9.32071	-0.0132944	0.123913	0.15044	0.194002	0.644444	0.380368	14
KLHL3	blue	-0.251867	0.37873	-0.134076	0.332361	0.00551414	-0.0422214	-0.14303	-0.342515	-0.13855	-0.194707	-0.266018	-0.0137548	-0.396021	-0.0209589	-0.798135	-0.580603	0.269408	-0.0209589	-0.0902413	0.929643	1.06028	0.490957	0.463045	0.151269	0.26978	0.4	0.481856	14
KLK12	blue	0.0435133	0.411618	-0.18996	-0.047031	-0.159452	-0.0982138	-0.23044	-0.286169	-0.138091	-0.264344	-0.169894	0.00979035	-0.220557	0.519992	-0.162466	0.0829019	-0.140185	0.519992	2.79769	0.0201712	-29.3888	0.0319579	0.939206	0.0912139	0.311193	0.777778	0.0553032	14
KLRA1	blue	0.126036	0.313975	-0.0117345	0.195565	0.145746	-0.0411527	-0.37403	-0.220225	-0.0389052	0.242188	-0.379571	0.139949	-0.360895	0.201156	-0.343454	0.180634	-0.0426327	0.201156	0.793763	0.443856	-7.55642	0.00611849	0.0462339	0.0343165	0.0371011	0.6	0.329091	14
KPNA2	blue	-0.0690344	0.491073	-0.543473	-0.558851	0.0605774	0.0361938	0.00978883	-0.128838	0.0437337	0.0596489	0.0819363	-0.663384	0.630338	0.754462	0.662411	0.387544	-0.529535	0.754462	2.97329	0.0381142	0.299739	-1.23398	0.369872	0.531556	0.0917791	0.866667	0.0798684	14
KPTN	blue	0.221086	0.618036	-0.538901	-0.414918	-0.111238	-0.227894	0.209182	-0.203213	0.211062	-0.226308	0.118517	-0.409685	0.386527	0.823964	0.494459	0.147083	-0.34018	0.823964	4.92511	0.00121803	1.35104	-0.265924	0.359275	0.104332	0.0723114	1	0.0116284	14
KRT38	blue	0.165549	0.239941	-0.1227	0.133439	-0.121787	0.0104724	-0.0688101	0.0148047	-0.00336027	0.00809417	-0.182251	0.265396	-0.213405	0.255157	-0.184584	0.0365604	-0.0309547	0.255157	1.09089	0.296744	-211.931	0.000315715	0.0669096	0.0349781	0.0500308	0.622222	0.267148	14
KTELC1	blue	-0.165544	0.424429	-0.486603	-0.269972	-0.165098	0.312078	0.267752	-0.148538	0.194046	-0.320928	-0.025626	-0.55412	0.412179	0.554756	0.485449	-0.206723	-0.19667	0.554756	2.67663	0.0203674	2.02141	-0.137286	0.277512	0.0965914	0.121186	0.866667	0.0556014	14
L1CAM	blue	0.0680439	0.723513	-0.344654	0.0904811	-0.34513	-0.115981	-0.241867	-0.240287	-0.0530355	-0.104955	-0.419099	0.167374	-0.318354	0.390333	-0.649967	-0.437433	0.0619611	0.390333	1.75355	0.104992	-2.80075	0.217818	0.610054	0.127942	0.183477	0.733333	0.147642	14
LAMP1	blue	-0.0891792	0.168488	0.0346452	-0.00302525	0.00747338	0.081385	0.0592647	-0.335513	-0.13823	-0.0148455	0.0543518	-0.101973	-0.129022	0.142972	-0.0796364	0.00380556	-0.00241818	0.142972	0.577748	0.574301	0.258903	-0.0740858	0.019181	0.101569	0.125475	0.622222	0.376418	14
LANCL1	blue	-0.0217253	0.634412	-0.474134	0.0159441	0.0810198	0.0319057	-0.127107	-0.115877	-0.149862	-0.0812234	-0.490657	-0.223326	0.0365764	0.350951	-0.077881	-0.312633	0.0103158	0.350951	1.65604	0.126391	-8.13637	0.0471649	0.383751	0.0856983	0.184297	0.733333	0.164039	14
LAPTM4A	blue	-0.137206	0.200529	0.101728	0.131924	-0.11835	-0.0198255	-0.403789	-0.195389	-0.153563	-0.196614	-0.173351	0.0965398	-0.367862	0.0659818	-0.463017	-0.0897817	0.0904979	0.0659818	0.256521	0.802176	-1.40126	0.137933	0.19328	0.145442	0.159371	0.511111	0.444709	14
LAT	blue	-0.140255	0.207497	0.109741	0.285734	-0.117816	0.124373	-0.074557	-0.307226	-0.0341961	-0.332504	-0.156869	0.180142	-0.420831	-0.120816	-0.633697	-0.396592	0.252043	-0.120816	-0.524497	0.609881	1.59125	0.350806	0.220459	0.120892	0.217133	0.377778	0.386982	14
LBR	blue	0.0166662	0.73264	-0.481506	-0.323326	0.212366	0.0282149	-0.316787	-0.126477	0.145245	-0.00474911	-0.454264	-0.35824	0.24314	0.594455	0.45162	0.251432	-0.301765	0.594455	3.15033	0.00858415	1.71838	-0.382394	0.6571	0.168916	0.283449	0.8	0.0341049	14
LCAT	blue	0.343643	0.486326	-0.0465927	-0.026543	-0.143954	-0.0684299	-0.151077	0.121575	-0.0752023	-0.251675	-0.516196	0.386358	-0.411511	0.257247	-0.224611	0.0433641	-0.0431051	0.257247	0.982613	0.348912	-4.44122	0.0590309	0.262169	0.152258	0.139843	0.644444	0.291985	14
LEMD3	blue	-0.0226799	0.769801	-0.65149	-0.233899	-0.0950179	-0.0386184	-0.174033	-0.308121	0.201517	-0.344076	-0.0663484	-0.493335	0.292801	0.785112	0.494204	-0.143575	-0.238273	0.785112	4.41589	0.00191971	2.83326	-0.187953	0.53252	0.129961	0.0986386	1	0.0141195	14
LGALS8	blue	-0.00638826	0.296566	0.0588675	0.543766	-0.0588632	0.0362003	-0.44522	-0.184998	-0.35942	-0.23032	-0.350951	0.475234	-0.66561	-0.350912	-0.849116	-0.634831	0.460593	-0.350912	-1.38857	0.194741	2.10758	0.377804	0.17926	0.104676	0.0974054	0.266667	0.211172	14
LGI1	blue	0.365764	0.152763	-0.0899597	0.127753	-0.214686	0.063196	-0.00662015	0.216443	0.261612	-0.336752	-0.194131	0.479792	-0.244009	-0.177705	-0.299882	-0.176935	0.136591	-0.177705	-0.668308	0.518921	2.43972	0.0417186	0.0170998	0.0270191	0.0250395	0.4	0.358277	14
LGR4	blue	-0.0724178	0.448092	-0.0929962	-0.068496	0.104726	-0.241283	-0.0643423	-0.242627	-0.0324035	0.283158	-0.448642	-0.0766579	-0.155864	0.463107	0.0770009	0.462995	-0.232431	0.463107	2.33341	0.0407689	2.57737	-0.182378	0.470055	0.108971	0.257496	0.8	0.0831618	14
LGR5	blue	0.14011	0.44992	-0.338846	-0.0548935	-0.302147	-0.118434	0.32172	-0.0890067	0.336849	-0.230051	-0.300287	-0.125481	0.000492999	0.390294	0.264358	-0.671786	-0.115749	0.390294	1.9617	0.0814365	-8.40122	0.0781049	0.656177	0.0727241	0.285564	0.688889	0.126772	14
LHX2	blue	0.153814	0.846725	-0.632472	-0.317104	-0.308495	0.0356483	-0.203982	-0.152059	0.392304	-0.266586	-0.368852	-0.322017	0.20597	0.698821	0.500583	-0.367445	-0.274141	0.698821	4.51221	0.00143041	307.717	-0.00798621	2.45749	0.140432	0.528047	0.888889	0.0125052	14
LHX6	blue	0.21282	0.113782	-0.175421	0.365667	-0.29644	-0.0347698	0.141846	0.245026	-0.0608808	-0.353119	-0.0858773	0.477559	-0.275375	-0.26351	-0.449751	-0.600355	0.364122	-0.26351	-0.886961	0.404612	3.38793	0.35869	0.105873	0.244024	0.147305	0.377778	0.313554	14
LIFR	blue	-0.117671	0.354359	-0.219191	-0.134918	-0.046295	-0.00150187	-0.149538	-0.0805198	0.0669685	0.197088	-0.293176	-0.151734	0.0879321	0.206418	0.228775	0.131904	-0.108819	0.206418	0.990194	0.349842	468.072	-0.000611714	0.286326	0.043767	0.286455	0.488889	0.292343	14
LIG1	blue	0.224729	0.847931	-0.64977	-0.213735	-0.237268	-0.14795	-0.0202287	-0.212504	0.205854	-0.313922	-0.250826	-0.308173	0.153156	0.613147	0.164302	-0.410709	-0.101735	0.613147	3.50219	0.00565714	-99.3631	0.00891044	0.88537	0.0888754	0.233947	0.933333	0.0266279	14
LIN7B	blue	0.285416	0.160407	-0.470454	-0.114261	-0.354652	-0.0755548	0.0992784	0.176203	0.314304	-0.301236	0.478095	-0.0999983	0.397369	0.132326	0.161535	-0.361073	0.0229977	0.132326	0.447672	0.666812	-7.0211	0.0140764	0.098832	0.157211	0.105492	0.511111	0.406264	14
LIPE	blue	0.507014	0.403293	0.0545428	-0.358552	-0.0812828	-0.326017	-0.100133	-0.180844	-0.177258	0.11298	-0.281188	-0.0198307	-0.123508	0.608731	0.404336	0.67882	-0.423732	0.608731	3.10236	0.00922312	0.319665	-0.267246	0.0854291	0.0695239	0.0899415	0.888889	0.0356132	14
LMNB1	blue	0.0983467	0.8448	-0.601985	-0.418993	0.0367016	-0.0265672	-0.268234	-0.182195	0.078872	-0.226237	-0.256454	-0.391424	0.250124	0.807558	0.707361	0.375187	-0.412949	0.807558	5.77337	9.19262e-05	2.38237	-0.38382	0.914402	0.120181	0.190053	1	0.00343118	14
LMO2	blue	-0.0448812	0.520703	-0.191716	0.31188	-0.201029	-0.207536	-0.262781	-0.434265	-0.0339862	-0.336695	-0.206679	0.0816312	-0.462297	0.0924184	-0.73261	-0.754136	0.293582	0.0924184	0.374189	0.714855	-1.16982	1.12514	1.31621	0.314755	0.402088	0.511111	0.422	14
LMO3	blue	0.221157	0.574037	0.0546527	-0.0943774	0.151796	-0.367308	-0.415947	-0.319403	-0.252292	0.386987	-0.500616	0.0792436	-0.406486	0.63609	-0.465149	0.597583	-0.259215	0.63609	3.70803	0.00393372	4.98089	-0.420025	2.0921	0.247979	0.630466	0.822222	0.0215146	14
LOC399491	blue	0.00197205	0.758553	-0.546831	0.199229	-0.234957	0.137233	-0.298494	-0.216539	0.142026	-0.479671	-0.35896	-0.13463	-0.111909	0.299569	-0.486514	-0.729908	0.211125	0.299569	1.37175	0.197064	-2.23411	0.230546	0.515066	0.093871	0.184955	0.666667	0.2125	14
LOC51336	blue	-0.0322146	0.598601	-0.294869	0.022504	-0.252523	0.145403	-0.130166	-0.216227	-0.0553313	-0.10216	-0.337419	0.0102003	-0.163519	0.39007	-0.0935643	-0.047587	-0.0960779	0.39007	1.85176	0.0906935	-65.3107	0.00369811	0.241526	0.057941	0.114621	0.755556	0.13574	14
LOC63920	blue	-0.165002	0.619878	-0.496542	0.119961	0.105743	0.232545	-0.397226	-0.287778	0.0776209	-0.274872	-0.271017	-0.297105	0.0513162	0.40969	-0.186722	-0.479908	0.0779555	0.40969	1.73641	0.109917	-20.1758	0.00915652	0.18474	0.0686261	0.0742656	0.711111	0.151411	14
LOC649115	blue	0.247201	0.304897	-0.0790572	0.337807	-0.174807	-0.0382508	-0.0489926	-0.172104	-0.0773736	-0.0702188	-0.238729	0.432181	-0.500505	-0.0180274	-0.555739	-0.253324	0.212088	-0.0180274	-0.0567658	0.956454	1.05115	0.102293	0.0973159	0.0770399	0.0418774	0.511111	0.48869	14
LOC728844	blue	0.220375	0.684279	-0.510347	-0.0961197	-0.0310515	0.0220773	-0.135972	-0.0932605	0.148799	-0.456851	-0.196386	-0.0949397	0.0225632	0.604541	0.142724	-0.255643	-0.0990226	0.604541	3.2173	0.00753048	7.24748	-0.0674728	0.489008	0.0904962	0.147402	0.933333	0.0314455	14
LOC81691	blue	0.267593	0.830536	-0.565075	-0.0506841	-0.342095	-0.04148	-0.144902	-0.156742	0.248814	-0.128733	-0.41803	-0.125223	0.0115147	0.403349	-0.123961	-0.565812	-0.0291821	0.403349	2.03392	0.0720545	-6.969	0.0922403	0.642823	0.0708768	0.261256	0.688889	0.117711	14
LOXL2	blue	0.0413227	0.324602	0.171328	-0.452574	-0.087118	-0.278544	-0.18355	-0.421905	-0.184743	-0.0373549	-0.0581045	-0.142659	-0.1812	0.903349	0.583898	0.637793	-0.529488	0.903349	6.95897	0.000177677	0.500781	-1.2147	0.608297	0.220703	0.14112	1	0.00472521	14
LRP1B	blue	-0.0725835	0.260259	-0.146662	0.376026	-0.25221	0.144899	-0.347585	-0.165008	0.192699	-0.101636	-0.126059	0.0792471	-0.211111	-0.399997	-0.466329	-0.559106	0.356938	-0.399997	-1.39351	0.208107	4.64069	0.0618223	0.0133218	0.0302306	0.0172474	0.288889	0.219326	14
LSAMP	blue	0.205526	0.223514	-0.212131	-0.22561	-0.291273	0.0453296	-0.0947863	-0.0336402	-0.0994325	-0.221659	0.346479	0.0750347	0.0353155	0.501248	0.243667	0.270759	-0.234012	0.501248	2.57986	0.026371	2.49707	-0.120241	0.300251	0.0649054	0.14951	0.822222	0.0647496	14
LSM7	blue	0.348756	0.594741	-0.56215	-0.552549	-0.268522	-0.0940018	0.206638	0.0821649	0.180893	-0.108553	-0.204582	-0.40386	0.451497	0.823603	0.711606	0.376412	-0.482054	0.823603	4.74387	0.00201886	0.544311	-0.919385	0.500431	0.25483	0.156969	1	0.0145848	14
LUC7L	blue	0.286052	0.740179	-0.340948	-0.122378	-0.307581	-0.202214	-0.10443	-0.271482	-0.0678804	-0.187056	-0.291251	-0.114412	-0.153749	0.632208	-0.145468	-0.0582932	-0.135905	0.632208	3.66527	0.00418885	6.85676	-0.0876378	0.600912	0.0696272	0.174478	0.888889	0.0223816	14
LY6H	blue	0.0901852	0.577936	-0.273135	-0.0288458	-0.138068	-0.107135	-0.258204	-0.272957	-0.147781	-0.19397	-0.231028	-0.0388438	-0.195568	0.375739	-0.483877	-0.171427	-0.0759119	0.375739	1.87271	0.0936089	-11.3674	0.0562092	0.638953	0.0798782	0.300749	0.711111	0.138064	14
LYPD1	blue	0.144352	0.589966	-0.170909	-0.268235	-0.218898	-0.21978	-0.0812773	-0.341876	-0.181314	0.0947012	-0.327822	-0.0986608	-0.105237	0.662579	0.362333	0.391067	-0.311764	0.662579	4.07915	0.00266707	5.5769	-0.196103	1.09365	0.0838316	0.304865	0.888889	0.0169357	14
LZTS1	blue	0.0681968	0.632544	-0.118123	-0.370699	-0.175374	-0.0850341	-0.212516	-0.22503	-0.0637231	-0.0863867	-0.440338	-0.0502442	-0.130886	0.682787	0.572422	0.657467	-0.433695	0.682787	4.20193	0.00174763	1.47533	-0.266168	0.392684	0.0576025	0.145833	0.933333	0.0135287	14
MACF1	blue	-0.0132614	0.477541	0.0706548	0.072362	-0.200237	0.031168	-0.131187	-0.35511	-0.0996528	-0.0663392	-0.57357	0.00739872	-0.470273	0.29944	-0.289676	0.0443531	-0.0324421	0.29944	1.32449	0.210279	69.6238	-0.00459833	0.320153	0.130592	0.207518	0.755556	0.220601	14
MAD2L1	blue	0.0306068	0.499374	-0.629343	-0.650114	-0.0168614	-0.00800945	0.0488009	-0.0161171	0.232366	-0.0251962	0.163389	-0.635399	0.751082	0.844788	0.867997	0.448038	-0.558551	0.844788	5.26374	0.000931084	0.371079	-1.78157	0.661106	0.387557	0.255244	1	0.00989567	14
MADD	blue	0.578697	0.626392	-0.152392	-0.0644728	-0.265267	-0.4732	-0.275557	-0.17995	0.252302	-0.0874596	-0.241461	0.266939	-0.417235	0.634974	-0.2127	0.271009	-0.139432	0.634974	2.93179	0.0164767	2.55616	-0.0938789	0.23997	0.0880704	0.0721836	0.911111	0.049794	14
MAGEB4	blue	-0.075876	0.501362	-0.127238	0.121588	-0.271866	-0.074714	-0.394158	-0.238669	-0.0654795	-0.0947302	-0.239378	0.206191	-0.406233	0.320302	-0.657534	-0.146922	0.0595846	0.320302	1.38676	0.190751	-3.71085	0.0284492	0.105571	0.032656	0.0450153	0.688889	0.208923	14
MAGED4	blue	0.514719	0.773037	-0.490258	-0.459657	-0.256584	-0.330724	0.0268616	-0.0815185	0.203488	-0.0975069	-0.297832	-0.266055	0.159603	0.757932	0.69019	0.405715	-0.436576	0.757932	4.71683	0.000506144	1.30143	-0.947656	1.2333	0.279682	0.3682	0.977778	0.00733097	14
MAGEL2	blue	0.206916	0.178634	0.276953	-0.0849068	-0.191971	-0.176609	-0.0940569	-0.169729	-0.0819447	-0.062617	-0.202206	0.254026	-0.396713	0.2211	-0.297312	0.422427	-0.135567	0.2211	1.04409	0.323085	4.69467	-0.0398043	0.186868	0.0588896	0.20896	0.511111	0.280324	14
MAGI1	blue	0.109214	0.420616	-0.160774	0.223569	-0.138294	-0.0749307	-0.0752822	-0.281394	0.369396	-0.0452145	-0.225747	0.0250126	-0.281149	0.109717	-0.229444	-0.186556	0.0845361	0.109717	0.350504	0.736916	-1.56908	0.0680678	0.106804	0.0964324	0.0539862	0.6	0.427491	14
MAGOH	blue	0.089806	0.307102	-0.45856	-0.079793	-0.0874129	-0.00372928	0.424485	0.0211284	-0.108062	-0.0335007	-0.0255939	-0.309854	0.265542	0.324063	0.0342928	-0.226273	-0.0011402	0.324063	0.933868	0.39621	-5.77714	0.0432096	0.249628	0.212608	0.0604532	0.622222	0.310138	14
MAML1	blue	0.202027	0.388221	-0.0963984	0.0124201	0.222319	-0.0880888	-0.261117	-0.249464	0.286168	-0.0295384	-0.14794	-0.0923474	-0.150603	0.406985	-0.0527392	0.135275	-0.101958	0.406985	1.64682	0.130426	0.846595	-0.0696394	0.0589564	0.0573913	0.0529517	0.688889	0.16696	14
MAN1A2	blue	0.128207	0.222625	-0.138795	0.102576	-0.113062	-0.00119311	0.00885109	0.217163	0.0215489	-0.248696	-0.392014	0.160843	-0.179076	0.108895	0.0142511	-0.31302	0.0287509	0.108895	0.448189	0.662011	3.24077	-0.0189988	0.0615708	0.106342	0.14494	0.6	0.40473	14
MAP1B	blue	0.0508745	0.517168	-0.402414	0.0481844	-0.191605	0.0567781	-0.221659	0.0352491	-0.194274	-0.210414	-0.527723	0.0318024	-0.128043	0.314814	-0.0450077	-0.232719	-0.0326213	0.314814	1.21949	0.25085	-60.845	0.00241046	0.146664	0.0876464	0.0794394	0.711111	0.245065	14
MAP2	blue	0.0901641	0.586579	-0.471293	-0.337208	-0.153825	-0.0720381	-0.0531832	0.0170783	-0.0229831	-0.138805	-0.27218	-0.0998517	0.163449	0.636561	0.348546	0.322042	-0.297826	0.636561	3.5213	0.00436424	2.76991	-0.241714	0.669526	0.131842	0.222676	0.955556	0.0229609	14
MAP3K14	blue	-0.141673	0.304975	0.118921	0.0292916	-0.112716	0.2098	-0.300676	-0.173724	-0.210621	-0.0739982	-0.385706	0.127801	-0.322214	0.396044	-0.0275799	0.222051	-0.151466	0.396044	1.63563	0.130888	11.2194	-0.0165649	0.185848	0.0871274	0.0878831	0.777778	0.167218	14
MAP4K3	blue	-0.190226	0.257379	-0.148864	-0.0857439	0.361158	0.0359565	-0.249753	-0.00773804	0.1588	0.296665	-0.485095	-0.328427	0.163939	0.183224	0.417012	0.217086	-0.171804	0.183224	0.83193	0.424019	4.03127	-0.199557	-0.0495023	0.0705628	0.165994	0.666667	0.32207	14
MAPK14	blue	-0.386932	-0.145059	0.275826	0.311362	0.399307	0.0972185	-0.0732241	-0.167373	-0.701801	0.254331	-0.175784	0.0829766	-0.209381	-0.483022	-0.369857	-0.182211	0.221936	-0.483022	-2.4388	0.0332588	0.733706	0.113076	-0.0829642	0.0337678	0.072947	0.2	0.0735709	14
MAPK8	blue	0.301603	0.459242	-0.0715007	0.0409448	-0.158801	-0.0489615	-0.0715894	-0.198054	-0.069998	-0.383362	-0.287022	0.290257	-0.444316	0.546642	-0.180392	0.111025	-0.118213	0.546642	2.35777	0.0414937	4.85492	-0.0303325	0.147262	0.0572797	0.0489141	0.866667	0.0837802	14
MAPRE2	blue	0.190855	0.60383	-0.0283043	-0.252609	-0.0507274	-0.394785	-0.413216	-0.630982	-0.0293537	0.0104226	0.0168369	-0.0980196	-0.305097	0.942643	0.133021	0.786901	-0.421579	0.942643	11.439	8.74007e-08	1.02721	-0.606823	0.623335	0.0654475	0.0853321	1	7.43797e-05	14
MAPT	blue	0.216007	0.830414	-0.44831	-0.0479782	-0.210816	-0.130512	-0.325463	-0.207276	0.0216846	-0.127027	-0.436226	0.0506625	-0.2218	0.647716	-0.17274	-0.00832429	-0.168988	0.647716	3.86552	0.00328482	37.9358	-0.0412805	1.56601	0.135819	0.392994	0.866667	0.0192798	14
MARCKSL1	blue	0.0256204	0.794743	-0.434469	-0.414847	-0.274415	-0.177276	-0.283636	-0.377172	0.115858	-0.0985074	-0.110887	-0.263575	0.0745546	0.92242	0.673702	0.560702	-0.480461	0.92242	9.96932	3.79508e-07	1.58971	-0.872425	1.3869	0.125726	0.188556	1	0.000230692	14
MASP1	blue	0.478142	0.258052	-0.018066	0.0291834	0.0238728	-0.276786	-0.339976	0.0961306	-0.0800398	0.127696	-0.189689	0.49547	-0.309961	0.261735	-0.262923	0.199437	-0.0420417	0.261735	1.09599	0.294756	17.1242	-0.00405426	0.0694258	0.041057	0.0530027	0.577778	0.266505	14
MAT2A	blue	0.0219273	0.55059	-0.348998	0.143581	0.174818	0.116558	-0.391301	-0.0057449	-0.0579875	-0.10468	-0.452418	0.0964536	-0.218656	0.442798	-0.190372	-0.126331	-0.01417	0.442798	1.59188	0.156398	12.5914	-0.0223119	0.280938	0.164132	0.0966942	0.733333	0.186482	14
MATR3	blue	-0.317758	0.509562	-0.391908	-0.00236941	0.0713174	0.199912	-0.449919	-0.25561	-0.0721545	-0.125973	-0.27507	-0.220882	0.00717611	0.412939	-0.0767753	-0.256183	-0.042865	0.412939	1.95284	0.0755432	-52.7914	0.00646782	0.341446	0.0836677	0.149745	0.688889	0.121003	14
MBD1	blue	0.117826	0.575788	-0.31921	0.0494793	-0.258742	-0.250754	-0.029334	-0.31071	-0.269205	-0.29911	-0.087552	0.0319155	-0.244969	0.784017	-0.232594	-0.478264	-0.0407233	0.784017	5.31076	0.000189973	8.59973	-0.0636575	0.547437	0.0621536	0.0968372	1	0.00493187	14
MBD3	blue	0.53091	0.712464	-0.449624	-0.393605	-0.259065	-0.293395	0.0286323	0.0425503	0.29027	-0.148869	-0.335326	-0.00056581	0.0777012	0.668965	0.474073	0.330849	-0.350204	0.668965	3.60129	0.0037326	1.26321	-0.303584	0.383491	0.119891	0.14841	0.933333	0.0207887	14
MCM2	blue	0.0506825	0.720479	-0.739843	-0.542312	-0.230697	0.0343045	0.103213	-0.0238468	0.210372	-0.209853	-0.0758428	-0.524809	0.610448	0.821504	0.798911	0.0735285	-0.401479	0.821504	4.71039	0.00208745	0.79038	-1.19154	0.941766	0.385323	0.237987	0.955556	0.0149412	14
MCM3	blue	0.115019	0.711712	-0.577195	-0.607456	-0.101703	-0.0551816	-0.134709	-0.0651251	0.185269	-0.186199	-0.0495765	-0.440619	0.497547	0.873375	0.817234	0.344286	-0.493199	0.873375	6.00519	0.000390997	0.635492	-1.06949	0.679651	0.242191	0.16181	1	0.00649797	14
MCM3AP	blue	0.112753	0.370111	-0.0318544	-0.0540246	0.310825	-0.0236165	0.0411757	-0.128201	0.0446728	0.122031	-0.44944	-0.123689	-0.0617689	0.132273	-0.0288503	0.125789	-0.0560244	0.132273	0.58393	0.570919	13.4994	-0.111854	-0.0082859	0.0795262	0.158536	0.711111	0.375195	14
MCM6	blue	0.125914	0.622365	-0.468875	-0.733641	0.0463211	-0.138233	-0.0182407	-0.0785291	0.0047016	0.0656129	-0.0750515	-0.472048	0.509846	0.920205	0.878891	0.677557	-0.703473	0.920205	6.83387	0.000801683	0.30188	-2.0674	0.624106	0.365719	0.146171	1	0.00907245	14
MCOLN1	blue	0.41665	0.413229	0.00501178	-0.354377	-0.328237	-0.298942	0.0146923	-0.166684	0.109529	0.00516676	-0.0536424	0.0366497	-0.0576679	0.460423	0.260536	0.451918	-0.280248	0.460423	2.18576	0.0495915	1.31278	-0.178317	0.234091	0.101057	0.159335	0.8	0.093123	14
MCRS1	blue	0.588126	0.163757	-0.146224	-0.464763	-0.145829	-0.227809	0.102638	0.101428	0.539115	0.00497417	0.129188	0.0274332	0.245166	0.469014	0.618543	0.547842	-0.404063	0.469014	2.17357	0.0504959	0.0745525	-0.230566	0.0171893	0.0673464	0.0919629	0.755556	0.094239	14
MDK	blue	0.472962	0.571627	-0.237854	-0.23001	-0.361589	-0.434084	-0.173353	-0.12769	0.112983	0.048714	-0.175516	0.0142584	-0.0757543	0.565281	0.213549	0.365419	-0.284427	0.565281	2.63019	0.0233699	3.17776	-0.251936	0.800592	0.275513	0.290224	0.866667	0.0602675	14
MDM1	blue	-0.279453	0.644709	-0.377367	0.191324	-0.0186105	0.0474359	-0.377155	-0.462245	-0.127403	-0.180752	-0.326747	-0.22874	-0.12974	0.308025	-0.538497	-0.468753	0.104322	0.308025	1.26794	0.229997	-2.66551	0.0979379	0.261055	0.0850064	0.0965615	0.688889	0.232815	14
MDM2	blue	0.0646836	0.0447842	0.142207	0.437394	0.381278	-0.184068	-0.243769	-0.0434581	-0.171782	0.229407	-0.101923	0.441385	-0.470011	-0.410461	-0.693064	-0.108941	0.291598	-0.410461	-1.40278	0.208239	236.204	0.071796	0.000303957	0.0451342	0.0236705	0.311111	0.219326	14
ME2	blue	0.207785	0.569971	-0.354557	-0.279969	-0.255536	-0.322878	-0.301305	-0.0966833	0.102542	-0.243201	-0.0175577	-0.177015	0.0809086	0.898164	0.300235	0.235728	-0.317196	0.898164	7.28693	4.31275e-05	1.47725	-0.26157	0.386404	0.0687713	0.0563717	1	0.0025199	14
ME3	blue	0.0559414	0.310981	-0.107926	0.62032	-0.0999808	-0.124879	-0.354008	-0.201579	-0.251407	-0.130895	-0.180848	0.325221	-0.553286	-0.366365	-0.890702	-0.697637	0.510928	-0.366365	-1.32677	0.222367	1.93077	0.826008	0.427812	0.24799	0.169044	0.244444	0.228253	14
MECP2	blue	0.200905	0.686331	-0.303852	0.127859	-0.41511	-0.324737	-0.301737	-0.28292	-0.0141482	-0.031439	-0.255697	0.162205	-0.33341	0.411637	-0.54189	-0.404111	0.0995261	0.411637	1.54886	0.159349	-2.95624	0.187095	0.553099	0.191651	0.138241	0.733333	0.188159	14
MED1	blue	0.0709977	0.378118	-0.334051	0.0153676	-0.0517351	0.0066699	-0.0586258	-0.0836644	-0.146248	-0.267202	0.0246905	-0.112177	-0.0567132	0.497661	-0.230558	-0.141948	0.00498874	0.497661	1.72945	0.13641	-29.6804	0.0127022	0.377007	0.191098	0.0886229	0.777778	0.171524	14
MED12	blue	0.173641	0.157417	-0.0493438	0.182318	-0.231154	-0.171065	-0.367491	0.0655196	0.249039	-0.329718	-0.00341316	0.340582	-0.284048	-0.142207	-0.319216	-0.319178	0.227244	-0.142207	-0.373763	0.726358	2.93325	0.0801684	0.0273309	0.13896	0.0259732	0.533333	0.424817	14
MED13	blue	-0.0608089	0.416137	-0.248988	-0.0835253	0.144391	-0.138654	-0.516061	-0.137107	-0.15226	-0.237843	0.102018	-0.0100644	-0.11447	0.717297	-0.102766	0.101517	-0.162189	0.717297	3.53334	0.00744767	2.84747	-0.188507	0.536769	0.16631	0.120313	0.955556	0.0311302	14
MED14	blue	-0.0493578	0.570037	-0.233396	-0.257282	0.210294	-0.141247	0.0352717	-0.30636	-0.089995	0.0403678	-0.323907	-0.289567	0.0544987	0.631308	0.408684	0.406488	-0.333073	0.631308	3.77805	0.00448056	1.10319	-0.186248	0.205466	0.0239011	0.100889	0.888889	0.0233643	14
MED17	blue	-0.119964	0.556224	-0.539857	-0.349586	0.104252	0.0436272	-0.17975	-0.167447	-0.0383122	0.186187	-0.0606275	-0.481691	0.436758	0.667385	0.531643	0.372207	-0.378577	0.667385	3.516	0.00453468	1.93375	-0.243983	0.471801	0.13398	0.153277	0.955556	0.0235092	14
MED23	blue	-0.0392234	0.596636	-0.430258	-0.156386	-0.0361557	0.205277	-0.0464539	-0.144112	0.0589046	-0.183474	-0.385677	-0.309305	0.085327	0.616584	0.548642	0.158962	-0.301985	0.616584	3.20228	0.00761295	1.37796	-0.200671	0.276517	0.0883071	0.120031	0.866667	0.0316887	14
MED27	blue	0.0142673	0.610725	-0.692413	-0.376423	-0.338483	0.241642	-0.0426004	0.0712007	-0.0206326	-0.384014	0.00119051	-0.325486	0.395959	0.802425	0.552063	-0.108517	-0.290919	0.802425	4.28155	0.00414053	1.82277	-0.262187	0.477908	0.150486	0.0850496	0.977778	0.0222454	14
MEIS1	blue	-0.286387	-0.0397219	0.111169	0.446405	-0.0232936	0.115109	0.199577	-0.108337	-0.135652	-0.270989	-0.363034	-0.051215	-0.297803	-0.631075	-0.581126	-0.522813	0.426471	-0.631075	-3.1395	0.00927922	12.9302	0.996302	0.0770523	0.199462	0.214355	0.111111	0.0357645	14
MEIS2	blue	-0.105374	0.696968	-0.521565	0.13117	-0.187426	0.0276266	-0.016664	-0.244881	-0.11396	-0.211651	-0.452067	-0.233864	-0.0221472	0.190704	-0.424167	-0.801425	0.131596	0.190704	0.871736	0.403268	-1.81996	0.650283	1.18349	0.228843	0.567241	0.555556	0.313072	14
MEN1	blue	0.483611	0.52369	-0.348254	-0.405984	-0.212817	-0.510143	-0.0281287	-0.0458552	0.44399	0.276324	-0.0956568	-0.18573	0.212533	0.625878	0.501219	0.428068	-0.381552	0.625878	3.24145	0.00713721	1.11258	-0.31789	0.353678	0.127058	0.163647	0.888889	0.030356	14
MEOX2	blue	0.0214372	0.205937	0.103285	0.0212905	0.00335811	-0.0617118	-0.184217	-0.245	-0.132193	-0.0809987	-0.119789	-0.0457325	-0.25799	0.255323	-0.528587	0.191228	-0.0840701	0.255323	1.22642	0.25171	-7.38095	0.0855406	0.631371	0.10089	0.433474	0.533333	0.245597	14
MEST	blue	0.325857	0.76424	-0.469651	-0.636779	-0.175605	-0.301695	-0.0919535	-0.181962	0.249699	-0.103522	-0.066392	-0.361659	0.280226	0.91693	0.800455	0.819304	-0.647524	0.91693	8.08248	2.38825e-05	0.936701	-2.34976	2.20102	0.443276	0.347166	1	0.00188151	14
METTL3	blue	0.283032	0.598321	-0.65245	-0.29636	-0.179657	-0.0325607	0.173584	0.0279762	0.449102	-0.441164	0.0750658	-0.325636	0.401682	0.793202	0.387876	-0.258479	-0.15946	0.793202	3.8346	0.0102963	1.85625	-0.266168	0.494076	0.182668	0.0770652	0.977778	0.0379202	14
MGAT3	blue	0.279355	0.0449036	0.104484	0.263049	-0.0635423	-0.00137117	-0.272628	0.155797	0.140313	-0.191279	-0.1977	0.51088	-0.412584	-0.276361	-0.282703	-0.181299	0.196435	-0.276361	-0.84087	0.436177	11.25	0.176473	0.0156865	0.17692	0.0725427	0.333333	0.326239	14
MGAT4C	blue	0.0996551	0.383869	-0.259657	0.0387765	-0.0122279	0.0091447	-0.0129049	0.083692	-0.252861	0.161445	-0.291515	0.171682	-0.117969	0.433064	-0.00680291	0.164077	-0.148348	0.433064	1.82667	0.0955112	7.04599	-0.0130506	0.0919545	0.0402846	0.0410074	0.777778	0.139756	14
MINPP1	blue	-0.00412178	0.247132	-0.0056237	-0.205944	0.274921	-0.133618	-0.191745	-0.232116	-0.102221	0.098688	-0.111073	-0.181774	0.0180369	0.525429	0.376871	0.556882	-0.384284	0.525429	2.21449	0.0532365	0.659264	-0.389852	0.257016	0.224323	0.187097	0.866667	0.0974307	14
MKI67	blue	0.193681	0.560748	-0.541328	-0.423322	-0.330855	-0.0584933	-0.0843191	-0.00665873	0.567835	-0.124522	-0.00379671	-0.378818	0.449206	0.647727	0.563522	0.287999	-0.365382	0.647727	3.13475	0.0106065	2.52873	-0.279497	0.706773	0.23211	0.212401	0.933333	0.0386514	14
MKKS	blue	-0.118163	0.302567	-0.441324	-0.0947853	-0.0364956	0.275641	0.155443	0.0305986	-0.162919	-0.234898	-0.216154	-0.339414	0.348324	0.335281	0.379467	-0.444006	-0.0564664	0.335281	1.54267	0.150253	0.882316	-0.104485	0.0921883	0.0602197	0.11237	0.688889	0.182389	14
MKRN1	blue	-0.0814923	0.359292	-0.354493	0.0326498	0.172059	0.150889	-0.175903	-0.0712078	0.121164	0.260624	-0.450806	-0.298103	0.222807	0.0724872	0.183636	-0.192305	0.000721609	0.0724872	0.269593	0.792871	13.7213	-0.039957	-0.00291204	0.100422	0.0937932	0.6	0.442574	14
MLF1	blue	-0.330363	0.0627171	-0.277032	0.480829	-0.100398	0.169711	-0.0109179	-0.256036	0.102797	0.0486992	-0.0749497	-0.385722	0.132851	-0.484068	-0.381226	-0.602228	0.443126	-0.484068	-1.51728	0.193145	17.3931	0.804087	0.0462302	0.478988	0.141609	0.244444	0.210443	14
MLH1	blue	0.263189	0.455836	-0.146008	0.1583	0.0111211	-0.334835	0.061601	-0.359775	0.0877966	0.220134	-0.165119	-0.0965702	-0.164495	0.0212101	-0.467224	-0.227968	0.160897	0.0212101	0.0818591	0.936211	-1.07659	0.204511	0.220173	0.130377	0.140042	0.466667	0.483473	14
MLH3	blue	0.13806	0.363128	-0.289311	-0.00329697	0.269994	-0.034902	0.195035	-0.169629	0.0834825	-0.16878	-0.283964	-0.166664	0.0083977	0.210832	-0.0163188	-0.147219	0.00977893	0.210832	0.808994	0.436552	-3.93564	0.0490524	0.193053	0.127732	0.123969	0.644444	0.326405	14
MLL	blue	0.124005	0.761195	-0.285436	-0.0157085	-0.254502	-0.205282	-0.347625	-0.33717	-0.0413744	0.0648256	-0.360649	0.0676735	-0.284639	0.570548	-0.371074	-0.0256736	-0.0848348	0.570548	2.81442	0.0157012	19.601	-0.0411814	0.807195	0.183394	0.239232	0.844444	0.0482035	14
MLLT10	blue	-0.210447	0.434605	-0.209137	0.0508369	-0.215665	0.211676	-0.250374	-0.328245	0.0694055	0.00453752	-0.139343	-0.212031	-0.0366978	0.385696	0.0128445	0.0284006	-0.114056	0.385696	1.35182	0.219038	1.86654	-0.10405	0.194212	0.189576	0.112881	0.688889	0.226495	14
MLLT3	blue	-0.00865209	0.331114	-0.174768	0.080696	0.130275	-0.0990399	-0.235491	-0.0243555	-0.191729	0.0570907	-0.24551	0.05018	-0.208739	0.603845	0.0111558	0.226837	-0.178009	0.603845	2.42609	0.0470672	2.04516	-0.098342	0.201125	0.106944	0.0616389	0.777778	0.0907036	14
MMP12	blue	-0.176253	0.343501	-0.434759	-0.485574	-0.0580003	-0.0255991	-0.0293414	-0.195579	0.00553782	-0.138534	0.276686	-0.513703	0.496954	0.70946	0.646696	0.279375	-0.430616	0.70946	2.92156	0.0307929	0.311268	-2.67878	0.83382	1.11756	0.443393	0.911111	0.0706726	14
MMP3	blue	-0.131736	0.439196	-0.248964	-0.249767	-0.215626	-0.0617024	-0.115748	-0.321578	-0.138067	-0.331412	0.0803894	-0.306814	0.0441394	0.594296	0.333082	0.167663	-0.249408	0.594296	3.15687	0.00851658	7.90111	-0.173416	1.37018	0.247625	0.421625	0.911111	0.0339633	14
MNX1	blue	0.482703	0.578625	-0.26043	-0.293204	0.072919	-0.34536	-0.323448	0.0713337	0.14498	0.181191	-0.283235	0.183766	-0.0840654	0.700904	0.383724	0.506678	-0.379798	0.700904	4.14734	0.00138454	1.35841	-0.466594	0.633826	0.141299	0.224578	0.977778	0.0121975	14
MOAP1	blue	0.183586	0.768618	-0.614398	-0.110176	-0.0475364	-0.0883115	-0.264608	-0.148421	0.165115	-0.115139	-0.288206	-0.239786	0.131312	0.638885	0.146162	-0.14152	-0.140889	0.638885	3.80622	0.00384931	5.38065	-0.115303	0.620403	0.0567464	0.184773	0.911111	0.0212441	14
MORF4L2	blue	-0.447378	0.477732	-0.403312	0.0339092	0.177179	0.132584	-0.409583	-0.408258	-0.288657	-0.125938	-4.98063e-05	-0.366419	0.107044	0.568042	-0.0531168	-0.088257	-0.10007	0.568042	2.3061	0.0518199	2.59178	-0.0865646	0.224356	0.112365	0.0745117	0.822222	0.0957191	14
MPDZ	blue	0.167309	0.481308	-0.111913	-0.0277954	-0.19886	-0.20186	-0.122735	-0.223535	-0.235775	-0.237129	-0.0810903	0.0962778	-0.292919	0.591897	-0.216045	0.124705	-0.1231	0.591897	2.20229	0.0722141	4.68833	-0.05629	0.263906	0.132353	0.0601787	0.844444	0.117791	14
MPHOSPH1	blue	0.0857874	0.58971	-0.437399	-0.467663	-0.122923	0.112666	-0.118271	0.0503451	0.384538	-0.0918086	-0.212219	-0.171279	0.308102	0.681489	0.628211	0.460207	-0.436239	0.681489	3.66839	0.00341469	1.14758	-0.246034	0.282343	0.0939397	0.109185	0.977778	0.019556	14
MPZL1	blue	0.0201837	0.399645	-0.0709645	0.168226	-0.0533423	0.133808	-0.117858	-0.123463	0.123105	-0.197591	-0.332177	0.0973096	-0.298729	0.0314497	-0.395178	-0.157375	0.12142	0.0314497	0.103346	0.920506	-1.13871	0.0880775	0.100295	0.10016	0.0628012	0.533333	0.479531	14
MRPS31	blue	-0.144095	0.0391669	-0.34096	0.369782	-0.000988039	-0.0156737	-0.0427736	-0.0286951	-0.164301	-0.384121	0.473256	-0.0688329	0.0896509	-0.259218	-0.70192	-0.737034	0.42202	-0.259218	-1.03486	0.322707	2.07837	0.527564	0.253835	0.180492	0.193357	0.244444	0.280188	14
MRS2L	blue	-0.0343761	0.482379	-0.0442359	0.130264	0.121937	-0.284411	-0.581797	-0.680283	0.0282612	0.198031	-0.0913789	-0.199246	-0.250392	0.479321	-0.420375	0.116224	-0.00476267	0.479321	1.7771	0.118655	1.75326	-0.11991	0.210233	0.158743	0.096505	0.755556	0.158621	14
MSH2	blue	-0.0150627	0.790751	-0.703862	-0.396523	-0.0177341	-0.0207149	-0.159393	-0.201064	0.123716	-0.0965659	-0.141358	-0.57626	0.484622	0.857204	0.637558	0.193453	-0.39285	0.857204	5.82921	0.000290974	0.980561	-0.867105	0.85025	0.2332	0.180039	1	0.00571448	14
MSH6	blue	0.0158577	0.599252	-0.666417	-0.515069	0.013864	-0.016189	0.0173056	0.00321434	0.191757	0.0199579	-0.13443	-0.640826	0.680365	0.835039	0.812314	0.205511	-0.434389	0.835039	4.81154	0.00233247	0.320616	-1.01194	0.324445	0.242669	0.135109	0.955556	0.0157788	14
MSL3L1	blue	-0.269446	0.173833	0.0757675	0.248227	0.124334	0.0158648	-0.671152	-0.369846	-0.335917	-0.114561	0.0284757	-0.00482481	-0.284508	0.236206	-0.363149	-0.0537524	0.0744918	0.236206	0.697111	0.515898	5.0028	-0.0180482	0.0902914	0.145479	0.0546696	0.577778	0.357059	14
MTCH1	blue	0.0357722	0.75249	-0.38322	-0.0537781	-0.281052	-0.223392	-0.419227	-0.444431	-0.00557043	-0.0590904	-0.147291	-0.143813	-0.11601	0.730006	-0.267746	-0.215068	-0.0821445	0.730006	4.26398	0.00114827	7.9348	-0.0653973	0.518914	0.086621	0.106185	0.977778	0.0113628	14
MTCP1	blue	0.118083	0.548177	-0.596784	-0.0751822	-0.305846	-0.00842339	0.00482299	0.0393323	0.266632	-0.391977	0.018343	-0.186957	0.32887	0.357705	-0.0650719	-0.586116	0.101246	0.357705	1.68082	0.120834	-3.32384	0.0855732	0.284432	0.0521673	0.106188	0.711111	0.159781	14
MTF2	blue	0.188958	0.677929	-0.503354	-0.180185	0.0557933	-0.192756	-0.132419	-0.0731525	-0.0830306	-0.248463	-0.124709	-0.159564	0.0824156	0.677682	-0.157156	-0.0775703	-0.0958712	0.677682	3.47207	0.00553685	5.38875	-0.125382	0.675652	0.164308	0.161954	0.933333	0.0262691	14
MTHFD1	blue	0.354515	0.639349	-0.404705	-0.54482	-0.0284327	-0.10398	-0.0486422	-0.202642	0.130441	-0.0330356	-0.0932693	-0.34879	0.290471	0.798495	0.648674	0.510378	-0.505662	0.798495	4.67333	0.00123353	0.725631	-0.584913	0.424431	0.16969	0.133614	1	0.0116899	14
MTL5	blue	0.0295813	0.441321	-0.300757	0.108412	-0.0859085	0.0650097	-0.0848692	-0.146514	-0.0707449	-0.358608	-0.134326	0.0952471	-0.180116	0.346404	-0.431912	-0.241836	0.0587083	0.346404	1.4251	0.181528	-4.22945	0.0597635	0.252767	0.0922496	0.0991543	0.666667	0.202792	14
MTMR4	blue	0.0526081	0.671391	-0.523777	-0.326356	-0.145641	-0.103841	-0.14749	-0.0977036	0.114922	0.09078	-0.0937725	-0.353519	0.335052	0.809035	0.35543	0.0221334	-0.225981	0.809035	4.70271	0.00150676	1.74321	-0.19372	0.337695	0.0920187	0.0655897	0.955556	0.0125961	14
MTNR1A	blue	0.486221	0.212534	0.108462	0.0327981	-0.182431	-0.263037	-0.153032	0.0787306	-0.130785	0.00285288	-0.153212	0.543372	-0.467454	0.141107	-0.444593	0.164192	0.0306678	0.141107	0.531407	0.606415	-2.81705	0.0225669	0.063572	0.0559311	0.053159	0.6	0.38605	14
MTRF1	blue	-0.0901195	0.135158	-0.160471	0.28055	0.207726	-0.0537157	-0.0725588	-0.164976	-0.157007	-0.216636	0.181598	-0.133588	-0.0477864	-0.277955	-0.809959	-0.49694	0.370912	-0.277955	-1.16879	0.265365	2.80149	0.207707	0.0741417	0.0700817	0.0902646	0.377778	0.252419	14
MTX2	blue	0.0690319	0.456601	-0.600738	-0.222813	0.143881	-0.114348	0.182778	-0.0499534	-0.0145724	0.351243	-0.0574125	-0.548346	0.569094	0.583363	0.442551	0.0650099	-0.236693	0.583363	2.06588	0.0916617	0.287915	-0.474448	0.136601	0.276397	0.105315	0.822222	0.136613	14
MUT	blue	0.00493907	0.321234	-0.0190547	0.446979	0.0384908	-0.0931889	-0.266406	-0.144292	0.114217	-0.00716948	-0.612727	0.210097	-0.524688	-0.276632	-0.636037	-0.551749	0.348756	-0.276632	-1.1572	0.269977	0.00159829	0.244542	-0.000390848	0.131453	0.165891	0.333333	0.254903	14
MUTYH	blue	0.222221	0.786696	-0.521099	0.0543075	-0.391606	-0.129112	-0.112495	-0.161398	0.206644	-0.306158	-0.325585	0.00304658	-0.14822	0.502655	-0.253309	-0.619275	0.0190937	0.502655	2.72523	0.0248115	-15.4444	0.0278437	0.430028	0.0241257	0.145593	0.844444	0.0622495	14
MYB	blue	-0.236526	0.721286	-0.621428	0.246392	-0.204747	0.102103	-0.315885	-0.373744	-0.0797277	-0.339307	-0.062094	-0.223893	-0.0340305	0.628931	-0.589935	-0.759828	0.17704	0.628931	2.40752	0.0556807	-2.0028	0.896196	1.7949	0.34154	0.15065	0.888889	0.100325	14
MYBL2	blue	0.627972	0.531981	-0.493389	-0.613697	-0.170313	-0.297404	0.0911331	0.129102	0.494109	-0.0657933	0.0833425	-0.189033	0.440878	0.714824	0.68317	0.60151	-0.49505	0.714824	4.22243	0.00118393	1.13608	-0.471494	0.535655	0.136999	0.195256	0.933333	0.0115214	14
MYL3	blue	0.420631	0.188678	-0.0753838	-0.0050707	-0.162767	-0.407115	-0.0572916	0.110019	-0.0163272	0.0472092	-0.00267554	0.328948	-0.266591	0.343003	-0.0953807	0.274578	-0.107418	0.343003	1.47248	0.166871	0.779461	-0.0490159	0.038206	0.0364897	0.046661	0.644444	0.193316	14
MYL6	blue	0.118595	0.334151	0.160705	0.115524	-0.137757	-0.12115	-0.225527	-0.383402	-0.194763	-0.205774	-0.313896	0.206226	-0.568797	0.271342	-0.43667	0.109358	0.00278102	0.271342	0.970681	0.359337	-4.02011	0.0457199	0.183799	0.114845	0.0839379	0.666667	0.296018	14
MYL6B	blue	0.411498	0.756778	-0.526621	-0.384945	-0.451882	-0.430309	0.0997373	-0.125374	0.121352	-0.145574	-0.0629612	-0.123429	0.109375	0.895372	0.40414	0.36435	-0.372162	0.895372	7.6566	1.08387e-05	1.63692	-0.551385	0.902572	0.132688	0.135846	1	0.00146461	14
MYO9B	blue	0.353155	0.470094	0.0730439	-0.0495527	-0.245982	-0.11779	0.0795162	-0.299491	0.158259	-0.128416	-0.38082	0.149456	-0.409511	0.247084	-0.192181	0.138045	-0.0497722	0.247084	1.12053	0.286363	2.89996	-0.045542	0.13207	0.0692652	0.142572	0.6	0.262495	14
MYOZ2	blue	-0.104	0.195583	0.1308	0.388836	-0.218044	-0.0326892	-0.201461	-0.187648	-0.238905	-0.150258	-0.261793	0.392012	-0.587233	-0.228986	-0.76525	-0.325955	0.323523	-0.228986	-0.797102	0.448772	1.93938	0.0989727	0.051033	0.0494075	0.0342929	0.377778	0.331178	14
MYST2	blue	0.0923428	0.479833	-0.225564	-0.154469	-0.18581	-0.0360022	-0.43065	-0.177494	0.187366	0.229801	-0.203675	-0.00058053	0.0039059	0.568426	0.0705633	0.296377	-0.207488	0.568426	2.63931	0.0231684	0.588006	-0.207442	0.121977	0.086703	0.0897816	0.866667	0.060039	14
MYST3	blue	-0.242402	0.676398	-0.337935	0.0857487	-0.147216	0.0348943	-0.239411	-0.469505	-0.0130116	-0.00807981	-0.395424	-0.183262	-0.167423	0.401788	-0.341092	-0.442475	0.0751801	0.401788	1.72426	0.11137	-3.20986	0.174831	0.561184	0.146932	0.169169	0.755556	0.152498	14
MZF1	blue	-0.126038	0.411572	-0.271883	0.589738	-0.0483718	0.0116264	-0.120948	-0.251145	-0.197217	-0.290996	-0.230031	0.151846	-0.427457	-0.3582	-0.8795	-0.743676	0.508574	-0.3582	-1.35214	0.210006	1.71651	0.673226	0.392207	0.163229	0.128649	0.288889	0.220467	14
NAALADL1	blue	0.247004	0.545589	-0.17105	0.0481771	-0.312808	-0.26838	-0.0834356	-0.106446	-0.0531731	-0.288127	-0.407628	0.275789	-0.40187	0.239958	-0.54711	-0.264624	0.0897221	0.239958	1.0138	0.330697	-2.53421	0.0917834	0.232599	0.0815606	0.112431	0.644444	0.283814	14
NAB1	blue	-0.211831	0.676414	-0.629586	-0.0368353	-0.0619501	0.313443	0.00347871	-0.112337	0.0410774	-0.0940656	-0.56775	-0.391249	0.187878	0.371872	0.295852	-0.447501	-0.0372947	0.371872	1.80299	0.101093	3.98455	-0.120414	0.479795	0.121178	0.310058	0.777778	0.144087	14
NAIP	blue	-0.208263	0.405018	-0.0842263	-0.114824	-0.00500438	0.00980643	-0.277476	-0.512747	-0.21629	-0.154519	0.147579	-0.213745	-0.126306	0.686241	-0.13692	0.265149	-0.214529	0.686241	3.96295	0.00190816	5.23476	-0.0883303	0.462388	0.0753474	0.116767	0.955556	0.0141195	14
NAP1L1	blue	-0.0571998	0.687924	-0.362975	0.0100862	-0.190927	-0.163372	-0.184695	-0.425863	0.0195266	-0.254685	-0.185091	-0.233938	-0.11992	0.640408	-0.0994913	-0.183186	-0.0907688	0.640408	2.54129	0.044473	2.26611	-0.265475	0.601594	0.307158	0.148547	0.844444	0.0874881	14
NAP1L4	blue	0.223477	0.579835	-0.480163	0.100554	-0.310152	0.0585916	-0.100071	0.0387439	-0.0675292	-0.390702	-0.396472	-0.0101231	-0.0297601	0.230487	-0.208605	-0.674475	0.0916573	0.230487	1.05335	0.315595	-2.13685	0.197915	0.422916	0.0860221	0.195518	0.511111	0.276599	14
NARF	blue	0.276542	0.77286	-0.400449	-0.303835	-0.203148	-0.385249	-0.238187	-0.421052	0.119437	0.0748916	-0.0662028	-0.312143	0.0747234	0.867754	0.328515	0.464778	-0.391597	0.867754	6.07566	0.000233569	1.61172	-0.403254	0.649934	0.138258	0.104563	1	0.00522227	14
NARS	blue	-0.545909	0.340803	-0.387733	0.248546	0.164244	0.257683	-0.338231	-0.175903	-0.267892	-0.303748	-0.146833	-0.211263	0.0497922	0.28755	-0.18282	-0.511325	0.108117	0.28755	1.22477	0.244214	-2.93337	0.0862381	0.252968	0.0812165	0.109251	0.644444	0.241485	14
NASP	blue	0.1064	0.927309	-0.561866	-0.092435	-0.304053	-0.159316	-0.134913	-0.274322	-0.0668906	-0.18436	-0.434696	-0.134913	-0.10669	0.698302	-0.0485064	-0.37705	-0.152857	0.698302	4.52375	0.00147808	-89.3285	0.016834	1.50375	0.0774019	0.319448	0.888889	0.0125795	14
NBN	blue	-0.447526	0.0513271	0.0357799	0.0140794	0.4043	0.0831448	-0.271605	-0.308428	-0.0278103	0.227621	-0.0886646	-0.463299	0.190928	-0.00607337	0.0710299	0.146208	-0.0450989	-0.00607337	-0.0256294	0.979979	-1.05214	-0.0959842	-0.100989	0.104045	0.165251	0.488889	0.494195	14
NBR2	blue	0.485244	0.434416	-0.420123	-0.00170486	0.122852	-0.103876	0.0472933	0.189443	0.108117	-0.151523	-0.299154	0.153857	0.014359	0.210605	0.133858	-0.108843	-0.0362243	0.210605	0.980945	0.350479	-8.25976	0.0100685	0.0831635	0.0239241	0.0705699	0.533333	0.292589	14
NCAM1	blue	0.107412	0.907521	-0.470008	-0.11546	-0.269176	-0.166645	-0.29185	-0.304462	-0.116636	-0.133021	-0.454775	-0.0352878	-0.198256	0.736596	-0.441164	0.100427	-0.205062	0.736596	5.04427	0.000705798	-73.2683	0.0527692	3.86631	0.183044	0.733521	0.911111	0.00848372	14
NCAN	blue	0.173875	0.612183	-0.331541	-0.029193	-0.194672	-0.0851236	-0.161162	-0.189537	-0.0503671	0.0163039	-0.289196	0.000958603	-0.107715	0.359029	-0.359074	0.0366647	-0.10157	0.359029	1.76896	0.109714	-61.6024	0.0114986	0.708344	0.109639	0.378363	0.733333	0.151327	14
NCAPG	blue	0.139135	0.642656	-0.656201	-0.566525	0.0667536	-0.093447	0.135894	0.0283963	0.208924	-0.117605	-0.0753531	-0.442199	0.539014	0.826454	0.661877	0.223188	-0.420612	0.826454	4.18661	0.00824432	0.653558	-1.21188	0.792034	0.449476	0.164548	0.933333	0.0333781	14
NCBP1	blue	-0.0917	0.50526	-0.622974	-0.516781	0.0138112	0.063706	-0.0624195	-0.0131656	0.244708	-0.0790201	0.15966	-0.551708	0.692948	0.71139	0.637555	0.131869	-0.361761	0.71139	3.39002	0.0102291	1.11553	-0.431015	0.480809	0.223636	0.149444	0.911111	0.0378485	14
NDC80	blue	0.120541	0.832401	-0.722057	-0.480182	-0.265945	-0.0128408	-0.0131141	-0.102846	0.155841	-0.18223	-0.121601	-0.392468	0.438705	0.849042	0.79235	0.196665	-0.408694	0.849042	6.73759	2.1396e-05	1.84854	-0.673059	1.24418	0.155364	0.238401	1	0.00186078	14
NDRG2	blue	0.253941	-0.197766	0.221912	0.446195	-0.090818	-0.0243943	-0.0907189	0.213281	0.158866	-0.176291	-0.0885154	0.630976	-0.4628	-0.577984	-0.533671	-0.30823	0.383357	-0.577984	-1.92489	0.116823	0.284	0.189842	-0.053915	0.121994	0.0339654	0.2	0.156861	14
NDRG3	blue	0.0300349	0.442814	-0.405047	-0.248196	-0.32661	-0.121261	-0.184238	-0.104118	0.145254	-0.215676	0.331979	-0.104367	0.214375	0.584533	0.0289429	0.00397854	-0.161651	0.584533	2.70121	0.0214962	4.13238	-0.0593004	0.245052	0.0809065	0.0784172	0.777778	0.0574189	14
NDUFA5	blue	-0.384674	0.412201	-0.403748	0.274725	0.0253524	0.247957	-0.256142	-0.439639	-0.0352884	-0.062262	-0.308136	-0.456826	0.0707139	0.0572487	-0.195293	-0.468333	0.159504	0.0572487	0.192515	0.852342	-1.26175	0.202023	0.254903	0.227817	0.15345	0.488889	0.459816	14
NDUFA7	blue	0.327697	0.567005	-0.583434	-0.046046	-0.0684375	-0.0829917	0.121494	-0.0588469	-0.0677899	-0.0332614	-0.203893	-0.254812	0.251738	0.316073	0.130987	-0.162325	-0.0689098	0.316073	1.15504	0.279851	8.56098	-0.0424558	0.363463	0.281499	0.210387	0.577778	0.258868	14
NDUFA8	blue	-0.0541965	0.216725	-0.555078	0.064897	-0.122251	0.240723	-0.0302154	0.0343031	-0.12911	-0.293675	0.19144	-0.350893	0.39811	-0.0450223	-0.0910755	-0.614619	0.183797	-0.0450223	-0.175776	0.863562	1.21479	0.230097	0.189413	0.154279	0.172533	0.533333	0.463343	14
NDUFB2	blue	0.331485	0.388269	-0.389063	-0.307734	0.0600376	-0.0594421	0.276907	-0.0131282	0.188166	-0.104052	-0.0441642	-0.32589	0.362929	0.649267	0.533049	0.226531	-0.338614	0.649267	2.48126	0.0529131	0.323533	-0.377338	0.122081	0.186917	0.0746614	0.866667	0.0970475	14
NDUFB6	blue	0.292694	0.467653	-0.548579	-0.124943	-0.280178	-0.383121	0.140527	-0.148505	0.288137	-0.199154	0.274434	-0.295551	0.281772	0.577858	0.0620023	-0.23064	-0.0778702	0.577858	2.11493	0.0816925	11.6885	-0.0361865	0.422965	0.198156	0.0886929	0.8	0.127097	14
NDUFB7	blue	0.393261	0.210105	-0.288232	-0.106609	-0.213173	0.047785	0.269421	0.0523789	0.218204	0.0378555	-0.167311	-0.137725	0.250124	0.00724403	0.299092	-0.0987994	-0.0433842	0.00724403	0.0283615	0.977862	1.57432	-0.0181063	-0.011501	0.153986	0.174723	0.4	0.493758	14
NDUFB8	blue	0.0623276	-0.0447298	-0.0930866	0.0932246	-0.017354	-0.0294249	0.203886	0.200215	-0.0836705	-0.231575	0.152787	0.0588017	0.0601129	-0.154012	-0.145682	-0.25614	0.130017	-0.154012	-0.5615	0.58762	2.40255	0.159279	0.0662957	0.126386	0.107001	0.377778	0.380865	14
NEB	blue	-0.0450957	0.708494	-0.545335	-0.0982803	-0.172699	0.111168	-0.128884	-0.240744	-0.0496738	-0.245462	-0.249008	-0.270572	0.0867754	0.515727	0.245307	-0.455136	-0.127811	0.515727	2.72218	0.0215377	13.995	-0.0588129	0.823086	0.112461	0.303822	0.8	0.0574578	14
NEBL	blue	0.0117437	-0.262362	0.0131489	0.4457	0.143983	0.276379	-0.058587	0.282739	0.344023	-0.0774828	-0.0541826	0.39612	-0.184485	-0.812164	-0.529636	-0.61053	0.508593	-0.812164	-4.79121	0.0012663	0.41047	0.330334	-0.135592	0.0785446	0.057337	0	0.0117905	14
NEK2	blue	-0.072137	0.667861	-0.689368	-0.473893	-0.0669517	0.123067	-0.086157	-0.0160221	0.0873059	0.00206265	-0.0532582	-0.44251	0.562199	0.853249	0.664895	0.210971	-0.406235	0.853249	5.51766	0.00062387	0.989362	-0.810869	0.802243	0.241368	0.164962	1	0.00804432	14
NELL1	blue	0.277685	0.461015	-0.355543	-0.148361	-0.297589	-0.187846	-0.199969	0.0824885	0.142915	-0.0154566	-0.159678	-0.00785556	-0.00209676	0.706681	0.16403	0.0687731	-0.181373	0.706681	4.64614	0.00129609	-222.597	0.00533848	1.18833	0.0552341	0.248555	0.933333	0.0119631	14
NEUROD1	blue	-0.0559704	0.646491	-0.369127	-0.0986492	-0.149085	-0.117549	-0.256701	-0.27315	-0.0818731	-0.213759	-0.226714	-0.115184	-0.106635	0.446905	-0.704636	-0.278895	-0.111773	0.446905	2.35876	0.0456503	-13.8793	0.0804749	1.11694	0.0356638	0.437961	0.8	0.0890631	14
NFATC3	blue	0.02076	0.655859	-0.395136	-0.103238	-0.425069	0.0754937	-0.210997	-0.220903	-0.175212	-0.476153	-0.0760807	-0.0932656	-0.0681349	0.599863	-0.190463	-0.348932	-0.0719256	0.599863	3.44775	0.00698802	31.3243	-0.0214527	0.671992	0.055964	0.193187	0.888889	0.0299745	14
NFIB	blue	-0.133577	0.724601	-0.311269	0.267713	-0.0894538	-0.145635	-0.339763	-0.48255	-0.256792	-0.227684	-0.3709	-0.0283583	-0.408842	0.468334	-0.79431	-0.608794	0.188532	0.468334	2.09943	0.05828	-2.19356	0.648711	1.42299	0.237562	0.2821	0.8	0.103242	14
NFYB	blue	0.0564844	0.707322	-0.336798	-0.149954	-0.00194606	0.0416292	-0.335267	-0.194696	0.0740388	-0.200839	-0.463354	-0.147787	-0.09786	0.607352	0.207865	0.146954	-0.23144	0.607352	2.94362	0.013253	2.39251	-0.238969	0.571734	0.188456	0.200836	0.866667	0.0437491	14
NHLH1	blue	0.100584	0.428784	-0.0861193	0.137196	-0.115355	-0.064945	-0.262883	-0.143865	-0.0625502	-0.262534	-0.272966	0.311177	-0.400058	0.231306	-0.594297	-0.113709	0.0391889	0.231306	1.06688	0.310459	-2.79666	0.089471	0.25022	0.0563605	0.139733	0.622222	0.273675	14
NHLH2	blue	0.0904856	0.520455	-0.324373	-0.122811	-0.204405	-0.122576	-0.154452	-0.169121	0.170368	-0.243719	-0.150003	-0.100287	-0.0527203	0.300037	-0.103966	-0.27401	-0.0574921	0.300037	1.38375	0.193964	-4.31249	0.203737	0.878615	0.211585	0.439429	0.644444	0.210813	14
NID1	blue	0.117533	0.175931	0.140681	-0.204131	-0.264349	-0.227147	-0.211647	-0.180211	-0.032331	-0.25678	0.0555823	0.0207669	-0.184846	0.770752	0.10319	0.316528	-0.233186	0.770752	3.96288	0.00520723	1.40586	-0.170622	0.23987	0.0879722	0.0546867	0.933333	0.0253201	14
NID2	blue	0.101682	0.293962	0.156661	-0.465477	-0.0496871	-0.137069	-0.112975	-0.383288	0.0410008	-0.196858	-0.119223	-0.274259	-0.0575801	0.770609	0.692147	0.55964	-0.513882	0.770609	4.32163	0.00184464	0.516368	-0.866353	0.447357	0.234485	0.193451	0.955556	0.0138922	14
NIN	blue	0.363655	0.123615	-0.0296273	-0.0124908	0.0433834	-0.11637	0.148397	0.191507	-0.118561	0.020229	-0.225081	0.211881	-0.144301	0.237309	0.238838	0.325607	-0.193036	0.237309	0.948699	0.362655	0.670949	-0.0400692	0.0268843	0.0474664	0.0522268	0.622222	0.297214	14
NISCH	blue	0.15546	0.41156	0.0050857	0.383316	0.0472283	-0.246977	-0.247833	-0.253059	0.0791823	0.0616013	-0.405154	0.227843	-0.524448	-0.196652	-0.69667	-0.437177	0.322001	-0.196652	-0.758248	0.464751	2.20589	0.341017	0.154594	0.174054	0.173646	0.333333	0.337065	14
NKX2-1	blue	0.376233	0.22701	0.105611	0.036056	-0.00860342	-0.415854	-0.34134	-0.000573151	-0.196162	0.0108362	-0.341895	0.36823	-0.464016	0.220841	-0.248164	0.230883	-0.0619009	0.220841	0.714614	0.499799	3.4372	-0.0307764	0.105785	0.167573	0.0918573	0.644444	0.352111	14
NKX2-2	blue	0.104955	0.373116	-0.309835	-0.00403234	-0.200389	-0.158078	-0.0901829	-0.121672	-0.0881942	-0.227125	0.102829	0.0495665	-0.0878479	0.334552	-0.386117	-0.453566	-0.0493433	0.334552	1.67018	0.132216	-9.85347	0.0285768	0.28158	0.0194407	0.15023	0.622222	0.168089	14
NKX2-5	blue	0.28801	-0.0743514	-0.0374683	0.169018	-0.150009	-0.0766488	-0.105092	0.440792	0.109166	-0.094443	0.0688182	0.567608	-0.18353	-0.218377	-0.275538	-0.24815	0.19571	-0.218377	-0.754748	0.472667	6.79306	0.109937	0.0161837	0.102543	0.0701073	0.377778	0.340485	14
NLK	blue	0.39455	0.539881	-0.428553	-0.36324	-0.0470727	-0.287369	0.137972	-0.069651	0.183188	-0.121548	0.124072	-0.0818234	0.201737	0.750594	0.35489	0.47613	-0.358203	0.750594	5.0062	0.000409081	2.23439	-0.0901807	0.201499	0.024997	0.0526289	0.977778	0.00669491	14
NLRP1	blue	-0.132194	0.0935137	-0.0113305	0.152172	-0.0206636	0.125611	0.397007	-0.0124772	-0.30093	-0.285055	-0.12787	0.251566	-0.319816	-0.0388493	-0.225349	-0.299937	0.140614	-0.0388493	-0.134516	0.896178	1.27365	0.104217	0.0818255	0.133652	0.0992292	0.444444	0.473211	14
NME7	blue	-0.294758	0.221752	-0.341231	0.682769	-0.310412	0.0241753	-0.104789	-0.254962	-0.166446	-0.188807	0.0773019	-0.0376547	-0.17418	-0.68887	-0.902019	-0.873626	0.705386	-0.68887	-2.99592	0.0220928	2.83015	1.54008	0.54417	0.291753	0.159327	0.111111	0.0582086	14
NNAT	blue	0.0883091	0.450533	-0.195006	-0.128752	-0.11184	-0.141239	-0.193846	-0.170687	-0.0550506	-0.190047	-0.168365	-0.0127209	-0.132114	0.289708	-0.350956	0.187641	-0.0992962	0.289708	1.4242	0.191049	-22.5606	0.0475069	1.07178	0.0914345	0.71336	0.577778	0.209088	14
NNT	blue	0.270582	0.58282	-0.5172	-0.335701	-0.266575	-0.177035	0.194867	-0.026427	0.408749	-0.0790866	-0.167003	-0.251507	0.286608	0.552623	0.528925	0.136929	-0.283716	0.552623	3.04509	0.0133521	1.59805	-0.198878	0.317819	0.048281	0.162668	0.977778	0.044008	14
NOL4	blue	0.0788761	0.874978	-0.511532	-0.134593	-0.243392	-0.113339	-0.284393	-0.311051	-0.144121	-0.264331	-0.303556	-0.098013	-0.127662	0.823438	0.00190903	0.0314633	-0.23358	0.823438	6.84181	0.000119488	59.2371	-0.0654927	3.8796	0.0597332	0.573512	1	0.00385177	14
NOL5A	blue	0.0992647	0.477644	-0.611891	-0.483236	-0.120112	-0.0490399	0.0515734	0.213499	0.149277	-0.263208	0.0121073	-0.427596	0.630277	0.786522	0.726879	0.101253	-0.372432	0.786522	4.51546	0.00147059	0.466836	-0.821201	0.383367	0.207941	0.167105	0.933333	0.0125795	14
NONO	blue	0.183105	0.841523	-0.56027	-0.248021	-0.246688	-0.292636	-0.307697	-0.285477	0.174747	-0.138981	-0.0853509	-0.151292	0.00228309	0.892947	0.199661	0.0542186	-0.267597	0.892947	6.28619	0.000536893	3.60186	-0.212229	0.764421	0.135784	0.0755036	1	0.00749026	14
NOTCH4	blue	0.124378	0.276491	0.279976	0.0710167	-0.212597	-0.308657	-0.298332	-0.445336	-0.0932388	-0.1052	-0.23378	0.15729	-0.548338	0.301374	-0.372535	0.246622	-0.0391002	0.301374	1.41828	0.185728	1.71296	-0.0603406	0.103361	0.0431867	0.107039	0.688889	0.20543	14
NOVA1	blue	-0.121326	0.797537	-0.471094	-0.0942936	-0.206321	0.0455826	-0.32389	-0.41371	-0.131794	-0.179186	-0.251409	-0.208485	-0.0496766	0.701527	-0.0741322	-0.0709907	-0.173897	0.701527	4.17078	0.00133987	7.27693	-0.12212	0.888659	0.127089	0.206351	0.977778	0.012124	14
NOX3	blue	0.245065	0.140086	0.115712	0.0819879	-0.285986	-0.0142922	0.0870878	0.343023	-0.255286	-0.211095	-0.509329	0.563861	-0.455009	-0.0798734	-0.234495	-0.0834228	0.100078	-0.0798734	-0.272733	0.791991	1.68949	0.0375444	0.0222224	0.0459341	0.0323453	0.444444	0.442257	14
NPAT	blue	0.0205523	0.660901	-0.319387	-0.250022	0.0874203	-0.067222	-0.362042	-0.367359	-0.0879808	0.214585	-0.319925	-0.283539	0.0394694	0.668508	0.48635	0.725045	-0.42033	0.668508	3.94936	0.00227424	0.873233	-0.490943	0.428708	0.101872	0.209395	1	0.0155376	14
NPDC1	blue	0.103068	0.446589	0.0300963	0.214875	0.00295012	-0.0125519	-0.435715	-0.234519	-0.0945572	-0.268593	-0.459439	0.325626	-0.585092	0.191053	-0.57261	-0.129109	0.0970339	0.191053	0.799136	0.439749	-4.77344	0.0687683	0.328261	0.190068	0.263278	0.644444	0.327701	14
NPEPPS	blue	-0.124678	0.221819	0.0674707	0.0183158	0.333829	-0.153102	-0.568247	-0.228452	-0.0402067	0.420653	-0.180532	-0.0785413	-0.116973	0.250919	-0.104154	0.261535	-0.112688	0.250919	0.723535	0.502549	0.289934	-0.135491	0.0392835	0.229544	0.0752283	0.644444	0.353104	14
NPFF	blue	-0.083717	0.424083	-0.113995	0.312558	-0.298365	0.121824	-0.311584	-0.177711	-0.1321	-0.128128	-0.309166	0.258404	-0.373346	-0.0691378	-0.704882	-0.57955	0.311279	-0.0691378	-0.260637	0.799405	1.24101	0.224293	0.180734	0.119393	0.116946	0.377778	0.443834	14
NPR2	blue	0.416695	0.585521	-0.200578	-0.313431	-0.376542	-0.37228	0.174947	-0.083312	0.184749	-0.280586	-0.262519	0.0804057	-0.205751	0.656749	0.194076	0.279128	-0.263309	0.656749	3.51325	0.00433346	2.73245	-0.11239	0.3071	0.0734764	0.0941173	0.866667	0.0229059	14
NPTX1	blue	-0.0349201	0.590778	-0.193861	-0.0446724	-0.0479638	-0.128421	-0.316839	-0.294636	-0.221235	-0.0722254	-0.40711	0.0184155	-0.326729	0.546145	-0.302425	0.307181	-0.190438	0.546145	2.91871	0.0148069	26.1238	-0.0388003	1.01361	0.13767	0.333259	0.8	0.0466528	14
NR0B2	blue	0.0717315	0.659937	-0.167941	-0.00605845	-0.115356	-0.103424	-0.417328	-0.211525	-0.157553	-0.110725	-0.475457	0.308161	-0.483492	0.668994	-0.365309	0.300093	-0.185007	0.668994	3.59943	0.00374895	7.83285	-0.0838173	0.656529	0.129446	0.159843	0.911111	0.0208525	14
NR2C1	blue	-0.116851	0.751673	-0.527821	-0.0692894	0.00457981	0.0899023	-0.372382	-0.201736	0.177145	-0.15553	-0.300467	-0.292353	0.0737887	0.69325	0.142681	-0.0970037	-0.166676	0.69325	3.64833	0.00398794	1.39189	-0.394157	0.548624	0.181889	0.18356	0.933333	0.021719	14
NR2F6	blue	0.431406	-0.0704564	0.246979	0.0978932	0.347393	-0.358029	0.00385358	-0.0593213	0.202373	0.51216	-0.157956	0.205701	-0.228255	-0.167974	-0.133296	0.435778	-0.0385141	-0.167974	-0.650256	0.529016	1.05766	0.075952	-0.0803316	0.167278	0.172575	0.355556	0.361553	14
NR5A2	blue	0.115413	0.15972	0.249084	0.114102	-0.170729	-0.0563314	-0.275866	-0.152683	-0.0798137	-0.105015	-0.172013	0.333261	-0.523079	0.168899	-0.455341	0.202816	-0.0225114	0.168899	0.712446	0.489828	-3.74546	0.0280446	0.10504	0.0607659	0.0893701	0.488889	0.347931	14
NRAS	blue	0.155938	0.431388	-0.0237563	0.34848	-0.264789	-0.179379	-0.194433	-0.200424	-0.232128	-0.185122	-0.450103	0.28271	-0.649059	0.142065	-0.646355	-0.308556	0.208598	0.142065	0.476612	0.647335	-1.40565	0.216947	0.30495	0.154808	0.100639	0.622222	0.399721	14
NRCAM	blue	0.136865	0.830723	-0.74566	-0.356282	-0.393049	-0.0628552	0.0927927	-0.0695988	0.206385	-0.35288	-0.220701	-0.310426	0.263419	0.872884	0.754328	-0.353443	-0.33692	0.872884	8.33622	1.97221e-05	3.98129	-0.721263	2.87155	0.0887655	0.421749	1	0.00186078	14
NRF1	blue	-0.0734187	0.769594	-0.458307	0.264946	0.106217	0.00231249	-0.263075	-0.391892	-0.118008	-0.067868	-0.52502	-0.149145	-0.155271	0.228582	-0.61361	-0.506213	0.151958	0.228582	0.943933	0.364046	-1.70712	0.284001	0.484825	0.132111	0.166763	0.711111	0.297665	14
NRL	blue	0.516146	-0.0463193	0.107818	-0.0938707	-0.126922	-0.12168	-0.0447942	0.322272	0.223044	-0.0906454	0.0204416	0.602701	-0.259238	0.017164	-0.0649706	0.176707	-0.0399444	0.017164	0.058084	0.955135	-1.57289	0.0116065	0.0182558	0.0941879	0.0650656	0.511111	0.488191	14
NRTN	blue	0.0968416	0.630919	-0.407505	-0.359674	-0.162322	-0.252705	-0.0772277	-0.0892122	0.109391	0.205198	-0.322648	-0.267779	0.206391	0.664368	0.613951	0.288405	-0.346578	0.664368	3.8235	0.00258958	1.5975	-0.255681	0.408451	0.0852632	0.151331	0.911111	0.0168912	14
NRXN3	blue	0.0272715	0.469197	-0.521099	-0.106878	-0.440305	0.00249442	-0.181313	-0.0808586	0.150754	-0.551908	0.207342	-0.166815	0.155035	0.560766	0.137364	-0.540381	-0.051148	0.560766	2.75513	0.0174862	-20.4124	0.0353416	0.721408	0.149762	0.198945	0.844444	0.0511077	14
NTF3	blue	0.106022	0.567036	-0.345697	0.00680126	-0.422184	-0.0618065	0.0729266	-0.129586	-0.00155819	-0.450031	-0.375839	0.102018	-0.187495	0.300013	-0.0838701	-0.554155	0.0510167	0.300013	1.17673	0.265571	-2.83973	0.120741	0.342871	0.136027	0.130883	0.688889	0.252494	14
NUCKS1	blue	0.225419	0.525588	-0.561989	-0.0438259	0.0815363	0.0273697	-0.0427879	0.165981	-0.0023316	-0.308271	-0.285032	-0.05324	0.0607781	0.580721	0.121367	-0.178305	-0.0703785	0.580721	2.18217	0.0719813	1.44659	-0.201351	0.291271	0.20269	0.0993946	0.755556	0.117711	14
NUDC	blue	-0.103187	0.524833	-0.514071	0.364284	-0.401153	-0.0888468	-0.157589	-0.432398	-0.0698772	-0.116744	0.15012	-0.21636	-0.0255336	0.0840401	-0.657603	-0.703523	0.345766	0.0840401	0.233372	0.825109	-1.13086	0.527895	0.596973	0.282572	0.0881437	0.422222	0.451739	14
NUMA1	blue	0.3983	0.604338	-0.193579	0.0782331	-0.160597	-0.321675	-0.188993	-0.0744438	0.108132	0.0428755	-0.552851	0.235369	-0.40362	0.340963	-0.301862	0.0874905	-0.065509	0.340963	1.50926	0.157146	-94.6446	0.00408077	0.386223	0.141945	0.209669	0.688889	0.186832	14
NUP107	blue	0.232548	0.641056	-0.722507	-0.55943	-0.0997433	-0.0787146	0.107856	0.119457	0.364353	-0.258013	-0.00780202	-0.442282	0.601765	0.811671	0.791955	0.114872	-0.397815	0.811671	4.85764	0.00102124	0.761038	-0.61206	0.465801	0.176012	0.135111	0.977778	0.0103463	14
NUP153	blue	-0.0910137	0.669158	-0.712453	-0.312594	-0.0612731	0.0759637	-0.218817	-0.183228	0.306448	-0.0862034	-0.107806	-0.645196	0.550734	0.686985	0.467382	-0.104628	-0.256773	0.686985	2.82823	0.0319445	0.86802	-0.437477	0.379739	0.263468	0.118644	0.911111	0.0718109	14
NUP50	blue	0.0900996	0.202136	-0.294415	-0.0282359	0.228764	0.319688	-0.0469627	0.195231	-0.0717493	-0.215429	-0.300008	-0.100498	0.165641	0.0441163	0.155882	-0.128233	-0.0116844	0.0441163	0.153275	0.881786	2.40581	-0.0611997	-0.0254383	0.186642	0.140005	0.444444	0.469011	14
NUSAP1	blue	0.155491	0.680422	-0.620935	-0.609656	-0.11714	0.0172384	-0.0680562	-0.0609481	0.2958	-0.0239879	-0.135021	-0.545189	0.571975	0.822107	0.784929	0.403199	-0.527411	0.822107	4.43468	0.00433078	0.465244	-2.11361	0.983346	0.625247	0.311062	0.933333	0.0229059	14
NVL	blue	0.0611527	0.525627	-0.365465	-0.0542697	0.313539	0.0915943	-0.239924	0.055044	0.0510717	0.167987	-0.485375	-0.154692	0.144171	0.140983	-0.0762092	-0.0893451	0.00821576	0.140983	0.538184	0.601524	1.96419	-0.0306485	0.0601996	0.119572	0.119153	0.6	0.384207	14
NXF1	blue	0.172652	0.7592	-0.482776	0.0547203	-0.279787	-0.112158	-0.170534	-0.197145	0.177669	-0.212393	-0.290176	-0.162958	-0.0405581	0.398627	-0.434454	-0.499326	0.106791	0.398627	1.77952	0.100497	-2.61195	0.218305	0.570201	0.116741	0.159611	0.711111	0.143705	14
NXF2B	blue	0.146655	0.37531	-0.428131	0.0154657	-0.425137	-0.207467	-0.0690573	-0.183467	0.466668	-0.392631	0.441645	-0.18084	0.132237	0.19823	-0.293745	-0.708596	0.168861	0.19823	0.756782	0.466	-1.53269	0.346939	0.53175	0.175948	0.169349	0.622222	0.33739	14
OAZ1	blue	0.215111	0.443095	-0.367414	-0.234052	-0.324135	-0.0110237	0.247245	-0.0867175	-0.0640405	-0.411191	-0.133293	-0.183136	0.137243	0.668316	0.321614	0.0696821	-0.251113	0.668316	2.46068	0.0603435	0.88211	-0.182094	0.160627	0.133659	0.0391662	0.933333	0.105254	14
OCRL	blue	0.0697602	0.486422	-0.434392	-0.442571	0.112315	-0.211094	0.0521065	-0.170292	0.227323	0.347418	-0.106011	-0.515307	0.48722	0.768049	0.646742	0.490092	-0.482601	0.768049	4.6308	0.000701246	0.624922	-0.35448	0.221523	0.0846451	0.0911421	1	0.00847691	14
OFD1	blue	-0.0658054	0.545728	-0.548817	0.306152	0.061421	0.123726	-0.13266	-0.143538	0.0142861	-0.35603	-0.167093	-0.09893	-0.0633769	0.199085	-0.529668	-0.500114	0.22072	0.199085	0.652021	0.535896	-1.70399	0.19382	0.330267	0.180974	0.105079	0.622222	0.364264	14
OGG1	blue	0.1479	0.701566	-0.343784	0.0238194	-0.262235	0.0268317	-0.17808	-0.26623	-0.00631119	-0.0862098	-0.348219	-0.0963583	-0.139774	0.345007	-0.40133	-0.236279	0.0137161	0.345007	1.52937	0.152136	-11.026	0.0299083	0.329767	0.109963	0.162328	0.622222	0.183827	14
OPRK1	blue	0.338772	0.436155	-0.0266323	-0.0137228	-0.400751	-0.309044	-0.164088	-0.127434	-0.0387677	-0.0896111	-0.242205	0.254624	-0.3859	0.218473	-0.533265	-0.0339361	0.0323879	0.218473	0.933056	0.369226	-2.37523	0.065333	0.155181	0.0536984	0.0799313	0.6	0.299601	14
OR2J2	blue	0.399792	0.103453	0.160031	0.215288	-0.323664	-0.267832	0.12083	0.0389145	0.073811	-0.14531	-0.189792	0.499301	-0.519666	-0.242562	-0.398533	-0.22733	0.219293	-0.242562	-0.819584	0.438855	6.7202	0.0410051	0.00610177	0.0361469	0.0225172	0.355556	0.327207	14
ORC1L	blue	0.147363	0.302097	-0.467103	-0.386225	-0.203597	0.102581	0.200616	0.549418	0.279917	-0.190116	-0.102818	0.151232	0.341074	0.336517	0.362524	-0.0400669	-0.178348	0.336517	0.974294	0.377749	2.44566	-0.0651653	0.159372	0.221669	0.0630503	0.777778	0.30279	14
ORC3L	blue	-0.148339	0.468124	-0.657681	-0.0185254	-0.0568666	0.230723	0.0941794	0.137999	-0.00764731	-0.0486362	-0.363655	-0.374179	0.410402	0.177746	0.41579	-0.493352	0.0471896	0.177746	0.812738	0.434989	-14.2935	0.00798054	0.11407	0.0476208	0.121537	0.733333	0.326039	14
ORC4L	blue	-0.122855	0.531628	-0.540785	0.103919	0.132739	-0.160953	-0.249848	-0.176272	-0.146702	0.33469	-0.218425	-0.324059	0.177007	0.470111	-0.101083	-0.175001	-0.0198842	0.470111	1.74655	0.123181	10.592	-0.0305575	0.323665	0.172092	0.10732	0.755556	0.161276	14
OVOL2	blue	0.250583	0.554573	-0.25362	0.14753	-0.194401	-0.037268	-0.295456	0.00451923	-0.129234	-0.155104	-0.265069	0.402746	-0.410461	0.426316	-0.515696	-0.137107	0.0328839	0.426316	1.63213	0.139591	-3.14966	0.081215	0.2558	0.0857933	0.0638874	0.733333	0.174139	14
PABPN1	blue	0.174643	0.67991	-0.4947	0.0595768	-0.132465	-0.0191096	-0.186719	-0.291443	0.245729	-0.484505	-0.0776276	-0.184501	-0.0677453	0.629155	-0.233953	-0.398328	0.0320728	0.629155	2.35536	0.0620115	-120.374	0.00467549	0.562806	0.219905	0.088278	0.888889	0.107499	14
PAFAH1B1	blue	-0.169169	0.345679	-0.0484968	0.339133	-0.256476	-0.227803	-0.157911	-0.477587	-0.004184	-0.294635	0.00116476	-0.0462946	-0.399557	0.0309604	-0.568064	-0.44678	0.272865	0.0309604	0.0815638	0.938593	-1.11169	0.172861	0.192169	0.231454	0.0496423	0.4	0.484332	14
PAFAH1B3	blue	0.459897	0.826163	-0.610049	-0.381746	-0.294358	-0.378688	-0.0512381	-0.214774	0.279252	-0.0570454	-0.112206	-0.256005	0.196516	0.831298	0.572337	0.399254	-0.401442	0.831298	6.61409	4.15194e-05	1.64123	-0.540022	0.886301	0.0904002	0.195787	1	0.0025199	14
PAK3	blue	0.249007	0.591386	-0.130582	-0.156683	-0.18097	-0.00530774	-0.431774	-0.326215	0.00588112	-0.258953	-0.317253	0.133139	-0.322221	0.576705	0.103645	0.527654	-0.25671	0.576705	3.17482	0.00968925	2.11769	-0.153503	0.325071	0.0552498	0.14025	0.822222	0.0367457	14
PALM	blue	0.487093	0.338616	-0.09933	-0.0165703	-0.266246	-0.165124	-0.114882	0.0736757	0.173236	-0.245822	-0.241165	0.276511	-0.184419	0.0957466	-0.141742	-0.0664571	-0.00809525	0.0957466	0.444307	0.667226	-3.42187	0.0446011	0.152619	0.0623385	0.234988	0.311111	0.406458	14
PAM	blue	-0.0663691	0.231905	0.241699	0.107208	0.0302187	-0.163904	-0.231946	-0.497585	-0.435447	-0.132991	-0.0835683	0.148084	-0.556886	0.287946	-0.569453	0.272933	0.00947361	0.287946	1.33357	0.210048	-26.238	0.0182491	0.478821	0.141852	0.31489	0.644444	0.220467	14
PAQR4	blue	0.233088	0.778225	-0.520919	-0.00507368	-0.238183	0.0813038	-0.25362	-0.121216	0.0352655	-0.197864	-0.491696	0.0364822	-0.116179	0.427769	-0.0998247	-0.434959	-0.0379174	0.427769	2.15017	0.057652	-7.91731	0.0671226	0.53143	0.0711786	0.203872	0.777778	0.102514	14
PARK7	blue	-0.0398876	0.293753	-0.0534908	0.227246	-0.227684	-0.361199	-0.0747175	-0.427636	-0.248503	0.0765461	0.0560611	-0.0469401	-0.262744	0.097162	-0.565343	-0.311115	0.194256	0.097162	0.365658	0.72194	-1.32383	0.14839	0.196442	0.0945284	0.091291	0.622222	0.423539	14
PARP1	blue	0.0363363	0.578645	-0.643959	-0.62554	-0.0138185	0.00706199	-0.0251902	0.0504763	0.20632	0.0114794	0.0272064	-0.560315	0.703264	0.830192	0.797592	0.291312	-0.491979	0.830192	4.11449	0.0101438	0.340602	-0.825543	0.281182	0.256982	0.0794479	0.933333	0.0375983	14
PARP2	blue	0.170628	0.641271	-0.772893	-0.457239	-0.165911	-0.0658769	0.0134734	0.0593158	0.278113	-0.185566	0.126006	-0.453322	0.641938	0.752337	0.729785	-0.097592	-0.302281	0.752337	5.14945	0.00042045	1.27729	-0.452147	0.577523	0.0714941	0.186739	0.955556	0.00682845	14
PAWR	blue	0.0985529	0.599185	-0.419893	-0.0542274	-0.154961	0.0465093	-0.13153	-0.327425	-0.0184356	-0.327133	-0.0258427	-0.204248	-0.0407603	0.68639	0.0449572	-0.0603063	-0.149535	0.68639	2.83393	0.0314141	1.93927	-0.309486	0.600175	0.291966	0.133377	0.911111	0.0713392	14
PAX1	blue	0.266849	-0.237522	0.449265	0.0112925	0.158625	-0.437693	-0.254805	0.153565	-0.0190449	0.260891	0.000675152	0.464781	-0.323103	-0.119567	-0.10943	0.485947	-0.0754406	-0.119567	-0.405061	0.696446	-4.75461	-0.00772123	-0.0367115	0.0592496	0.0401466	0.444444	0.415456	14
PBK	blue	0.0514206	0.63078	-0.700146	-0.537165	-0.0161765	0.128109	-0.048938	0.0869425	0.164989	-0.0491768	-0.000716542	-0.402423	0.604935	0.867627	0.692659	0.278677	-0.443083	0.867627	5.74324	0.000620168	0.745723	-1.28494	0.958213	0.330262	0.208506	1	0.0080209	14
PBX2	blue	0.0353087	0.237416	0.109422	0.439122	-0.108959	-0.23461	-0.377777	-0.321187	-0.161504	0.00661601	-0.152525	0.263926	-0.57319	-0.288395	-0.702195	-0.414838	0.368441	-0.288395	-0.852024	0.433017	2.17988	0.280128	0.128506	0.16788	0.0590299	0.311111	0.325018	14
PBX3	blue	0.164802	0.642436	-0.0830201	-0.0957994	-0.0194258	-0.216114	-0.293277	-0.381755	-0.114843	0.140803	-0.508254	-0.13487	-0.300608	0.505901	-0.196753	0.32801	-0.192361	0.505901	2.63989	0.024448	4.7104	-0.177235	0.834847	0.139417	0.357132	0.777778	0.0617014	14
PCBP3	blue	0.357117	0.620959	-0.225989	-0.22735	-0.250069	-0.277578	-0.21302	-0.127019	0.111471	-0.155992	-0.298216	0.184717	-0.18736	0.570576	0.240738	0.429012	-0.27954	0.570576	3.02512	0.0112692	3.08729	-0.121214	0.374224	0.0755373	0.145314	0.777778	0.0400599	14
PCCA	blue	0.0509459	0.596331	-0.448504	-0.0398453	-0.361504	-0.122658	-0.307625	-0.377915	0.146877	-0.402721	0.270207	-0.138677	-0.0330085	0.66254	-0.288837	-0.622703	-0.0277844	0.66254	4.05642	0.00261888	-18.9668	0.0461526	0.875367	0.059471	0.195578	0.933333	0.0168956	14
PCDH17	blue	0.14818	0.268611	-0.0356569	-0.168594	-0.135223	-0.232011	0.036074	-0.261787	-0.0406667	-0.254986	0.19047	-0.0729537	-0.173644	0.642588	0.108993	0.265158	-0.23788	0.642588	3.28272	0.00694617	1.91241	-0.357192	0.683098	0.20962	0.237664	0.911111	0.0298854	14
PCDH8	blue	-0.143342	0.670155	-0.438797	-0.114006	-0.122074	-0.0332382	-0.247208	-0.15651	-0.0475245	-0.187275	-0.335932	-0.133938	-0.0256094	0.530243	0.0966201	-0.170927	-0.167368	0.530243	2.93571	0.0179449	-89.6737	0.0118079	1.05886	0.0535841	0.352611	0.822222	0.0516285	14
PCDH9	blue	0.258802	0.351398	-0.157194	-0.117072	-0.236809	-0.269619	0.44504	0.027401	-0.0591563	-0.118273	-0.242374	0.183322	-0.236674	0.343236	0.00141024	0.0173789	-0.0845772	0.343236	1.11923	0.305842	-14.9725	0.0330524	0.494877	0.370168	0.182309	0.733333	0.271575	14
PCDHA1	blue	0.107583	0.695855	-0.332817	-0.148899	0.0461161	-0.198784	-0.324958	-0.203066	0.146593	-0.0545506	-0.341556	-0.114445	-0.0986176	0.530647	0.0538437	0.316818	-0.214471	0.530647	2.79928	0.0181592	10.2075	-0.0821302	0.838348	0.126861	0.303369	0.844444	0.052068	14
PCDHA2	blue	0.05867	0.40196	-0.173473	-0.0962002	-0.0590521	-0.119283	-0.105451	0.0215268	-0.0387956	-0.193885	-0.290165	0.200256	-0.221693	0.427762	0.0855245	0.251846	-0.197389	0.427762	1.84352	0.0915125	4.32282	-0.0295165	0.127595	0.0569537	0.063398	0.8	0.136486	14
PCDHB13	blue	0.434362	0.407816	-0.240715	0.0133703	-0.307988	-0.187256	-0.219988	0.113422	0.0908557	-0.356516	-0.100939	0.416107	-0.334803	0.430914	-0.141673	-0.0505719	-0.052371	0.430914	1.42546	0.206927	5.77411	-0.0287237	0.165854	0.124644	0.0556478	0.711111	0.218431	14
PCDHB3	blue	0.453434	0.31239	-0.261436	-0.205328	-0.271347	-0.1764	-0.0882803	0.406051	0.20541	-0.372355	-0.0995092	0.367277	-0.0910123	0.476337	0.123068	0.0350841	-0.137072	0.476337	1.78052	0.116906	1.56752	-0.0530836	0.0832097	0.0648127	0.0407275	0.755556	0.156873	14
PCDHGA1	blue	-0.106555	0.0592133	0.266579	0.218704	-0.208771	0.17804	-0.300748	-0.334319	-0.0390362	-0.221069	-0.159242	0.219472	-0.493507	-0.236782	-0.490025	-0.205693	0.225051	-0.236782	-0.826166	0.433014	3.58103	0.230852	0.0644652	0.165376	0.11494	0.355556	0.325018	14
PCF11	blue	0.00657794	0.524967	-0.152132	0.248452	-0.0333489	-0.0272378	-0.433012	-0.261508	-0.229493	-0.0924101	-0.435295	0.23436	-0.506814	0.259985	-0.52558	-0.26328	0.111409	0.259985	0.89072	0.401284	-2.3414	0.144269	0.337791	0.182826	0.117382	0.666667	0.312501	14
PCGF3	blue	-0.134211	0.746287	-0.467109	5.17597e-05	-0.0228764	-0.104263	-0.155768	-0.438235	-0.00999072	-0.202692	-0.294888	-0.400921	-0.03422	0.666088	-0.121001	-0.277246	-0.0643558	0.666088	3.63975	0.00340389	25.4667	-0.0277311	0.706221	0.12062	0.161596	0.911111	0.0195464	14
PCM1	blue	-0.208731	0.550788	-0.267053	0.43592	0.151134	0.0058909	-0.44634	-0.522272	-0.345464	-0.0394321	-0.240536	-0.123329	-0.274404	-0.0120364	-0.758314	-0.601731	0.336943	-0.0120364	-0.0440187	0.965775	1.02098	0.586192	0.574146	0.204418	0.181931	0.422222	0.490537	14
PCMT1	blue	-0.0890766	0.814712	-0.613838	-0.210514	-0.252277	0.0576795	-0.218731	-0.305299	0.139074	-0.124776	-0.250988	-0.337188	0.165073	0.794187	0.393093	-0.113646	-0.233659	0.794187	5.85457	0.000140982	4.51705	-0.182727	0.825387	0.0653883	0.159294	0.977778	0.00406746	14
PCNA	blue	0.0333903	0.673125	-0.737318	-0.508966	-0.111456	-0.0199046	-0.0458373	-0.0434727	0.146973	-0.248165	-0.0113315	-0.558476	0.599701	0.862284	0.794902	0.125685	-0.41306	0.862284	6.17138	0.000128534	1.01838	-0.891694	0.90808	0.220675	0.190662	1	0.00399216	14
PCNP	blue	-0.172806	0.431979	-0.606627	-0.190322	0.0791491	0.0797665	-0.176077	0.108173	0.232552	-0.000625917	-0.230715	-0.379857	0.420512	0.51059	0.617637	-0.128396	-0.203826	0.51059	2.05591	0.0722748	0.447171	-0.323468	0.144645	0.182679	0.13591	0.755556	0.117791	14
PCNT	blue	0.204742	0.893361	-0.571054	-0.170494	-0.102629	-0.00107971	-0.139097	-0.156966	0.114152	-0.220947	-0.477176	-0.174708	0.0402467	0.558669	0.127649	-0.200982	-0.139067	0.558669	2.89296	0.0139382	16.0974	-0.0548094	0.882289	0.160147	0.281566	0.822222	0.04507	14
PCP4	blue	0.194936	0.755729	-0.286938	-0.176033	-0.0711169	-0.272998	-0.349085	-0.371393	-0.191513	-0.267872	-0.246765	-0.0256075	-0.274715	0.883547	-0.202277	0.340348	-0.279372	0.883547	7.82491	4.73204e-06	16.2417	-0.251854	4.09055	0.314506	0.457222	1	0.000952922	14
PCSK1	blue	0.119241	0.87822	-0.444012	-0.16597	-0.287554	-0.157818	-0.291512	-0.351273	-0.131293	-0.28005	-0.354225	-0.0821867	-0.181287	0.769193	-0.122194	0.218186	-0.24005	0.769193	5.68868	0.000447009	62.8303	-0.0340565	2.13978	0.0243028	0.38136	0.977778	0.00686667	14
PCSK1N	blue	0.381497	0.468835	-0.161697	-0.211584	-0.15821	-0.340804	-0.283955	-0.292394	0.092903	0.059077	-0.0734493	0.0341009	-0.147039	0.559708	0.154304	0.365408	-0.255829	0.559708	3.12567	0.0122166	5.63619	-0.214726	1.21024	0.112408	0.441815	0.911111	0.0418878	14
PCSK2	blue	0.0920326	0.773496	-0.396967	-0.0973156	-0.222924	-0.096134	-0.272356	-0.242107	-0.0890646	-0.274454	-0.358539	-0.00688751	-0.186621	0.511319	-0.437866	-0.250968	-0.125639	0.511319	2.75786	0.0223628	-20.3361	0.0590709	1.20127	0.0984839	0.402284	0.866667	0.0587383	14
PDE2A	blue	-0.161647	-0.0172489	0.0973664	0.663761	-0.0342799	-0.0401149	-0.157242	0.03589	-0.221745	-0.101706	-0.293032	0.495813	-0.566895	-0.62205	-0.816062	-0.622995	0.599005	-0.62205	-2.40574	0.0540368	6.8281	0.666335	0.0975872	0.213795	0.100908	0.155556	0.0981357	14
PDE6D	blue	0.131489	0.6057	-0.343913	-0.210518	-0.000578542	-0.327372	-0.112399	-0.304436	-0.209048	0.227084	-0.235728	-0.239425	0.0414314	0.609678	0.182393	0.231911	-0.252751	0.609678	2.81864	0.018485	2.79938	-0.179362	0.502101	0.18004	0.161365	0.866667	0.052718	14
PDE9A	blue	0.445687	0.23094	-0.0125569	-0.368966	-0.0146124	-0.316537	0.0779101	0.238567	0.391902	0.442115	-0.356537	0.0748597	0.0598967	0.354197	0.444051	0.587982	-0.335797	0.354197	1.59502	0.136925	0.0344636	-0.312845	0.0107818	0.108959	0.171161	0.622222	0.171891	14
PDGFD	blue	0.290473	-0.151054	0.523469	-0.0498443	-0.0964108	-0.356589	-0.22511	-0.104186	0.0576225	0.344389	-0.0494482	0.220283	-0.372995	0.0583623	-0.211474	0.445766	-0.123315	0.0583623	0.205139	0.842181	-4.23511	0.0107475	0.045517	0.133838	0.103995	0.555556	0.456867	14
PDIA2	blue	0.161135	0.464385	-0.220141	0.0477564	-0.191668	-0.234976	-0.207271	-0.00174135	0.0283803	-0.0706337	-0.333058	0.305247	-0.273498	0.224184	-0.415467	-0.195183	0.0277053	0.224184	0.937738	0.366917	-2.43404	0.122606	0.298427	0.112098	0.150295	0.577778	0.298721	14
PDS5B	blue	-0.15478	0.675724	-0.303493	0.233716	-0.015564	-0.0726498	-0.400559	-0.535073	-0.0956494	-0.179124	-0.287943	-0.162762	-0.299875	0.402223	-0.511232	-0.272272	0.059436	0.402223	1.46921	0.182017	-8.94623	0.0459754	0.411306	0.207045	0.137707	0.688889	0.203174	14
PDSS2	blue	-0.323876	0.39918	-0.220888	0.263265	0.0674774	0.156886	-0.0784093	-0.324008	-0.42017	0.0473682	-0.241066	-0.158085	-0.167815	0.0896627	-0.446789	-0.354866	0.186974	0.0896627	0.360857	0.724573	-1.36395	0.105492	0.143886	0.0665675	0.0829988	0.511111	0.42419	14
PDX1	blue	0.344051	0.222559	0.0279971	0.115799	-0.163065	-0.123028	-0.276288	0.196708	-0.018806	-0.215875	-0.241687	0.590186	-0.487517	0.114928	-0.31474	-0.0520303	0.0563243	0.114928	0.404598	0.69563	-1.86032	0.0523612	0.0974086	0.0882778	0.0678479	0.555556	0.415187	14
PEBP1	blue	-0.121485	0.545441	-0.370681	0.300288	-0.144472	0.184798	-0.50263	-0.188643	0.328496	-0.301127	-0.391429	-0.00417715	-0.219569	-0.0473696	-0.410342	-0.781242	0.286427	-0.0473696	-0.188071	0.854051	1.08488	0.376153	0.346722	0.100499	0.119954	0.511111	0.4603	14
PECR	blue	0.0114502	0.238413	-0.0676678	0.242427	-0.0808025	-0.349449	-0.208854	-0.429906	-0.0740573	0.153415	0.116725	-0.0794443	-0.161263	0.0687876	-0.442655	-0.112366	0.121077	0.0687876	0.220185	0.832308	-1.65768	0.0472228	0.0782801	0.122501	0.0699201	0.511111	0.454045	14
PELI2	blue	-0.183197	0.419481	-0.446376	-0.0108257	-0.0332355	0.14973	-0.0467337	-0.0350357	-0.0121715	-0.275809	-0.429024	-0.300998	0.174735	0.19414	0.115014	-0.460857	0.0167206	0.19414	0.871244	0.402334	-2.60387	0.124316	0.323704	0.0988705	0.206394	0.644444	0.312812	14
PEPD	blue	0.129063	-0.0678917	-0.138455	-0.410143	-0.331107	-0.0579804	0.591545	0.165428	0.261353	-0.187187	0.131338	-0.414703	0.522778	0.0362305	0.442648	-0.0272306	-0.12813	0.0362305	0.0990878	0.925171	1.61969	-0.0916607	-0.0565915	0.339998	0.0982913	0.711111	0.480688	14
PER3	blue	-0.289429	0.583596	-0.307693	0.254421	-0.231799	0.119741	-0.156687	-0.31723	-0.169006	-0.221801	-0.525489	-0.127501	-0.254838	0.154998	-0.440408	-0.667629	0.169041	0.154998	0.622452	0.545608	-1.55992	0.386983	0.603662	0.223356	0.267002	0.555556	0.366953	14
PFKFB2	blue	-0.0396496	0.38698	-0.00568273	0.111573	0.105819	-0.203952	-0.435822	-0.274787	-0.234207	0.267727	-0.302927	0.189062	-0.378797	0.293399	-0.645865	0.205919	-0.0259559	0.293399	1.27655	0.225948	-3.47043	0.089581	0.310884	0.0973298	0.14346	0.644444	0.230466	14
PFTK1	blue	-0.0572736	0.389347	0.187623	-0.0331033	-0.105263	-0.0361647	-0.305469	-0.385824	-0.194056	-0.221671	-0.447967	0.109732	-0.471604	0.41664	-0.202829	0.214718	-0.119938	0.41664	1.8566	0.0882274	1.7568	-0.133522	0.234572	0.120639	0.157334	0.711111	0.133189	14
PGAM2	blue	0.502836	0.486293	-0.224592	-0.169127	-0.243025	-0.223976	-0.116238	0.113894	-0.112811	-0.170253	-0.287928	0.339261	-0.179203	0.352496	-0.00659122	0.234861	-0.146663	0.352496	1.64947	0.127029	5.15694	-0.0573389	0.295693	0.0955431	0.191518	0.666667	0.164654	14
PGR	blue	0.143162	0.156822	-0.106413	0.0880664	-0.195549	-0.144211	-0.128196	0.128466	-0.0356164	-0.137189	0.0188344	0.293404	-0.143607	0.0476006	-0.236437	-0.225069	0.0929265	0.0476006	0.171421	0.867549	-1.27837	0.0679965	0.0869249	0.0844396	0.0711518	0.533333	0.464486	14
PGRMC2	blue	-0.444136	0.0215745	0.0600904	-0.124413	0.230179	0.0266082	0.0729038	-0.311164	-0.41185	0.355175	0.0989413	-0.306241	0.0332183	0.393889	0.0735903	0.347612	-0.187656	0.393889	1.89995	0.084687	1.39843	-0.0696723	0.0974318	0.0362158	0.0801494	0.711111	0.130153	14
PGS1	blue	0.129079	0.654599	-0.40917	0.03463	-0.157771	-0.0307134	-0.206527	-0.149048	0.272009	-0.106844	-0.392125	-0.167142	-0.0405567	0.457	-0.0120612	-0.19912	-0.0498102	0.457	2.21769	0.0475916	68.886	-0.00500803	0.344983	0.0761774	0.138215	0.777778	0.0910402	14
PHC1	blue	0.169978	0.812246	-0.449876	0.0931081	-0.349277	-0.199365	-0.313892	-0.335953	0.212784	-0.372388	-0.187416	-0.0222298	-0.222685	0.637113	-0.499526	-0.644484	0.0700356	0.637113	3.47428	0.00464291	-7.08769	0.0926625	0.656763	0.0878279	0.13656	0.911111	0.023736	14
PHC2	blue	0.196576	0.48723	0.17777	0.000264539	-0.203376	-0.442077	-0.389178	-0.593622	-0.163021	0.056684	-0.135908	0.178972	-0.584182	0.814853	-0.727481	0.524407	-0.136854	0.814853	6.14876	6.84988e-05	1.63507	-0.270293	0.441946	0.0520572	0.103478	1	0.00306809	14
PHF1	blue	-0.10158	0.140232	0.0885342	0.565238	-0.236935	-0.0657201	-0.0624911	-0.292906	-0.072606	-0.256001	-0.122028	0.400401	-0.652029	-0.517345	-0.777028	-0.651338	0.486832	-0.517345	-2.25437	0.047096	3.82369	0.292785	0.0765714	0.0694939	0.0660991	0.177778	0.0907036	14
PHF20	blue	0.137654	0.702399	-0.190705	-0.0898914	-0.155386	-0.33695	-0.19499	-0.428176	-0.058503	-0.0122055	-0.222071	0.00713189	-0.337223	0.616873	-0.369612	0.144521	-0.121174	0.616873	2.73544	0.0240606	9.30198	-0.0554676	0.515959	0.166027	0.12678	0.888889	0.0610859	14
PHGDH	blue	0.330554	0.470057	-0.510392	-0.343053	-0.363741	0.126004	0.168822	0.290193	0.388176	-0.459919	-0.355226	-0.0699476	0.293748	0.503933	0.658225	-0.250622	-0.240871	0.503933	2.55497	0.0265897	1.2975	-0.309294	0.401308	0.124128	0.24889	0.822222	0.0650502	14
PHKA2	blue	0.319689	0.391094	-0.173185	-0.0550462	-0.0181494	-0.132608	-0.179316	0.212355	0.338538	-0.133983	-0.343777	0.18541	-0.0928814	0.146354	0.0390994	-0.0306966	-0.0402069	0.146354	0.538894	0.60214	1.4149	-0.0337508	0.0477542	0.113635	0.0998105	0.555556	0.384478	14
PHOX2B	blue	0.0440781	0.300068	-0.0517985	-0.0704501	-0.109101	-0.08688	-0.189346	-0.118871	-0.109317	-0.143854	-0.117858	0.179639	-0.251739	0.287678	-0.388694	0.271788	-0.108332	0.287678	1.38944	0.19806	16.3452	-0.0197561	0.322917	0.061419	0.238857	0.777778	0.21286	14
PHTF1	blue	-0.107909	0.562301	-0.306624	0.44084	-0.209547	-0.137326	-0.232532	-0.580224	-0.358449	-0.139966	-0.0802975	-0.113317	-0.30568	0.172163	-0.731099	-0.628526	0.311865	0.172163	0.484096	0.64958	-1.25639	0.62809	0.789124	0.317392	0.0995864	0.533333	0.400583	14
PI4KA	blue	0.240416	0.615644	-0.438322	-0.137069	-0.300885	-0.123669	0.00999679	0.00840477	0.453559	-0.320758	-0.313703	-0.234355	0.124961	0.440083	0.234195	-0.253548	-0.088136	0.440083	2.12524	0.0562578	2.07237	-0.181151	0.375412	0.123465	0.230953	0.777778	0.101005	14
PIAS1	blue	0.0862234	0.242877	0.0412233	0.102993	-0.0709619	0.00100295	-0.132294	-0.0108613	-0.106586	0.067038	-0.406687	0.247562	-0.384762	0.140514	-0.185113	0.161035	-0.0504966	0.140514	0.542401	0.598439	-4.30766	0.0359112	0.154693	0.151999	0.157652	0.577778	0.383305	14
PIAS2	blue	-0.00317503	0.302594	-0.349855	-0.229183	-0.123481	0.282956	-0.0303146	0.250823	-0.19291	-0.390233	-0.00685008	0.108791	0.145643	0.76454	0.469451	0.107387	-0.292194	0.76454	4.66875	0.000601274	1.48823	-0.0941349	0.140094	0.03278	0.0379796	0.977778	0.00796749	14
PIAS4	blue	0.26166	0.77559	-0.596968	-0.197204	-0.316332	-0.0306175	0.124268	-0.0586397	0.204516	-0.182608	-0.34276	-0.25509	0.161177	0.528397	0.344337	-0.273381	-0.158467	0.528397	2.53279	0.026342	6.75746	-0.0687345	0.46447	0.126472	0.168296	0.777778	0.0647347	14
PIGC	blue	0.402925	0.153345	-0.275223	-0.551189	-0.099367	-0.165681	0.264168	0.364579	0.627092	0.20677	0.0699112	-0.155203	0.511452	0.420005	0.65773	0.516408	-0.388929	0.420005	1.81365	0.0959732	6.85301	-0.379389	-0.0553609	0.11788	0.134253	0.755556	0.140142	14
PIGN	blue	-0.207919	0.363072	-0.0401435	0.0622361	0.129104	0.148001	-0.431374	-0.358126	-0.220375	-0.108719	-0.33547	-0.178879	-0.187935	0.400233	0.0266511	0.156197	-0.135835	0.400233	1.42993	0.19498	2.15298	-0.101054	0.217568	0.189334	0.117487	0.711111	0.211324	14
PIGQ	blue	0.458475	0.153798	0.10834	0.188276	-0.0437708	-0.238107	-0.198771	-0.0751755	0.0534748	0.252137	-0.233994	0.222186	-0.319907	-0.162242	-0.532589	0.0151932	0.13469	-0.162242	-0.673301	0.513527	0.174387	0.0921288	-0.016066	0.0948056	0.129746	0.377778	0.356461	14
PIK3C3	blue	-0.217778	0.415449	-0.535758	-0.196105	-0.310168	0.00142472	-0.141526	-0.215034	0.0894438	-0.205755	0.248084	-0.572667	0.421626	0.744681	0.556893	-0.195695	-0.237962	0.744681	4.2004	0.00162799	1.69937	-0.202451	0.344038	0.0927829	0.0912047	1	0.0131447	14
PIK3R3	blue	-0.0249054	0.597428	-0.371239	0.381688	-0.348735	-0.0887551	-0.0448616	-0.49509	-0.0445737	-0.170904	-0.378474	-0.163473	-0.250238	0.0347408	-0.641825	-0.683554	0.301962	0.0347408	0.132534	0.896986	-1.07562	0.795333	0.855479	0.316398	0.325326	0.511111	0.473211	14
PILRB	blue	0.0272613	0.630377	-0.566563	-0.0544016	-0.0357117	0.133724	-0.0536277	-0.155425	0.194914	-0.425033	-0.145015	-0.381039	0.256413	0.408523	-0.00945541	-0.48344	0.0596544	0.408523	1.51252	0.169769	-8.08303	0.060272	0.48718	0.232527	0.159988	0.755556	0.19508	14
PIM1	blue	-0.0429371	0.455825	-0.0110923	-0.32681	0.0575965	-0.0269458	-0.308232	-0.29809	-0.148833	0.0876516	-0.25895	-0.233692	-0.0173382	0.731198	0.366586	0.503216	-0.403791	0.731198	3.57453	0.0080251	0.540779	-0.521387	0.281955	0.187653	0.123672	0.955556	0.0327875	14
PIN1	blue	0.302934	0.721377	-0.589613	-0.141386	-0.204725	-0.150467	0.00927745	-0.325202	0.261184	-0.100343	-0.18756	-0.413863	0.20396	0.503897	0.217035	-0.0688651	-0.179694	0.503897	1.84238	0.111327	3.1001	-0.140961	0.436995	0.274932	0.151066	0.755556	0.152498	14
PIP4K2B	blue	0.486748	0.550985	-0.0197439	-0.10917	-0.235312	-0.405747	-0.280411	-0.192173	0.172767	-0.0191677	-0.248395	0.275114	-0.398121	0.461474	-0.193598	0.340064	-0.142274	0.461474	1.90212	0.086989	3.03391	-0.100306	0.304321	0.158916	0.141413	0.822222	0.13196	14
PIP5K1A	blue	0.189539	0.46699	-0.284524	-0.272568	0.0989163	-0.0704602	-0.479717	0.0844561	0.304876	-0.174804	0.0653176	0.077818	0.0647017	0.712997	0.259379	0.305769	-0.286828	0.712997	4.2292	0.00117333	1.25649	-0.135821	0.170658	0.0406981	0.0599599	0.955556	0.0114773	14
PIPOX	blue	0.166625	0.462144	-0.449354	-0.207873	-0.390081	-0.277726	-0.0209112	-0.047617	-0.0845133	-0.353703	0.333324	0.101652	0.0230546	0.577699	-0.145901	-0.218228	-0.118438	0.577699	2.79412	0.016689	-29.6061	0.0262032	0.775775	0.174105	0.204096	0.888889	0.0499049	14
PJA1	blue	0.140532	0.627904	-0.40785	-0.145303	-0.272969	-0.226366	-0.120352	-0.113029	0.00277003	-0.13907	-0.206187	-0.0709978	-0.0219047	0.475894	-0.0391689	-0.160374	-0.0846274	0.475894	2.16421	0.0517058	10.5628	-0.0391722	0.413768	0.13166	0.162685	0.844444	0.0956579	14
PKD1	blue	0.348832	0.692805	-0.329904	0.173034	-0.307564	-0.149504	-0.28402	-0.213043	0.0989973	-0.228897	-0.462766	0.129479	-0.376099	0.310734	-0.492871	-0.462975	0.0967893	0.310734	1.35748	0.199632	-3.12671	0.0909638	0.284417	0.0804664	0.117618	0.733333	0.213914	14
PKIA	blue	0.0404666	0.654971	-0.4295	-0.0982203	0.0262995	-0.12747	0.11457	-0.2633	-0.0400732	-0.0901847	-0.39896	-0.298735	0.0701628	0.549197	0.176212	-0.0917825	-0.140428	0.549197	2.79344	0.0165014	21.3639	-0.0331165	0.707498	0.137192	0.226871	0.822222	0.049825	14
PKN2	blue	-0.130627	0.510863	-0.299248	-0.0704209	0.574	-0.043283	-0.268895	-0.326221	-0.0481167	0.17317	-0.423554	-0.378452	0.058219	0.446274	0.213283	0.181988	-0.18634	0.446274	2.11614	0.0563023	1.24279	-0.235003	0.29206	0.129797	0.212575	0.733333	0.101042	14
PKNOX1	blue	0.341122	0.374325	-0.370132	-0.130954	-0.213562	-0.179064	-0.0623029	0.28498	0.236943	-0.0638762	-0.178508	0.236303	0.0510115	0.140128	0.0162336	-0.161397	-0.00976124	0.140128	0.535264	0.603454	14.0513	-0.00452332	0.0635585	0.0899761	0.089902	0.577778	0.384824	14
PKP2	blue	-0.395662	0.0749041	-0.156935	0.104174	0.281391	0.440081	-0.291364	-0.160375	0.145009	0.168289	-0.229561	-0.326877	0.213568	-0.128363	0.133465	-0.17416	0.0287276	-0.128363	-0.420659	0.686617	7.07254	0.132441	0.0187261	0.231238	0.140018	0.444444	0.412406	14
PLA2G4B	blue	0.287083	0.230127	-0.288499	0.198817	-0.242981	0.111011	-0.0821624	0.359245	0.512979	-0.297517	-0.342897	0.178356	0.00904761	-0.347101	-0.0367708	-0.567692	0.209147	-0.347101	-1.49338	0.161387	0.134259	0.137791	-0.0184998	0.0643647	0.0825227	0.266667	0.189753	14
PLCB4	blue	-0.458867	0.226162	-0.36034	0.542137	-0.103569	0.257633	-0.125188	-0.0490483	0.0382102	-0.228882	-0.277291	-0.136634	-0.00226899	-0.52075	-0.445618	-0.784016	0.462539	-0.52075	-1.96193	0.0917399	3.56216	1.16381	0.326714	0.368314	0.215389	0.266667	0.136681	14
PLCG1	blue	0.311406	0.793432	-0.494313	-0.388076	-0.33399	-0.197132	0.0653707	-0.137363	0.0820872	-0.302473	-0.162042	-0.233965	0.130968	0.765792	0.515069	0.146433	-0.315092	0.765792	4.97407	0.000326287	2.59131	-0.260889	0.676045	0.104215	0.156908	1	0.00594525	14
PLGLA1	blue	-0.238502	0.166128	-0.215509	0.141418	-0.0314808	0.409638	-0.00655879	0.0883374	-0.295428	-0.205301	-0.0476787	0.157467	-0.0825285	0.199002	-0.0431407	-0.160066	0.00132278	0.199002	0.697458	0.504851	-4.37282	0.0343996	0.150423	0.134674	0.0976524	0.577778	0.35372	14
PLK1	blue	0.502221	0.398873	-0.543788	-0.542106	-0.342322	-0.106799	0.203255	0.282322	0.46519	-0.0643827	0.126696	-0.111587	0.50017	0.672974	0.686236	0.412496	-0.418129	0.672974	3.91661	0.00220118	0.712797	-0.275174	0.196143	0.058851	0.104966	0.911111	0.015405	14
PLK1	blue	0.502221	0.398873	-0.543788	-0.542106	-0.342322	-0.106799	0.203255	0.282322	0.46519	-0.0643827	0.126696	-0.111587	0.50017	0.672974	0.686236	0.412496	-0.418129	0.672974	3.91661	0.00220118	0.712797	-0.275174	0.196143	0.058851	0.104966	0.911111	0.015405	14
PLK4	blue	0.111622	0.558314	-0.571421	-0.43875	-0.0252923	-0.0386695	0.0421054	0.0530297	0.306263	0.0514512	0.0286292	-0.356071	0.529661	0.673077	0.566725	0.271077	-0.354618	0.673077	3.9102	0.00221194	1.62764	-0.221148	0.35995	0.0733409	0.129253	0.933333	0.0154549	14
PLXDC1	blue	0.0957009	0.329179	0.173312	0.0840851	-0.24464	-0.0875497	-0.267919	-0.295364	-0.00825426	-0.196434	-0.394193	0.0898761	-0.450904	0.125087	-0.345481	-0.0300533	0.0436459	0.125087	0.469373	0.648626	-1.96561	0.0914299	0.179716	0.136661	0.129239	0.511111	0.400216	14
PLXNA2	blue	0.253529	0.551158	-0.286952	0.102453	-0.258776	0.00374343	0.154551	-0.0696909	-0.21247	-0.317849	-0.526156	0.167823	-0.298352	0.239941	-0.236432	-0.470995	0.0705614	0.239941	1.0305	0.323145	-2.99774	0.188574	0.565296	0.203569	0.303647	0.666667	0.280324	14
PLXNA3	blue	0.497999	0.630855	-0.23384	-0.24936	-0.335722	-0.309037	-0.111382	-0.277019	0.243233	-0.167499	-0.120253	-0.00289915	-0.138167	0.653379	0.238357	0.371252	-0.298801	0.653379	3.62223	0.00353453	1.61326	-0.181399	0.292644	0.0711846	0.109817	0.933333	0.0199997	14
PLXNB1	blue	0.332518	0.637068	-0.518816	0.244109	-0.318516	-0.123293	-0.0616438	-0.0908697	0.098521	-0.437722	-0.2461	0.121716	-0.221685	0.208034	-0.573221	-0.759741	0.219999	0.208034	0.868411	0.402236	-1.57833	0.346914	0.547545	0.137481	0.185674	0.577778	0.312812	14
PMAIP1	blue	-0.205937	0.371538	-0.470176	-0.339557	-0.0585852	0.227215	-0.0372031	0.174764	-0.224249	0.0699038	-0.284242	-0.265561	0.423549	0.717653	0.551888	0.317704	-0.378885	0.717653	3.67645	0.00498413	0.95503	-0.547555	0.522932	0.225144	0.184641	0.933333	0.0247384	14
PMP2	blue	0.342618	-0.0356404	0.230079	-0.00449853	-0.00825442	-0.165858	-0.108053	0.260649	-0.149289	0.0511836	-0.249353	0.604778	-0.37986	-0.0088513	-0.236446	0.290752	-0.0303685	-0.0088513	-0.0362364	0.97169	1.09278	0.0324232	0.0296703	0.0448607	0.0613092	0.377778	0.491987	14
PMS1	blue	-0.00379922	0.751439	-0.528688	-0.0601456	0.177218	-0.0550836	-0.175729	-0.261975	0.0172094	0.0162011	-0.380723	-0.391376	0.129909	0.508946	-0.0786558	-0.146901	-0.0652637	0.508946	2.15789	0.0570563	3.49745	-0.169889	0.594178	0.26526	0.234541	0.844444	0.101832	14
PNMA1	blue	-0.15794	0.639035	-0.423891	0.184255	-0.306273	-0.100158	-0.277313	-0.579003	0.0209656	-0.0840033	-0.0391903	-0.357525	-0.0374036	0.392508	-0.428599	-0.518877	0.141141	0.392508	1.32468	0.231987	-2.93195	0.253257	0.742536	0.32809	0.169651	0.666667	0.233818	14
PNMA2	blue	0.332438	0.523124	0.0454767	-0.223257	-0.150256	-0.393603	-0.339003	-0.343555	-0.23507	0.244962	-0.270275	0.0973555	-0.337134	0.611891	-0.194387	0.752715	-0.328827	0.611891	3.62937	0.00617381	5.51302	-0.362346	1.99762	0.101058	0.642339	0.977778	0.0280664	14
PNN	blue	-0.176358	0.856184	-0.697191	-0.193355	-0.0917382	0.0443142	-0.296249	-0.25323	-0.130186	-0.349461	-0.239703	-0.388344	0.18873	0.888029	0.379624	-0.247717	-0.225927	0.888029	7.30524	1.82085e-05	4.35767	-0.304788	1.32817	0.158107	0.158015	1	0.0018454	14
PNPLA6	blue	0.347967	0.16284	0.357971	-0.226522	-0.196875	-0.152056	-0.129434	-0.129555	0.0445131	0.11189	-0.252112	0.32415	-0.342908	0.388744	0.318367	0.599917	-0.307248	0.388744	1.8788	0.088143	0.906337	-0.133354	0.120863	0.0539509	0.124087	0.755556	0.133176	14
POLA1	blue	0.101924	0.86613	-0.772798	-0.423748	-0.245944	-0.034265	-0.042741	-0.130511	0.214726	-0.191988	-0.114261	-0.439696	0.43403	0.867691	0.722531	0.0714934	-0.376757	0.867691	6.47181	6.68746e-05	1.57836	-0.469406	0.74089	0.136767	0.127545	1	0.00305976	14
POLA2	blue	0.129913	0.512352	-0.591396	-0.364862	-0.0890132	-0.0861726	0.157758	0.177006	0.168407	-0.104483	-0.102707	-0.197585	0.423251	0.406729	0.528964	-0.0889563	-0.200569	0.406729	1.90163	0.0821362	2.73072	-0.10856	0.296447	0.107955	0.183591	0.8	0.127554	14
POLB	blue	-0.0159095	0.542945	-0.535486	-0.0679735	0.0112457	-0.201684	0.0457435	-0.196447	-0.0571914	0.274961	-0.136643	-0.346203	0.274455	0.635825	0.0750469	-0.136643	-0.078746	0.635825	3.46231	0.00474587	3.91312	-0.073386	0.287168	0.0563412	0.0875795	0.844444	0.0238984	14
POLD1	blue	0.425559	0.544548	-0.44947	-0.433276	-0.203947	-0.192277	0.353252	0.0322517	0.126822	-0.206934	-0.102729	-0.015769	0.188554	0.625784	0.354904	0.192682	-0.29417	0.625784	2.6749	0.0297696	1.46832	-0.184508	0.270916	0.142193	0.0936427	0.911111	0.0691822	14
POLE	blue	0.410875	0.851007	-0.581296	-0.380554	-0.282445	-0.164455	-0.182197	-0.000227414	0.253842	-0.249179	-0.277312	-0.00321156	0.112961	0.721426	0.564099	0.232515	-0.336074	0.721426	4.35912	0.000939083	2.12495	-0.335747	0.713446	0.13235	0.201034	1	0.00991536	14
POLE2	blue	0.153564	0.732717	-0.681268	-0.606319	-0.0828287	0.015228	-0.0508437	-0.0636381	0.0468	-0.123937	0.0250772	-0.427881	0.545402	0.882992	0.832406	0.465464	-0.523683	0.882992	7.01962	3.09378e-05	1.02234	-0.916321	0.936788	0.191079	0.182152	1	0.00208958	14
POLG2	blue	-0.0336997	0.616456	-0.484217	-0.197639	-0.151489	-0.0818736	-0.180201	-0.310143	0.118043	-0.0357615	0.0792356	-0.377456	0.256027	0.732802	0.212368	0.0495089	-0.2234	0.732802	3.45729	0.0111542	1.36174	-0.190113	0.258885	0.112289	0.0652483	1	0.0398172	14
POLI	blue	-0.195156	0.524241	-0.415567	0.285518	-0.14253	0.0603955	-0.264411	-0.0480777	-0.104969	-0.277614	-0.480299	-0.052723	-0.175729	0.186277	-0.352087	-0.613643	0.15742	0.186277	0.743433	0.472168	-1.78413	0.297483	0.530748	0.206757	0.236012	0.622222	0.34028	14
[truncated: 7,063 more rows]
