# Supplementary material for: Co-expression network analysis identifies Spleen Tyrosine Kinase (SYK) as a candidate oncogenic driver in a subset of small-cell lung cancer
Source: BMC Syst Biol. 2013 Dec 9;7(Suppl 5):S1. doi: 10.1186/1752-0509-7-S5-S1 (PMC4029366; doi:10.1186/1752-0509-7-S5-S1)
Supplement: Additional file 3 — SCLC specific hub network signature (SSHN) gene information. This table shows expression values for 287 SSHN genes (identified by WGCNA analysis) across various datasets. RNAseq data shows comparisons of differential expression of SCLC versus normal lung and associated statistics such as p-value and false discovery rates (FDR). Shotgun proteomic data denotes the comparison of rate ratios (obtained from Shotgun data, see Materials and methods) of SCLC versus normal bronchiolar epithelium and SCLC versus normal alveolar epithelium. Note that a few hubs from the yellow and black module (high kMEyellow and kMEblack respectively) with high GS.SCLC and T-test statistic were also included in the SSHN. Shown in this table is only kMEblue. kMEblack and kMEyellow are shown in Additional file 2. [file 1752-0509-7-S5-S1-S3.xls]

## Sheet: Table S2-SSHN
Gene information			WGCNA metrics for intramodular connecitivity, Gene significance and T-test Statistic						RNAseq data (25-bp)									Shotgun proteomic data
ID	Location	Type(s)	MODULE	KMEBLUE	GS.SCLC	T-TEST STATISTIC-GENEXP	p-value	FDR	P-value (SCLC vs. (SQCC and normal))	FDR adjusted P-value (SCLC vs. (SQCC and normal))	P-value (SCLC vs normal)	FDR adjusted P-value (SCLC vs normal)	P-value (SQCC vs normal)	FDR adjusted P-value (SQCC vs normal)	Mean (SCLC)	Mean (SQCC)	Mean (Normal)	SCLCvsBronchial epithelium Rate ratio	Poisson_Pvalue	Poisson_FDR	SCLCvsAlveolar epithelium Rate ratio	Poisson_Pvalue2	Poisson_FDR3
CBFA2T2	Nucleus	transcription regulator	blue	0.959897	0.802851	6.037	0.000111	0.004	0.00417106	0.0210017	0.00287965	0.00694503	0.107568	0.171701	25581.7	6814.21	4221.69	#N/A	#N/A	#N/A	#N/A	#N/A	#N/A
INSM1	Nucleus	other	blue	0.957304	0.790087	6.087	0.00028	0.006	0.00525284	0.0235071	0.00518118	0.0104718	0.455852	0.531827	2858170	23536.2	9758.74	#N/A	#N/A	#N/A	#N/A	#N/A	#N/A
KIF5C	Cytoplasm	other	blue	0.951239	0.806355	6.448	0.000195	0.005	0.000808281	0.0123769	0.000783539	0.00277624	0.412846	0.491647	554898	12548.7	7478.77	1.04134	0.0816	0.1598	1.7581	0.0267	0.066
SOX11	Nucleus	transcription regulator	blue	0.944412	0.711966	4.779	0.00131	0.012	0.0104159	0.0332153	0.00912692	0.0163714	0.353733	0.439486	398085	21625.5	1840.94	#N/A	#N/A	#N/A	#N/A	#N/A	#N/A
FOXG1	Nucleus	transcription regulator	blue	0.937335	0.797481	6.183	0.000204	0.005	0.00930744	0.032008	0.00905038	0.0163362	0.106327	0.171701	620826	7282.52	704.188	#N/A	#N/A	#N/A	#N/A	#N/A	#N/A
PSIP1	Nucleus	other	blue	0.929679	0.863028	7.587	1.3e-05	0.002	0.931946	0.998017	0.516389	0.572215	0.252511	0.340238	110511	25288.9	208720	1.30752	0.0152	0.0404	31.0651	0	0
NASP	Nucleus	other	blue	0.927309	0.698302	4.524	0.00148	0.013	0.244533	0.344024	0.216429	0.259896	0.534791	0.609067	100411	84005.5	61008.2	30.6956	0.0001	0.0006	30.001	0.0013	0.0059
TMEFF1	Plasma Membrane	other	blue	0.925263	0.777379	5.782	0.000327	0.006	0.0524331	0.102369	0.0468202	0.0639877	0.000204088	0.0104721	41257.3	2582.62	116.071	#N/A	#N/A	#N/A	#N/A	#N/A	#N/A
TMSL8	Cytoplasm	other	blue	0.920663	0.937674	12.655	9.21e-07	0	#N/A	#N/A	#N/A	#N/A	#N/A	#N/A	#N/A	#N/A	#N/A	#N/A	#N/A	#N/A	#N/A	#N/A	#N/A
INA	Cytoplasm	other	blue	0.919719	0.756169	5.444	0.000563	0.008	0.00322112	0.0201715	0.00233569	0.00582607	0.308259	0.387325	949537	113059	7938.51	2.46484	0	0	0.564929	0.104	0.1788
PPM1D	Cytoplasm	phosphatase	blue	0.918694	0.693915	4.529	0.00175	0.014	0.000895111	0.0123769	0.00043845	0.00201793	0.0674589	0.124702	326922	105583	55266.6	#N/A	#N/A	#N/A	#N/A	#N/A	#N/A
CDC7	Nucleus	kinase	blue	0.915386	0.839631	6.348	3.68e-05	0.002	0.00112837	0.013564	0.00062679	0.00246423	0.0612019	0.1171	17958.7	4911.83	2342.71	#N/A	#N/A	#N/A	#N/A	#N/A	#N/A
NCAM1	Plasma Membrane	other	blue	0.907521	0.736596	5.044	0.000706	0.008	0.0035304	0.0201715	0.0122095	0.0207345	0.328389	0.409772	43873.4	637.583	8299.95	33.2915	0.0005	0.0024	32.5969	0.0037	0.0141
SH3GL2	Plasma Membrane	enzyme	blue	0.906431	0.761733	5.545	0.000509	0.007	0.00148344	0.0141915	0.00145808	0.00398542	0.212751	0.300786	348216	2595.48	736.044	31.6789	0.001	0.0043	2.2556	0.0746	0.1402
FZD3	Plasma Membrane	G-protein coupled receptor	blue	0.901493	0.740918	4.817	0.000514	0.007	0.613325	0.721411	0.332569	0.381789	0.180527	0.261673	1946.73	731.308	4588.41	#N/A	#N/A	#N/A	#N/A	#N/A	#N/A
FBXO5	Nucleus	enzyme	blue	0.900907	0.819399	6.474	7.44e-05	0.003	0.0102351	0.0330681	0.00457746	0.00995251	0.00223959	0.0200864	70233.4	22504.4	4799	#N/A	#N/A	#N/A	#N/A	#N/A	#N/A
CACNA1A	Plasma Membrane	ion channel	blue	0.899111	0.780857	5.871	0.000319	0.006	0.0152958	0.0430382	0.0169433	0.0268659	0.0529711	0.106313	33248.4	961.977	2291.62	#N/A	#N/A	#N/A	#N/A	#N/A	#N/A
APLP1	Extracellular Space	other	blue	0.898575	0.729519	4.89	0.000758	0.009	0.000195735	0.0080315	0.000160991	0.00151883	0.191146	0.271579	32517.4	3045.33	456.735	#N/A	#N/A	#N/A	#N/A	#N/A	#N/A
HMGN2	Nucleus	other	blue	0.897076	0.797519	5.958	0.000134	0.004	0.00333106	0.0201715	0.00302451	0.00723362	0.72139	0.795938	521269	128898	114725	#N/A	#N/A	#N/A	#N/A	#N/A	#N/A
USP1	Cytoplasm	peptidase	blue	0.895485	0.894286	8.214	2.87e-06	0.001	0.0162355	0.0452388	0.0122904	0.0207491	0.0579257	0.113624	87832.2	20400.1	12080.1	#N/A	#N/A	#N/A	#N/A	#N/A	#N/A
CASP8AP2	Nucleus	transcription regulator	blue	0.893145	0.794041	4.986	0.000425	0.007	0.480699	0.584579	0.896217	0.956186	0.269982	0.358418	4724.13	2016.59	5078.1	#N/A	#N/A	#N/A	#N/A	#N/A	#N/A
SNAP25	Plasma Membrane	transporter	blue	0.892649	0.699946	4.612	0.00159	0.013	0.00712491	0.0283234	0.00686491	0.0133124	0.385523	0.469012	82186.8	2575.88	1492.68	#N/A	#N/A	#N/A	#N/A	#N/A	#N/A
CDK5R1	Nucleus	kinase	blue	0.891756	0.735788	5.007	0.00069	0.008	0.000649931	0.0123769	4.75409e-05	0.00113642	0.0605939	0.116714	370470	191032	24411.3	#N/A	#N/A	#N/A	#N/A	#N/A	#N/A
ITGB3BP	Nucleus	other	blue	0.890958	0.735899	4.603	0.000631	0.008	0.00316526	0.0201715	0.025556	0.0374248	0.946406	1	1222560	449725	466165	#N/A	#N/A	#N/A	#N/A	#N/A	#N/A
GDI1	Cytoplasm	other	blue	0.885014	0.77353	5.346	0.000228	0.005	0.00186241	0.0154798	0.000487444	0.0020573	0.00904411	0.0370808	4596790	2481760	1384590	3.82835	0	0	2.13007	0.0001	0.0008
CDH2	Plasma Membrane	other	blue	0.881806	0.740012	5.119	0.000684	0.008	0.0145497	0.042228	0.0113969	0.0198237	0.385668	0.469012	1162810	124770	18401.5	32.7065	0.0044	0.0155	32.0119	0.0178	0.0465
RTN1	Cytoplasm	other	blue	0.881673	0.75604	5.34	0.000462	0.007	0.0775937	0.136622	0.0132687	0.0218858	0.264622	0.353239	92358.1	52672.2	7705.86	-0.0514149	1	1	-28.032	0.1606	0.239
CENPF	Nucleus	other	blue	0.879203	0.77409	5.401	0.000228	0.005	0.00119725	0.013564	0.000273883	0.00162316	0.00234041	0.0203545	1154750	501053	42633.1	-1.63108	0.136	0.2334	27.5416	0.1712	0.239
PCSK1	Extracellular Space	peptidase	blue	0.87822	0.769193	5.689	0.000447	0.007	0.0223766	0.0558442	0.022194	0.0333491	0.849166	0.916205	45170.9	1829.42	1663.54	#N/A	#N/A	#N/A	#N/A	#N/A	#N/A
THOC1	Nucleus	transcription regulator	blue	0.876523	0.713095	4.542	0.000957	0.01	0.0295955	0.0653378	0.0130633	0.0216715	0.0855176	0.150574	1114640	530535	259932	0.95388	0.4321	0.5434	28.5416	0.053	0.1021
NOL4	Nucleus	other	blue	0.874978	0.823438	6.842	0.000119	0.004	0.081869	0.143271	0.0811568	0.105873	0.373901	0.458588	16005.3	88.3682	0	#N/A	#N/A	#N/A	#N/A	#N/A	#N/A
TRIM36	Cytoplasm	other	blue	0.872018	0.702697	4.554	0.00132	0.012	0.0036593	0.0201965	0.00557069	0.0111027	0.0793341	0.140549	190129	8996.31	32276.3	#N/A	#N/A	#N/A	#N/A	#N/A	#N/A
ESPL1	Nucleus	peptidase	blue	0.871257	0.865726	6.194	0.000144	0.004	0.000547368	0.0123769	0.000114653	0.00126559	0.0359585	0.0832266	338664	144707	9700.12	#N/A	#N/A	#N/A	#N/A	#N/A	#N/A
ASCL1	Nucleus	transcription regulator	blue	0.869129	0.77464	5.68	0.000314	0.006	0.00743576	0.0284542	0.00745894	0.0143672	0.79489	0.867428	11024500	45025.4	57620.6	#N/A	#N/A	#N/A	#N/A	#N/A	#N/A
DLL3	Extracellular Space	other	blue	0.868079	0.748054	4.916	0.000434	0.007	0.00775384	0.028987	0.00658233	0.0128512	0.0402593	0.0882018	136440	8257.57	180.272	#N/A	#N/A	#N/A	#N/A	#N/A	#N/A
CAMK2B	Cytoplasm	kinase	blue	0.867281	0.699266	4.612	0.00164	0.013	0.101493	0.168373	0.0983323	0.125428	0.228017	0.320789	27877.6	1303	710.724	#N/A	#N/A	#N/A	#N/A	#N/A	#N/A
POLA1	Nucleus	enzyme	blue	0.86613	0.867691	6.472	6.69e-05	0.003	0.00397688	0.0207521	0.000659273	0.00255691	0.0602768	0.116714	363334	210939	97523.7	0.95388	0.5785	0.6913	27.5416	0.1712	0.239
DDX11	Nucleus	enzyme	blue	0.865422	0.727763	4.757	0.00071	0.009	0.0016009	0.0148212	0.000267594	0.00162316	0.00852188	0.0365042	14054.5	7616.96	2876.31	#N/A	#N/A	#N/A	#N/A	#N/A	#N/A
TROAP	Cytoplasm	peptidase	blue	0.863832	0.789608	5.403	0.000163	0.004	0.00187052	0.0154798	0.000722754	0.00266387	0.00848281	0.0365042	748356	225764	15226.3	#N/A	#N/A	#N/A	#N/A	#N/A	#N/A
FUSIP1	Nucleus	other	blue	0.862887	0.744859	4.508	0.000732	0.009	#N/A	#N/A	#N/A	#N/A	#N/A	#N/A	#N/A	#N/A	#N/A	#N/A	#N/A	#N/A	#N/A	#N/A	#N/A
ZNF84	Nucleus	other	blue	0.860775	0.792811	5.916	0.000164	0.004	0.0489447	0.0968768	0.120115	0.149883	0.835478	0.904838	174.395	37.5132	51.166	#N/A	#N/A	#N/A	#N/A	#N/A	#N/A
FANCA	Nucleus	other	blue	0.859505	0.84848	6.043	9.91e-05	0.004	0.000168204	0.0080315	2.73626e-05	0.0010144	0.0292488	0.0742867	456475	210755	32611.2	#N/A	#N/A	#N/A	#N/A	#N/A	#N/A
STMN1	Cytoplasm	other	blue	0.858129	0.893799	7.445	1.82e-05	0.002	0.00536995	0.0235071	0.00350801	0.00800414	0.00164052	0.0192487	426070	85211.3	28846.4	4.12381	0	0	2.1036	0.0003	0.0018
PNN	Plasma Membrane	other	blue	0.856184	0.888029	7.305	1.82e-05	0.002	0.479808	0.584579	0.375412	0.424186	0.445635	0.524169	1810890	1769240	1376330	-0.593608	0.2485	0.3539	33.1274	0.0005	0.0025
FGF9	Extracellular Space	growth factor	blue	0.853481	0.725094	4.668	0.000736	0.009	0.0192768	0.0507562	0.0661421	0.088292	0.25226	0.340238	85736	4983.78	27200.5	#N/A	#N/A	#N/A	#N/A	#N/A	#N/A
RPIP8	Cytoplasm	other	blue	0.853296	0.69395	4.51974	0.00171963	0.0134755	#N/A	#N/A	#N/A	#N/A	#N/A	#N/A	#N/A	#N/A	#N/A	#N/A	#N/A	#N/A	#N/A	#N/A	#N/A
ISL1	Nucleus	transcription regulator	blue	0.850682	0.827871	6.549	4.76e-05	0.003	0.0908108	0.157004	0.157362	0.193833	0.0285133	0.0733459	346151	3593.55	107687	#N/A	#N/A	#N/A	#N/A	#N/A	#N/A
GRP	Extracellular Space	growth factor	blue	0.850055	0.764073	4.817	0.000425	0.007	0.0034242	0.0201715	0.00366543	0.0082833	0.0887772	0.153488	1101550	5581.6	30500.9	30.2638	0.0438	0.0895	29.5692	0.0938	0.1633
WHSC1	Nucleus	enzyme	blue	0.848995	0.807556	5.937	8.54e-05	0.003	0.00462819	0.0218262	0.00327086	0.00763201	0.0339327	0.0804849	204203	54905.3	35616.4	#N/A	#N/A	#N/A	#N/A	#N/A	#N/A
LHX2	Nucleus	transcription regulator	blue	0.846725	0.698821	4.512	0.00143	0.013	0.00175689	0.0154798	0.00109569	0.00353329	0.281451	0.367166	632710	106499	2458.29	#N/A	#N/A	#N/A	#N/A	#N/A	#N/A
LMNB1	Nucleus	other	blue	0.8448	0.807558	5.773	9.19e-05	0.003	0.0483052	0.096275	0.00853607	0.0155299	0.00262763	0.0215466	224175	141517	21388	0.0127738	0.9506	1	1.04148	0.0003	0.0018
RSRC2	unknown	other	blue	0.8428	0.768756	4.878	0.000385	0.006	0.293205	0.395911	0.23205	0.276342	0.186636	0.267822	52665.8	37262.9	171947	-0.0514149	1	1	-0.74601	1	1
NONO	Nucleus	other	blue	0.841523	0.892947	6.286	0.000537	0.007	0.663991	0.77152	0.526407	0.581073	0.407491	0.487291	147046	118158	236665	2.14151	0	0	1.44323	0.0028	0.0116
PUM1	Cytoplasm	other	blue	0.833731	0.701735	4.52	0.00131	0.012	0.585961	0.694921	0.325653	0.375351	0.183964	0.265315	19956.9	14880.6	32182.3	-27.3337	0.2336	0.3518	-0.74601	1	1
NDC80	Nucleus	other	blue	0.832401	0.849042	6.738	2.14e-05	0.002	0.0012288	0.013564	0.000363062	0.00182805	0.000533581	0.0122608	1184400	439389	28921.2	#N/A	#N/A	#N/A	#N/A	#N/A	#N/A
NRCAM	Plasma Membrane	other	blue	0.830723	0.872884	8.336	1.97e-05	0.002	0.120952	0.193808	0.00139854	0.00385942	0.0159233	0.0525285	13634.1	13834.1	719.981	-0.0514149	1	1	-0.74601	1	1
CCNE2	Nucleus	other	blue	0.830155	0.782062	5.541	0.000184	0.005	0.00018623	0.0080315	0.000131978	0.00135278	0.00738098	0.0365042	860218	114054	22991.9	#N/A	#N/A	#N/A	#N/A	#N/A	#N/A
PAFAH1B3	Cytoplasm	enzyme	blue	0.826163	0.831298	6.614	4.15e-05	0.003	0.00540582	0.0235071	8.31529e-05	0.00113642	0.0867188	0.151758	79135.3	52352.3	14476.1	2.27581	0.0952	0.1781	1.57753	0.2651	0.3461
CHGB	Extracellular Space	other	blue	0.81864	0.780659	5.708	0.000234	0.005	0.0366182	0.0778476	0.0160281	0.0256987	0.394851	0.476144	1180850	346611	30306.7	#N/A	#N/A	#N/A	#N/A	#N/A	#N/A
SOX4	Nucleus	transcription regulator	blue	0.818332	0.916073	8.097	2.07e-05	0.002	0.0121106	0.0373736	0.00475811	0.0101075	0.0716636	0.129355	5494540	1920500	350544	#N/A	#N/A	#N/A	#N/A	#N/A	#N/A
CELSR3	Plasma Membrane	G-protein coupled receptor	blue	0.815441	0.824425	6.553	5.95e-05	0.003	0.00710869	0.0283234	0.00390447	0.00861987	0.168381	0.247823	320558	69312.8	6497.95	#N/A	#N/A	#N/A	#N/A	#N/A	#N/A
PCMT1	Cytoplasm	enzyme	blue	0.814712	0.794187	5.855	0.000141	0.004	0.00736112	0.0284542	0.00351401	0.00800414	0.0646224	0.12122	1700740	1125930	656681	1.17627	0.2176	0.3518	-0.522007	0.5185	0.6144
EZH2	Nucleus	transcription regulator	blue	0.814262	0.868101	7.934	1.4e-05	0.002	0.00946497	0.032008	0.00370554	0.00830853	0.0635503	0.120788	88144	42434.4	21288.2	#N/A	#N/A	#N/A	#N/A	#N/A	#N/A
CDK2	Nucleus	kinase	blue	0.813546	0.885118	8.283	4.02e-06	0.001	0.00111146	0.013564	0.000241424	0.0016152	0.00378497	0.0249371	96924.8	46784.5	10727.9	#N/A	#N/A	#N/A	#N/A	#N/A	#N/A
KHDRBS1	Nucleus	transcription regulator	blue	0.810225	0.757998	4.791	0.00044	0.007	0.0190999	0.0507562	0.00389423	0.00861987	0.025999	0.071064	3264140	2613620	1314910	-31.0983	0.0077	0.0247	-0.74601	1	1
RAD54L	Nucleus	enzyme	blue	0.810133	0.738896	4.54	0.000678	0.008	0.164966	0.24659	0.000580915	0.00231559	0.101163	0.168801	48210.3	48636.7	1324.9	#N/A	#N/A	#N/A	#N/A	#N/A	#N/A
KIF15	Nucleus	other	blue	0.807983	0.773636	5.399	0.000232	0.005	0.00230477	0.0179271	0.000486874	0.0020573	0.00183271	0.0192487	304369	135043	7116.1	-28.9187	0.0391	0.0859	-28.032	0.1606	0.239
GLDC	Cytoplasm	enzyme	blue	0.807831	0.717444	4.739	0.000986	0.01	0.0188212	0.0504831	0.0157134	0.0253356	0.0954349	0.161434	36484.6	3497.08	848.708	27.2362	0.2445	0.3518	26.5416	0.3333	0.4017
SFRS2	Nucleus	transcription regulator	blue	0.801808	0.771679	4.834	0.000435	0.007	#N/A	#N/A	#N/A	#N/A	#N/A	#N/A	#N/A	#N/A	#N/A	0.538843	0.6795	0.7789	-0.159437	0.904	1
SMC2	Nucleus	transporter	blue	0.797485	0.822759	6.052	5.84e-05	0.003	0.356837	0.467636	0.449225	0.505598	0.819285	0.890662	25065.1	18015.7	15491.5	29.1154	0.0002	0.0011	2.57753	0.0315	0.0694
TCF12	Nucleus	transcription regulator	blue	0.796319	0.811078	6.153	8.15e-05	0.003	0.0456773	0.0928116	0.342657	0.391803	0.270999	0.358418	35246.9	6826.88	21334.3	#N/A	#N/A	#N/A	#N/A	#N/A	#N/A
CBX1	Nucleus	transcription regulator	blue	0.795774	0.866901	5.848	0.000444	0.007	0.449168	0.560484	0.848028	0.908149	0.678948	0.758203	148315	96105.5	131665	29.5581	0.0093	0.0257	28.8635	0.0305	0.0683
TYMS	Nucleus	enzyme	blue	0.79577	0.915275	9.712	6.12e-07	0	0.00271451	0.0189998	0.000898222	0.00306546	9.55772e-05	0.00685767	1443700	504807	47201.2	#N/A	#N/A	#N/A	#N/A	#N/A	#N/A
DLK1	Extracellular Space	other	blue	0.795678	0.832996	7.085	8.89e-05	0.003	0.0267069	0.061319	0.0263797	0.0384314	0.240121	0.33132	1961390	12799.2	1700.2	#N/A	#N/A	#N/A	#N/A	#N/A	#N/A
ZNF26	Nucleus	other	blue	0.795001	0.716376	4.605	0.000903	0.01	0.0676932	0.123745	0.0205886	0.0310996	0.0239991	0.0697363	5986.61	3896.27	1678.74	#N/A	#N/A	#N/A	#N/A	#N/A	#N/A
MARCKSL1	Cytoplasm	other	blue	0.794743	0.92242	9.969	3.8e-07	0	2.46367e-05	0.00539493	1.02223e-05	0.000796058	0.0332476	0.0801853	8945660	2581650	643227	2.86077	0.001	0.0043	0.840563	0.2385	0.3203
PLCG1	Cytoplasm	enzyme	blue	0.793432	0.765792	4.974	0.000326	0.006	0.0243	0.0576371	0.00121527	0.0035957	0.00149413	0.0192487	27105.2	21180.1	5882.48	#N/A	#N/A	#N/A	#N/A	#N/A	#N/A
MSH2	Nucleus	enzyme	blue	0.790751	0.857204	5.829	0.000291	0.006	0.00440862	0.0214453	0.000371742	0.00183948	0.0251852	0.071064	1187790	718770	195773	32.4862	0	0	31.7916	0.0003	0.0018
DEK	Nucleus	transcription regulator	blue	0.787542	0.916925	8.094	2.31e-05	0.002	0.174491	0.258138	0.0369529	0.0512342	0.015346	0.0518097	513506	415593	125959	1.06936	0.1197	0.2084	2.95604	0.0085	0.0266
TAF4	Nucleus	transcription regulator	blue	0.785794	0.834896	5.951	8.02e-05	0.003	0.454341	0.564485	0.00189411	0.00489738	0.0481999	0.100974	259413	321734	100801	27.2362	0.2445	0.3518	26.5416	0.3333	0.4017
SCG5	Extracellular Space	other	blue	0.782951	0.735181	5.031	0.000735	0.009	0.0761641	0.135232	0.0763467	0.100395	0.944308	1	25695	3790.93	3628.08	#N/A	#N/A	#N/A	#N/A	#N/A	#N/A
UPF3B	Nucleus	transporter	blue	0.782714	0.864082	4.581	0.00778	0.032	0.293025	0.395911	0.271584	0.322086	0.24299	0.333675	31940.4	24325	134737	-0.0514149	1	1	-29.032	0.0473	0.101
TIMELESS	Nucleus	other	blue	0.782676	0.852933	5.669	0.00039	0.006	9.84762e-05	0.0080315	4.41986e-05	0.00113642	0.00410874	0.0254601	1559950	508620	79906.2	-0.0514149	1	1	-28.032	0.1606	0.239
FANCG	Nucleus	other	blue	0.775596	0.88411	6.171	0.00044	0.007	0.000646687	0.0123769	8.92003e-05	0.00115784	0.0144718	0.050041	749874	377847	99870.5	#N/A	#N/A	#N/A	#N/A	#N/A	#N/A
BRD3	Nucleus	kinase	blue	0.774972	0.74021	4.642	0.000584	0.008	0.0235398	0.0570858	0.00206184	0.00528347	0.0079147	0.0365042	440385	319396	111196	#N/A	#N/A	#N/A	#N/A	#N/A	#N/A
MAGED4	unknown	other	blue	0.773037	0.757932	4.717	0.000506	0.007	1	1	1	1	1	1	0	0	0	#N/A	#N/A	#N/A	#N/A	#N/A	#N/A
SFRS10	Nucleus	other	blue	0.772957	0.885629	8.551	5.37e-06	0.001	#N/A	#N/A	#N/A	#N/A	#N/A	#N/A	#N/A	#N/A	#N/A	#N/A	#N/A	#N/A	#N/A	#N/A	#N/A
NARF	Nucleus	enzyme	blue	0.77286	0.867754	6.076	0.000234	0.005	0.00948281	0.032008	0.0126406	0.0210922	0.482612	0.558506	61873.2	25495.3	28643.6	#N/A	#N/A	#N/A	#N/A	#N/A	#N/A
FYN	Plasma Membrane	kinase	blue	0.771345	0.809894	6.103	8.3e-05	0.003	0.00313483	0.0201715	0.000572512	0.00231424	0.000282227	0.0104721	194843	97024.5	14063.8	#N/A	#N/A	#N/A	#N/A	#N/A	#N/A
BAT1	Nucleus	enzyme	blue	0.770642	0.747772	4.854	0.000445	0.007	0.0309804	0.0678731	0.0116469	0.0200572	0.235078	0.328251	50183.6	29780.3	14281.8	1.69085	0.0061	0.0205	1.99257	0.009	0.027
RAD51AP1	Nucleus	other	blue	0.767995	0.851081	5.779	0.000254	0.005	0.00440062	0.0214453	0.00128835	0.00369757	0.0013335	0.0189188	18601.3	7842.44	1677.95	#N/A	#N/A	#N/A	#N/A	#N/A	#N/A
BAZ1B	Nucleus	transcription regulator	blue	0.766197	0.813727	6.235	7.68e-05	0.003	0.220817	0.316872	0.018207	0.0282455	0.00557016	0.0297338	854163	887374	399043	0.368918	0.6343	0.7453	29.5416	0.0062	0.0208
SFRS7	Nucleus	other	blue	0.764809	0.753174	4.813	0.000433	0.007	#N/A	#N/A	#N/A	#N/A	#N/A	#N/A	#N/A	#N/A	#N/A	1.44864	0.0023	0.009	1.40244	0.0108	0.0305
MEST	Extracellular Space	peptidase	blue	0.76424	0.91693	8.082	2.39e-05	0.002	0.78746	0.864486	0.0226388	0.0336649	0.134768	0.209073	60629.7	99056.5	2426.1	#N/A	#N/A	#N/A	#N/A	#N/A	#N/A
GINS2	Nucleus	other	blue	0.761968	0.889279	7.807	5.24e-06	0.001	0.00463901	0.0218262	2.21564e-05	0.0010144	0.0242984	0.0697363	1095120	794183	43354.3	#N/A	#N/A	#N/A	#N/A	#N/A	#N/A
UBE2S	Nucleus	enzyme	blue	0.760912	0.880452	6.481	0.000142	0.004	0.00918916	0.032008	0.00120967	0.0035957	0.0299792	0.075474	735667	395706	28772.3	#N/A	#N/A	#N/A	#N/A	#N/A	#N/A
HCFC1	Nucleus	transcription regulator	blue	0.758571	0.792054	5.291	0.000193	0.005	0.0215745	0.0543147	0.000442961	0.00201793	0.00747203	0.0365042	693862	566444	159212	29.8211	0.0044	0.0155	29.1265	0.0178	0.0465
UNG	Nucleus	enzyme	blue	0.756974	0.848879	5.704	0.000291	0.006	0.00375333	0.0203246	0.000174278	0.00151883	0.0677825	0.124702	92931.2	57622.5	15256.4	#N/A	#N/A	#N/A	#N/A	#N/A	#N/A
MYL6B	Cytoplasm	other	blue	0.756778	0.895372	7.657	1.08e-05	0.001	3.75953e-05	0.00539493	8.49721e-06	0.000796058	0.107117	0.171701	119800	57237.1	28815.7	2.12381	0.032	0.0716	0.103598	0.8972	1
SPAG5	Nucleus	peptidase	blue	0.756448	0.820395	5.201	0.000466	0.007	0.00037398	0.0107332	8.05311e-05	0.00113642	0.00282646	0.0219241	1259440	553132	99861.5	#N/A	#N/A	#N/A	#N/A	#N/A	#N/A
PCP4	Cytoplasm	other	blue	0.755729	0.883547	7.825	4.73e-06	0.001	0.0260653	0.0603287	0.0255584	0.0374248	0.494444	0.569901	4017820	77522.4	41884.4	#N/A	#N/A	#N/A	#N/A	#N/A	#N/A
ATRX	Nucleus	transcription regulator	blue	0.754371	0.836844	4.749	0.00287	0.018	0.237755	0.336136	0.2843	0.334402	0.307016	0.387325	5535.61	6330.49	20352.7	27.2362	0.2445	0.3518	26.5416	0.3333	0.4017
WASF1	Nucleus	other	blue	0.753936	0.880678	8.234	5.78e-06	0.001	0.0459207	0.0928116	0.00514316	0.0104687	0.0216378	0.065369	16288.4	11147.7	1628.64	#N/A	#N/A	#N/A	#N/A	#N/A	#N/A
CDKN2A	Nucleus	transcription regulator	blue	0.753435	0.946457	12.922	5.95e-08	0	0.159368	0.242003	0.00424856	0.00930791	0.38893	0.470982	530544	374368	23411.8	#N/A	#N/A	#N/A	#N/A	#N/A	#N/A
IL17RB	Plasma Membrane	transmembrane receptor	blue	0.750612	0.930676	9.175	5.35e-06	0.001	0.0120343	0.0373736	0.0118105	0.0201762	0.723893	0.795938	853134	55539.7	49572.7	#N/A	#N/A	#N/A	#N/A	#N/A	#N/A
DMTF1	Nucleus	transcription regulator	blue	0.747168	0.790474	4.764	0.000759	0.009	0.989765	1	0.548343	0.602967	0.247872	0.337153	18621	12671.8	24724.1	#N/A	#N/A	#N/A	#N/A	#N/A	#N/A
STK25	Cytoplasm	kinase	blue	0.740839	0.751362	5.019	0.000402	0.007	0.448568	0.560484	0.0146203	0.0237063	0.00818249	0.0365042	1672450	2082820	645890	#N/A	#N/A	#N/A	#N/A	#N/A	#N/A
RANBP5	Nucleus	transporter	blue	0.739701	0.832438	5.44	0.000338	0.006	#N/A	#N/A	#N/A	#N/A	#N/A	#N/A	#N/A	#N/A	#N/A	#N/A	#N/A	#N/A	#N/A	#N/A	#N/A
HDAC4	Nucleus	transcription regulator	blue	0.736692	0.787295	4.714	0.000818	0.009	0.8287	0.897498	0.108999	0.137205	0.092262	0.157946	117640	207902	51764.7	#N/A	#N/A	#N/A	#N/A	#N/A	#N/A
HNRNPR	Nucleus	other	blue	0.736252	0.847431	6.402	3.63e-05	0.002	0.375516	0.489877	0.307217	0.35842	0.24759	0.337153	34378.8	25170.3	93927.1	1.35598	0.0015	0.0062	1.88009	0.0006	0.0029
H1FX	Nucleus	other	blue	0.735115	0.721883	4.681	0.000806	0.009	0.10383	0.170282	0.000738697	0.00268362	0.00942457	0.0375674	6540540	6612590	1328230	0.690846	0.5055	0.6198	-0.0074336	0.9944	1
ATP8A2	Plasma Membrane	transporter	blue	0.734655	0.703382	4.532	0.00126	0.012	0.0735948	0.132011	0.0575634	0.0771996	0.0581976	0.113624	94652.4	15782.1	3272.51	#N/A	#N/A	#N/A	#N/A	#N/A	#N/A
DHX9	Nucleus	enzyme	blue	0.733817	0.781825	4.798	0.000562	0.008	0.43186	0.550862	0.197729	0.240458	0.139359	0.212745	56728.5	57510.4	36255.2	-0.0461199	0.8892	0.9719	1.91857	0.0004	0.0023
CXXC1	Nucleus	transcription regulator	blue	0.733746	0.827369	5.96	6.8e-05	0.003	0.00471733	0.0218367	0.00482485	0.0101075	0.510326	0.58352	53945.1	26890.5	22049.6	#N/A	#N/A	#N/A	#N/A	#N/A	#N/A
COTL1	Cytoplasm	other	blue	0.73303	0.837537	6.787	3.36e-05	0.002	0.00243523	0.0182374	0.00208279	0.00528992	0.62358	0.701833	6382150	1088020	844791	33.2915	0.0005	0.0024	2.42553	0.0485	0.1021
POLE2	Nucleus	enzyme	blue	0.732717	0.882992	7.02	3.09e-05	0.002	0.202248	0.293158	0.00188406	0.00489738	0.000401368	0.0104721	5243.85	6017.51	1209.17	#N/A	#N/A	#N/A	#N/A	#N/A	#N/A
DTYMK	Cytoplasm	kinase	blue	0.73192	0.844931	7.302	4.44e-05	0.003	0.688356	0.794112	0.00762292	0.0144886	0.0379926	0.0865387	63339.3	90779.8	19328.3	1.06936	0.1197	0.2084	2.95604	0.0085	0.0266
BRCA1	Nucleus	transcription regulator	blue	0.729589	0.851242	5.34	0.000958	0.01	0.0165353	0.0456175	0.013825	0.0225442	0.726605	0.795938	5124.26	2616.99	2340.11	#N/A	#N/A	#N/A	#N/A	#N/A	#N/A
TOPBP1	Nucleus	other	blue	0.725839	0.842871	5.369	0.000633	0.008	0.0197606	0.0515572	0.000241029	0.0016152	0.00382311	0.0249371	878888	740977	115737	#N/A	#N/A	#N/A	#N/A	#N/A	#N/A
HNRNPA2B1	Nucleus	other	blue	0.725614	0.828127	4.792	0.00201	0.015	0.660571	0.770667	0.453035	0.507895	0.303038	0.384997	313715	246374	480033	1.07145	0	0	0.37317	0.1138	0.1876
RBBP7	Nucleus	transcription regulator	blue	0.724668	0.872818	6.086	0.000299	0.006	0.0841041	0.14629	0.00790325	0.014825	0.0556369	0.110887	340315	279633	120026	0.275808	0.6861	0.7802	0.577529	0.4874	0.5824
KIF11	Nucleus	other	blue	0.724041	0.788653	5.504	0.000153	0.004	0.0279072	0.0635664	6.90231e-05	0.00113642	0.00195517	0.0192487	444900	417040	51934.8	28.2362	0.0998	0.1781	27.5416	0.1712	0.239
ORC6L	Nucleus	other	yellow	0.723054	0.856479	7.638	2.78e-05	0.002	#N/A	#N/A	#N/A	#N/A	#N/A	#N/A	#N/A	#N/A	#N/A	#N/A	#N/A	#N/A	#N/A	#N/A	#N/A
MCM2	Nucleus	enzyme	blue	0.720479	0.821504	4.71	0.00209	0.015	0.0327891	0.0707555	0.00035589	0.00182805	0.00832749	0.0365042	2713200	2355010	128984	33.0008	0	0	32.3062	0	0
H2AFY	Nucleus	other	blue	0.715771	0.75284	4.742	0.000479	0.007	0.443247	0.557946	0.661186	0.724277	0.713289	0.790402	140309	117232	127516	-0.297659	0.3232	0.434	1.18849	0.0089	0.027
CDC25C	Nucleus	phosphatase	blue	0.715735	0.75403	5.024	0.000375	0.006	0.014138	0.042228	0.00121391	0.0035957	0.00195293	0.0192487	23068.9	14692.9	511.147	#N/A	#N/A	#N/A	#N/A	#N/A	#N/A
MCM3	Nucleus	enzyme	blue	0.711712	0.873375	6.005	0.000391	0.006	0.020965	0.0532473	0.000968375	0.00319452	0.0268077	0.0725073	3152990	2257920	350612	36.7737	0	0	36.0791	0	0
PPP1R8	Nucleus	phosphatase	blue	0.708346	0.837134	5.147	0.000989	0.01	0.742342	0.835498	0.813187	0.877386	0.961138	1	17822.4	16728.2	16440.7	28.2362	0.0998	0.1781	27.5416	0.1712	0.239
TTK	Nucleus	kinase	blue	0.704092	0.86656	5.393	0.0015	0.013	0.0041225	0.0210017	0.000196446	0.00153144	0.0032002	0.0229614	16583.8	10921.9	982.49	#N/A	#N/A	#N/A	#N/A	#N/A	#N/A
CENPE	Nucleus	other	blue	0.702525	0.862147	5.708	0.00053	0.007	0.0166893	0.0456175	0.000482544	0.0020573	0.00249194	0.0210349	168771	130337	10304.6	-27.891	0.0172	0.0441	-0.74601	1	1
STAG2	Nucleus	other	blue	0.702113	0.893881	8.092	3.45e-06	0.001	0.297828	0.399423	0.344072	0.39186	0.638541	0.715865	15945.5	17335.7	19446.8	#N/A	#N/A	#N/A	#N/A	#N/A	#N/A
GLMN	Cytoplasm	other	blue	0.701439	0.875276	6.06	0.00037	0.006	0.000223874	0.0080315	0.000190673	0.00153144	0.0426418	0.0913298	247742	127515	60311.2	#N/A	#N/A	#N/A	#N/A	#N/A	#N/A
ASNS	Cytoplasm	enzyme	blue	0.697468	0.831752	5.749	0.000128	0.004	0.034915	0.0747807	0.017799	0.0277626	0.150637	0.226349	21845.6	15312.1	9952.59	29.2362	0.0199	0.0468	28.5416	0.053	0.1021
CNOT7	Nucleus	transcription regulator	blue	0.694681	0.901567	7.863	9.65e-06	0.001	0.00803048	0.029548	0.00278556	0.00677505	0.264617	0.353239	486493	274692	168223	#N/A	#N/A	#N/A	#N/A	#N/A	#N/A
GPSM2	Nucleus	other	blue	0.694392	0.766393	5.081	0.000289	0.006	0.0404931	0.0836081	0.00090789	0.00306546	0.0496063	0.103167	372434	300387	63865.5	#N/A	#N/A	#N/A	#N/A	#N/A	#N/A
CSNK1E	Cytoplasm	kinase	blue	0.691969	0.758868	4.874	0.000387	0.006	0.966953	1	0.0992548	0.126045	0.000274097	0.0104721	51237.6	70670.3	32798.7	#N/A	#N/A	#N/A	#N/A	#N/A	#N/A
RPA2	Nucleus	other	blue	0.691648	0.741696	4.536	0.000683	0.008	0.000745482	0.0123769	0.0076221	0.0144886	0.509713	0.58352	1149350	579033	453172	27.2362	0.2445	0.3518	26.5416	0.3333	0.4017
RECQL4	Nucleus	enzyme	blue	0.690904	0.818097	5.846	7.9e-05	0.003	0.00645496	0.0268489	0.000723977	0.00266387	0.017149	0.0559292	938765	525088	47147.2	#N/A	#N/A	#N/A	#N/A	#N/A	#N/A
SFPQ	Nucleus	other	blue	0.690476	0.843108	5.164	0.00116	0.011	0.0921766	0.158411	0.00645703	0.0127805	0.00437062	0.0260801	4331370	3813350	1395050	1.01997	0.0007	0.0033	0.798128	0.0171	0.0464
GTPBP2	unknown	enzyme	blue	0.689707	0.765904	4.816	0.000431	0.007	0.00137958	0.0136531	0.00023731	0.0016152	0.0306785	0.0765628	1433760	815666	308950	-27.3337	0.2336	0.3518	-0.74601	1	1
ENO2	Cytoplasm	enzyme	blue	0.689495	0.756821	4.769	0.000457	0.007	0.00970279	0.032008	0.000277124	0.00162316	0.0644375	0.12122	3777930	2500500	310287	3.58947	0	0	1.79165	0	0
TOP2A	Nucleus	enzyme	blue	0.689304	0.92518	7.517	0.000265	0.006	0.00188778	0.0154798	0.00047189	0.0020573	0.00709638	0.0365042	3375360	1366270	65135.8	1.27581	0.0263	0.0608	32.3062	0	0
HDAC2	Nucleus	transcription regulator	blue	0.689077	0.900599	7.057	0.000107	0.004	0.0701996	0.126712	0.0410365	0.0566225	0.137321	0.210755	36088.3	20517.1	12726.6	0.275808	0.775	0.8673	30.3062	0.0305	0.0683
RBBP8	Nucleus	enzyme	blue	0.685018	0.914042	7.682	5.82e-05	0.003	0.0763328	0.135232	0.204198	0.247278	0.98366	1	41776.2	22866.9	22612.8	#N/A	#N/A	#N/A	#N/A	#N/A	#N/A
TRMT11	unknown	other	blue	0.681883	0.855104	5.517	0.000676	0.008	0.0518707	0.101965	0.0110987	0.0194227	0.0177144	0.0567884	295432	224461	112421	#N/A	#N/A	#N/A	#N/A	#N/A	#N/A
TDG	Nucleus	enzyme	blue	0.681852	0.900809	5.577	0.00346	0.02	0.0248772	0.0585225	0.00131566	0.00373615	0.000317239	0.0104721	110469	86391.9	24226.1	#N/A	#N/A	#N/A	#N/A	#N/A	#N/A
GMNN	Nucleus	transcription regulator	blue	0.681145	0.878557	4.857	0.00652	0.029	0.000773036	0.0123769	8.3076e-05	0.00113642	0.00102187	0.0171815	1884850	1007240	185775	#N/A	#N/A	#N/A	#N/A	#N/A	#N/A
SFRS1	Nucleus	other	blue	0.67981	0.81851	5.059	0.000682	0.008	#N/A	#N/A	#N/A	#N/A	#N/A	#N/A	#N/A	#N/A	#N/A	0.265824	0.2951	0.4001	1.33806	0.0002	0.0014
CDC25A	Nucleus	phosphatase	blue	0.678711	0.809973	5.359	0.000213	0.005	0.0578857	0.107878	0.00123719	0.00362321	0.0525035	0.106313	10094.5	8437.95	1379.74	#N/A	#N/A	#N/A	#N/A	#N/A	#N/A
ACP1	Cytoplasm	phosphatase	blue	0.678336	0.80752	4.723	0.00136	0.012	0.486804	0.589506	0.0766077	0.100395	0.0392819	0.0880774	119998	130738	74075.8	31.1431	0	0	1.57753	0.0536	0.1021
SUPT16H	Nucleus	transcription regulator	blue	0.676982	0.903955	8.203	4.4e-06	0.001	0.014749	0.042228	0.00127244	0.0036888	0.0418666	0.0903436	864150	618830	282517	0.194888	0.7412	0.8361	30.242	0.0005	0.0025
RFC5	Nucleus	enzyme	blue	0.674531	0.88572	6.176	0.000476	0.007	0.00777699	0.028987	0.00347664	0.00800414	0.00106381	0.0171815	42522.5	15760.2	6339.14	#N/A	#N/A	#N/A	#N/A	#N/A	#N/A
ZWINT	Nucleus	other	blue	0.673609	0.880785	4.94	0.00595	0.028	0.00119945	0.013564	0.000435413	0.00201793	0.00157441	0.0192487	111548	38870.8	7356.36	#N/A	#N/A	#N/A	#N/A	#N/A	#N/A
PCNA	Nucleus	enzyme	blue	0.673125	0.862284	6.171	0.000129	0.004	0.00611665	0.0262012	0.00155804	0.00420281	0.0242018	0.0697363	72856.7	47002.6	24531.3	33.3793	0	0	3.95604	0	0
TLK2	Cytoplasm	kinase	blue	0.672731	0.758646	4.586	0.000689	0.008	0.289331	0.39542	0.310486	0.360767	0.30905	0.387325	5656.37	5606.41	21103.6	#N/A	#N/A	#N/A	#N/A	#N/A	#N/A
ZNF195	Nucleus	other	blue	0.671521	0.749771	4.516	0.000745	0.009	0.0980812	0.165584	0.024197	0.0357966	0.0373551	0.0857674	16621.3	14461.5	8746.57	#N/A	#N/A	#N/A	#N/A	#N/A	#N/A
MTMR4	Cytoplasm	phosphatase	blue	0.671391	0.809035	4.703	0.00151	0.013	0.0370404	0.0781662	0.00482125	0.0101075	0.0140285	0.049706	454439	384876	178840	#N/A	#N/A	#N/A	#N/A	#N/A	#N/A
ID4	Nucleus	transcription regulator	blue	0.670246	0.907907	7.308	9.63e-05	0.004	0.000335613	0.0107023	0.000241998	0.0016152	0.136659	0.210755	1366220	204757	91436.4	#N/A	#N/A	#N/A	#N/A	#N/A	#N/A
RACGAP1	Cytoplasm	transporter	blue	0.670161	0.869042	4.75	0.00637	0.029	0.000738098	0.0123769	0.000197433	0.00153144	0.0053042	0.0292751	30376.6	12936	3183.23	#N/A	#N/A	#N/A	#N/A	#N/A	#N/A
RFC3	Nucleus	enzyme	blue	0.669232	0.813465	5.599	0.000124	0.004	0.0236697	0.0570858	0.00489541	0.0101396	0.00107758	0.0171815	456055	253380	48384	#N/A	#N/A	#N/A	#N/A	#N/A	#N/A
NEK2	Cytoplasm	kinase	blue	0.667861	0.853249	5.518	0.000624	0.008	0.00020348	0.0080315	2.48501e-05	0.0010144	0.0106995	0.0409434	283577	140296	31497.4	#N/A	#N/A	#N/A	#N/A	#N/A	#N/A
SMC1A	Nucleus	transporter	blue	0.662807	0.868283	5.325	0.00188	0.014	0.0228702	0.056584	0.0116709	0.0200572	0.11171	0.177131	1098920	596907	361955	0.538843	0.1914	0.3175	1.84056	0.0024	0.0103
YWHAQ	Cytoplasm	other	blue	0.662569	0.863464	6.691	2.85e-05	0.002	0.247054	0.345875	0.0012024	0.0035957	0.0286228	0.0733459	2237130	2547010	531009	0.95388	0.0065	0.0213	-0.444839	0.1556	0.239
CDK2AP1	Nucleus	other	blue	0.660585	0.744589	4.852	0.000473	0.007	0.0648915	0.119384	0.0105482	0.0186872	0.0256288	0.071064	2315330	1723440	729046	#N/A	#N/A	#N/A	#N/A	#N/A	#N/A
SACS	Nucleus	other	blue	0.660055	0.768149	4.646	0.000673	0.008	0.709175	0.81089	0.0031915	0.00750787	0.00784761	0.0365042	67327.1	105239	12202.1	27.2362	0.2445	0.3518	26.5416	0.3333	0.4017
POLS	Nucleus	enzyme	yellow	0.6561	0.869337	6.418	8.7e-05	0.003	#N/A	#N/A	#N/A	#N/A	#N/A	#N/A	#N/A	#N/A	#N/A	#N/A	#N/A	#N/A	#N/A	#N/A	#N/A
CPSF1	Nucleus	other	blue	0.648169	0.807632	5.015	0.000557	0.008	0.00396358	0.0207521	0.000253645	0.00161769	0.00559451	0.0297338	1433930	961299	303029	0.538843	0.6795	0.7789	29.5692	0.0938	0.1633
LSM4	Nucleus	other	yellow	0.647198	0.766074	5.02	0.000308	0.006	0.123839	0.196364	0.00318648	0.00750787	0.0399207	0.0881327	4804160	4913740	1554380	27.2362	0.2445	0.3518	26.5416	0.3333	0.4017
DBN1	Cytoplasm	other	blue	0.641613	0.733016	4.721	0.000615	0.008	0.143561	0.220331	0.000849244	0.00297235	1.92783e-05	0.00198535	72581.4	81153.5	10774.1	2.95388	0.0005	0.0024	33.427	0.0001	0.0008
PARP2	Nucleus	enzyme	blue	0.641271	0.752337	5.149	0.00042	0.007	0.130296	0.205466	0.715501	0.780794	0.301725	0.384997	52237.4	16915.9	43216.6	-0.0514149	1	1	-0.74601	1	1
NUP107	Nucleus	transporter	blue	0.641056	0.811671	4.858	0.00102	0.01	0.0144602	0.042228	0.000111015	0.00126559	0.000376129	0.0104721	830951	715159	206480	-1.04612	0.2904	0.3995	29.5692	0.0938	0.1633
MTHFD1	Cytoplasm	enzyme	blue	0.639349	0.798495	4.673	0.00123	0.012	0.178762	0.261758	0.00132783	0.00373615	0.015131	0.0516976	798029	863471	177957	4.53884	0	0	2.51864	0	0
SYK	Cytoplasm	kinase	blue	0.635547	0.826096	4.667	0.00266	0.017	0.730268	0.825146	0.034286	0.0479359	0.156084	0.233313	13884.5	17587.5	7323.9	26.7935	0.0998	0.1781	26.0989	0.1712	0.239
UCHL1	Cytoplasm	peptidase	yellow	0.63482	0.91145	6.271	0.00149	0.013	0.0480767	0.096275	0.010447	0.0186229	0.106694	0.171701	11367600	6423130	1380250	35.3695	0	0	34.6749	0	0
CTPS	Nucleus	enzyme	blue	0.634774	0.879183	5.286	0.00296	0.018	0.264227	0.364583	0.212169	0.255851	0.0416648	0.0903436	3034420	750692	92628.9	0.95388	0.5785	0.6913	27.5416	0.1712	0.239
SALL1	Nucleus	transcription regulator	blue	0.63464	0.704763	4.531	0.0012	0.012	0.0123952	0.0378449	0.010629	0.0187148	0.373901	0.458588	4892.59	288.776	0	#N/A	#N/A	#N/A	#N/A	#N/A	#N/A
UBE2C	Cytoplasm	enzyme	blue	0.63388	0.853142	5.633	0.00044	0.007	0.00358449	0.0201715	0.000474628	0.0020573	0.0076728	0.0365042	237756	123591	4188.15	#N/A	#N/A	#N/A	#N/A	#N/A	#N/A
PBK	Cytoplasm	kinase	blue	0.63078	0.867627	5.743	0.00062	0.008	0.00128972	0.0136531	0.000328748	0.00182805	0.00899944	0.0370808	791915	319705	20891.9	#N/A	#N/A	#N/A	#N/A	#N/A	#N/A
XPO1	Nucleus	transporter	blue	0.630425	0.774624	5.09	0.000267	0.006	0.435029	0.552449	0.0134153	0.022001	0.0315089	0.0779574	1693130	1993170	793926	2.76124	0.0001	0.0006	2.64792	0.0016	0.007
FEN1	Nucleus	enzyme	blue	0.627138	0.884608	5.404	0.00278	0.017	0.00135114	0.0136531	6.07403e-05	0.00113642	0.0021606	0.020003	696738	443589	49899.6	35.8862	0	0	35.1916	0	0
KIF2C	Nucleus	other	blue	0.626077	0.77269	4.603	0.000826	0.009	0.0102546	0.0330681	5.37025e-05	0.00113642	0.0332125	0.0801853	1000080	753417	24792.6	-0.0514149	1	1	-0.74601	1	1
FADS1	Plasma Membrane	enzyme	blue	0.625857	0.872873	5.789	0.0007	0.008	0.00875868	0.0318195	0.00216649	0.00545424	0.00272646	0.0217359	1260930	557213	51916	#N/A	#N/A	#N/A	#N/A	#N/A	#N/A
RFC4	Nucleus	other	blue	0.625257	0.904141	6.619	0.00046	0.007	0.103637	0.170282	0.000217557	0.0016152	0.0124079	0.0445132	264375	280053	18106.1	32.2638	0.0001	0.0006	31.5692	0.0008	0.0038
UBE2I	Nucleus	enzyme	blue	0.624327	0.744534	4.675	0.000545	0.008	0.16259	0.24431	0.000176166	0.00151883	0.00994616	0.0391034	135296	146202	66233.2	#N/A	#N/A	#N/A	#N/A	#N/A	#N/A
MCM6	Nucleus	enzyme	blue	0.622365	0.920205	6.834	0.000802	0.009	0.0115278	0.0363568	0.000397455	0.00190116	0.0013843	0.0189188	1205940	887420	55071.6	35.2915	0	0	34.5969	0	0
COCH	Extracellular Space	other	blue	0.621871	0.860214	6.482	4.46e-05	0.003	0.758292	0.84641	0.00552511	0.0110889	0.107226	0.171701	26106.8	43210.4	160.386	#N/A	#N/A	#N/A	#N/A	#N/A	#N/A
H2AFZ	Nucleus	other	blue	0.620455	0.840336	5.216	0.000906	0.01	0.02359	0.0570858	2.82759e-05	0.0010144	0.00377041	0.0249371	2563020	2374690	679100	#N/A	#N/A	#N/A	#N/A	#N/A	#N/A
TSN	Nucleus	other	blue	0.618612	0.828149	6.144	5.02e-05	0.003	0.00345597	0.0201715	0.000179931	0.00151883	0.0109375	0.0413035	1359800	1024380	391088	31.2638	0.0044	0.0155	1.84056	0.1746	0.2414
RBP1	Extracellular Space	transporter	blue	0.618522	0.827473	6.045	5.81e-05	0.003	0.441427	0.557946	0.00790193	0.014825	0.019253	0.0594153	4272990	5652950	410966	31.6789	0.001	0.0043	30.9843	0.0062	0.0208
KPTN	Cytoplasm	other	blue	0.618036	0.823964	4.925	0.00122	0.012	0.104868	0.171007	0.0015669	0.00420281	0.0713601	0.129355	306394	282199	73776.1	#N/A	#N/A	#N/A	#N/A	#N/A	#N/A
CENPA	Nucleus	other	blue	0.615294	0.87931	6.318	0.000217	0.005	0.00965822	0.032008	0.00121484	0.0035957	2.07528e-05	0.00198535	55781.5	31982.5	1835.85	#N/A	#N/A	#N/A	#N/A	#N/A	#N/A
CDC2	Nucleus	kinase	blue	0.615138	0.841228	5.433	0.000489	0.007	#N/A	#N/A	#N/A	#N/A	#N/A	#N/A	#N/A	#N/A	#N/A	28.2362	0.0998	0.1781	27.5416	0.1712	0.239
HMGB3	Nucleus	other	yellow	0.614172	0.89598	6.322	0.000584	0.008	0.0592284	0.109668	0.0876779	0.112841	0.401788	0.482482	507250	201245	256065	28.8211	0.0438	0.0895	28.1265	0.0938	0.1633
ALKBH1	Cytoplasm	enzyme	blue	0.610251	0.719931	4.648	0.000837	0.009	0.170192	0.253084	0.111725	0.140022	0.301161	0.384997	158225	144706	109440	#N/A	#N/A	#N/A	#N/A	#N/A	#N/A
BUB1B	Nucleus	kinase	blue	0.607665	0.814222	4.628	0.00215	0.015	0.00913995	0.032008	0.000340046	0.00182805	0.00182902	0.0192487	593627	424957	23548	#N/A	#N/A	#N/A	#N/A	#N/A	#N/A
MAPRE2	Cytoplasm	other	blue	0.60383	0.942643	11.439	8.74e-08	0	0.0148607	0.042228	0.0281994	0.0402648	0.189792	0.270997	27208.8	6511.52	10798.2	29.2362	0.0199	0.0468	28.5416	0.053	0.1021
POU4F1	Nucleus	transcription regulator	blue	0.602468	0.870703	7.544	7.79e-06	0.001	0.00720422	0.0283234	0.00652359	0.0128238	0.00896531	0.0370808	183911	6864.82	276.04	27.2362	0.2445	0.3518	26.5416	0.3333	0.4017
HNRPDL	Nucleus	other	blue	0.599565	0.779756	4.61	0.000939	0.01	0.469963	0.576695	0.826684	0.888608	0.157187	0.233744	153741	192062	146844	0.38684	0.3609	0.4669	0.840563	0.1138	0.1876
MSH6	Nucleus	enzyme	blue	0.599252	0.835039	4.812	0.00233	0.016	0.0952362	0.162695	0.000516283	0.00211676	0.0234456	0.06937	1420010	1412200	230303	33.1383	0	0	31.001	0	0
PRKRA	Cytoplasm	other	yellow	0.597233	0.810074	6.021	7.92e-05	0.003	0.591284	0.698348	0.0270681	0.039235	0.0778066	0.139566	19360.1	24280.8	7802.5	-1.04612	0.5416	0.6583	26.5416	0.3333	0.4017
LSM7	Nucleus	other	blue	0.594741	0.823603	4.744	0.00202	0.015	0.382651	0.496927	0.00509864	0.0104522	0.101123	0.168801	7339520	8564520	1952600	#N/A	#N/A	#N/A	#N/A	#N/A	#N/A
EIF2C1	Cytoplasm	translation regulator	blue	0.592047	0.831292	5.592	0.000202	0.005	0.0241803	0.0576371	0.00465493	0.0100314	0.0142339	0.0498185	451081	304972	152225	#N/A	#N/A	#N/A	#N/A	#N/A	#N/A
SLC39A6	Plasma Membrane	transporter	blue	0.591179	0.897246	9.11	2.99e-06	0.001	0.0543259	0.10317	0.0278496	0.0399642	0.114219	0.180115	740486	503624	309888	#N/A	#N/A	#N/A	#N/A	#N/A	#N/A
KIF4A	Nucleus	other	blue	0.588349	0.837466	4.528	0.00492	0.025	0.0199443	0.0515677	9.27884e-05	0.00115784	0.0123701	0.0445132	205034	174461	9042.29	1.95388	0.1758	0.2951	32.8697	0.053	0.1021
FMR1	Nucleus	other	blue	0.585401	0.882565	6.726	7.58e-05	0.003	0.464316	0.574391	0.281259	0.332186	0.175719	0.257303	12486.9	6353.38	31848.3	1.82835	0.0318	0.0716	2.71503	0.0203	0.052
ACAA2	Cytoplasm	enzyme	blue	0.585232	0.943558	12.758	1.16e-07	0	0.000846123	0.0123769	0.000358752	0.00182805	0.0448534	0.095355	806594	246338	67440.3	2.95388	0	0	0.670638	0.2195	0.3005
HDGFRP3	Nucleus	other	yellow	0.576839	0.791106	5.547	0.000142	0.004	0.0293766	0.0653378	0.00138712	0.00385942	0.00134939	0.0189188	955210	779749	287171	28.2362	0.0998	0.1781	27.5416	0.1712	0.239
MBD1	Nucleus	transcription regulator	blue	0.575788	0.784017	5.311	0.00019	0.005	0.0286219	0.0643298	0.0309535	0.0439785	0.972551	1	22895	13602.3	13676.6	#N/A	#N/A	#N/A	#N/A	#N/A	#N/A
GNB1	Plasma Membrane	enzyme	yellow	0.573133	0.756247	4.69	0.000531	0.007	0.0692891	0.125861	0.00108158	0.00352743	0.0336681	0.0804849	5965960	5480510	1961370	0.123805	0.8597	0.947	1.42553	0.1647	0.239
CBX3	Nucleus	transcription regulator	blue	0.572196	0.796831	5.359	0.000173	0.005	0.194144	0.282839	0.00235479	0.00582607	0.0187141	0.0590215	158263	168013	62531.4	0.866417	0.0404	0.0863	3.2556	0	0
HS2ST1	Cytoplasm	enzyme	blue	0.571283	0.883232	6.546	0.000139	0.004	0.00247826	0.0182374	0.000781774	0.00277624	0.0228095	0.0681908	312008	148256	70798.5	#N/A	#N/A	#N/A	#N/A	#N/A	#N/A
ME2	Cytoplasm	enzyme	blue	0.569971	0.898164	7.287	4.31e-05	0.003	0.565218	0.673102	0.513329	0.571029	0.0256073	0.071064	30805.9	19309.3	35352.2	0.581911	0.2918	0.3995	2.34306	0.0079	0.0259
SYT1	Cytoplasm	transporter	blue	0.56894	0.791352	5.787	0.000151	0.004	0.0064345	0.0268489	0.00491083	0.0101396	0.0791217	0.140549	24943.2	3055.68	779.809	#N/A	#N/A	#N/A	#N/A	#N/A	#N/A
EPB41L3	Plasma Membrane	other	blue	0.568582	0.838085	5.335	0.000584	0.008	0.0323512	0.0703393	0.0534435	0.0720108	0.461932	0.536739	524931	169819	228799	29.5581	0.0093	0.0257	-0.0074336	0.9944	1
SLMO1	Cytoplasm	other	blue	0.567805	0.742523	4.892	0.000495	0.007	0.0389684	0.0816344	0.0225115	0.03365	0.0190706	0.0594153	26166.7	6364.9	185.486	#N/A	#N/A	#N/A	#N/A	#N/A	#N/A
VBP1	Cytoplasm	other	yellow	0.56728	0.913762	8.641	3.04e-06	0.001	0.00260256	0.0186734	0.000352783	0.00182805	0.00830963	0.0365042	1381590	828241	325196	27.2362	0.2445	0.3518	-0.744399	0.7167	0.815
NGFRAP1	Plasma Membrane	other	yellow	0.566712	0.800256	4.652	0.00138	0.012	0.23557	0.334697	0.000123828	0.00131624	0.0106879	0.0409434	474066	578780	77922	#N/A	#N/A	#N/A	#N/A	#N/A	#N/A
CXADR	Plasma Membrane	transmembrane receptor	blue	0.556306	0.892472	6.688	0.000172	0.005	0.0536384	0.102628	0.0177964	0.0277626	0.0528093	0.106313	111986	68855.5	34121.8	-1.36805	0.2324	0.3518	27.5416	0.1712	0.239
STCH	Cytoplasm	other	blue	0.551622	0.837818	5.61	0.000244	0.005	#N/A	#N/A	#N/A	#N/A	#N/A	#N/A	#N/A	#N/A	#N/A	#N/A	#N/A	#N/A	#N/A	#N/A	#N/A
GUSB	Cytoplasm	enzyme	black	0.545802	0.807489	4.911	0.000766	0.009	0.113126	0.182399	0.0871527	0.112841	0.164114	0.242787	989293	884887	540957	1.27581	0.2666	0.3759	31.7489	0.0305	0.0683
MAGEF1	unknown	other	yellow	0.543401	0.770319	4.517	0.00102	0.01	0.540801	0.649414	0.0164605	0.0262453	0.107687	0.171701	1876220	3541390	1121270	#N/A	#N/A	#N/A	#N/A	#N/A	#N/A
SSRP1	Nucleus	other	blue	0.542612	0.92563	10.962	5.18e-07	0	0.0978506	0.165584	0.000221797	0.0016152	0.00190688	0.0192487	3602850	3796540	1093480	1.09138	0.0396	0.0859	3.71503	0.0002	0.0014
NLK	Nucleus	kinase	blue	0.539881	0.750594	5.006	0.000409	0.007	0.137152	0.21277	0.087318	0.112841	0.424344	0.50118	325083	233993	198560	#N/A	#N/A	#N/A	#N/A	#N/A	#N/A
HOXB7	Nucleus	transcription regulator	blue	0.538406	0.83945	4.542	0.00498	0.025	0.34436	0.453355	0.00837749	0.0154124	0.0874398	0.152092	592807	688350	8421.8	#N/A	#N/A	#N/A	#N/A	#N/A	#N/A
GMFB	Cytoplasm	growth factor	blue	0.538396	0.941749	9.423	1.68e-05	0.002	0.146084	0.223011	0.0194522	0.0298545	0.11913	0.186832	274248	245060	122975	31.4862	0.0021	0.0085	30.7916	0.0105	0.0302
APPBP1	Cytoplasm	enzyme	yellow	0.537167	0.802559	5.518	0.000133	0.004	#N/A	#N/A	#N/A	#N/A	#N/A	#N/A	#N/A	#N/A	#N/A	#N/A	#N/A	#N/A	#N/A	#N/A	#N/A
PRKD3	unknown	kinase	blue	0.534781	0.764809	4.738	0.000509	0.007	0.0989179	0.16602	0.00165138	0.00434813	0.0653822	0.121849	337746	309631	95156.6	#N/A	#N/A	#N/A	#N/A	#N/A	#N/A
UBAP2	Cytoplasm	other	blue	0.532579	0.85767	5.198	0.00177	0.014	0.648064	0.75916	0.193492	0.236307	0.143029	0.217192	419210	614088	323772	#N/A	#N/A	#N/A	#N/A	#N/A	#N/A
BUB1	Nucleus	kinase	blue	0.530025	0.844741	6.09	7.44e-05	0.003	0.0139923	0.042228	0.000920551	0.00307207	0.00091647	0.0171815	666478	452866	24676	#N/A	#N/A	#N/A	#N/A	#N/A	#N/A
CCNB1IP1	Nucleus	enzyme	yellow	0.529028	0.860441	4.967	0.00332	0.019	0.293829	0.395911	0.0730697	0.097088	0.176955	0.257798	26582.1	26308.6	13919.8	#N/A	#N/A	#N/A	#N/A	#N/A	#N/A
UBE2M	Cytoplasm	enzyme	yellow	0.528177	0.750577	5.034	0.000413	0.007	0.00349614	0.0201715	0.000379778	0.0018474	0.0270324	0.0725073	670483	498273	178147	32.4862	0	0	3.06296	0.0054	0.0195
CCNB2	Cytoplasm	other	blue	0.523612	0.840881	5.242	0.000857	0.009	0.0392739	0.0816783	1.10949e-05	0.000796058	0.00445269	0.0260801	1034410	1039100	48926.7	#N/A	#N/A	#N/A	#N/A	#N/A	#N/A
CDC20	Nucleus	other	blue	0.522548	0.851391	4.568	0.00613	0.028	0.121552	0.193808	7.41195e-05	0.00113642	0.0280251	0.07312	723967	779877	46263.7	#N/A	#N/A	#N/A	#N/A	#N/A	#N/A
IFRD1	Nucleus	other	blue	0.517898	0.87166	7.175	1.18e-05	0.002	0.869437	0.934564	0.947503	1	0.899223	0.96658	10391	9733.34	10181.9	#N/A	#N/A	#N/A	#N/A	#N/A	#N/A
PRIM1	Nucleus	enzyme	blue	0.512471	0.826921	6.139	5.1e-05	0.003	0.000905626	0.0123769	6.40572e-05	0.00113642	0.0259079	0.071064	517577	299571	89304.2	#N/A	#N/A	#N/A	#N/A	#N/A	#N/A
FAM60A	unknown	other	blue	0.511345	0.797438	5.036	0.000397	0.007	0.688968	0.794112	0.228277	0.272982	0.0575318	0.113624	12686.9	14012.1	9073.27	#N/A	#N/A	#N/A	#N/A	#N/A	#N/A
SCML2	Nucleus	transcription regulator	blue	0.501071	0.755628	5.107	0.000365	0.006	0.0171645	0.0464736	0.0124823	0.0209497	0.106123	0.171701	27371.8	3771.93	408.872	#N/A	#N/A	#N/A	#N/A	#N/A	#N/A
MAD2L1	Nucleus	other	blue	0.499374	0.844788	5.264	0.000931	0.01	0.00231116	0.0179271	0.000108872	0.00126559	0.00311969	0.0229577	343243	219407	32607.4	#N/A	#N/A	#N/A	#N/A	#N/A	#N/A
SRM	Cytoplasm	enzyme	yellow	0.499111	0.827977	5.555	0.000201	0.005	0.0558852	0.10483	0.000165757	0.00151883	0.0122786	0.0445132	2192440	2090420	378980	#N/A	#N/A	#N/A	#N/A	#N/A	#N/A
SGCE	Plasma Membrane	other	black	0.491835	0.759692	4.991	0.00034	0.006	0.0532466	0.102562	0.0200875	0.0306006	0.00742662	0.0365042	17703.7	8377.18	1924.28	#N/A	#N/A	#N/A	#N/A	#N/A	#N/A
CDC25B	Nucleus	phosphatase	yellow	0.48984	0.852044	5.789	0.000258	0.005	0.00670869	0.0275056	0.00119304	0.0035957	0.00466716	0.0267895	42409.6	23556.8	7210.56	#N/A	#N/A	#N/A	#N/A	#N/A	#N/A
PHC2	Nucleus	other	blue	0.48723	0.814853	6.149	6.85e-05	0.003	0.000885475	0.0123769	0.000699276	0.00264069	0.561503	0.634454	111420	31727.6	26680.2	0.761235	0.3911	0.4968	2.06296	0.1144	0.1876
OCRL	Cytoplasm	phosphatase	blue	0.486422	0.768049	4.631	0.000701	0.008	0.552568	0.660779	0.956796	1	0.303169	0.384997	7640.11	5090.8	7788.31	#N/A	#N/A	#N/A	#N/A	#N/A	#N/A
VPS72	Nucleus	transcription regulator	black	0.484217	0.823195	5.738	0.000105	0.004	0.0146826	0.042228	0.000869685	0.00300722	0.0330834	0.0801853	1984810	1443380	546226	-0.0461199	0.982	1	26.5416	0.3333	0.4017
RGS16	Cytoplasm	other	blue	0.484031	0.746819	5.1	0.000495	0.007	0.00507173	0.0231045	0.00237859	0.00583466	0.0178082	0.0567884	1231840	307263	10480.6	#N/A	#N/A	#N/A	#N/A	#N/A	#N/A
ACOT7	Cytoplasm	enzyme	blue	0.478755	0.851688	7.392	2.71e-05	0.002	0.971835	1	0.101666	0.128538	0.147866	0.223355	43218	64223.1	20990.7	-27.3337	0.2336	0.3518	-0.74601	1	1
NOL5A	Nucleus	other	blue	0.477644	0.786522	4.515	0.00147	0.013	#N/A	#N/A	#N/A	#N/A	#N/A	#N/A	#N/A	#N/A	#N/A	#N/A	#N/A	#N/A	#N/A	#N/A	#N/A
ACLY	Cytoplasm	enzyme	blue	0.47738	0.776063	5.195	0.000232	0.005	0.788299	0.864486	0.148105	0.183216	0.0924561	0.157946	33561.9	45902.2	25271.2	1.76124	0.0183	0.0461	-0.637484	0.2545	0.3385
RRM2	Nucleus	enzyme	blue	0.47243	0.853002	4.547	0.00661	0.029	0.00278046	0.0189998	0.00016947	0.00151883	0.00506127	0.0284821	17986.3	11115.1	1607.37	32.4435	0.0093	0.0257	31.7489	0.0305	0.0683
XRCC5	Nucleus	enzyme	yellow	0.468358	0.740304	4.889	0.000526	0.007	0.313479	0.416521	0.0201516	0.0306006	0.0522355	0.106313	3180550	3441550	1564450	0.484395	0.2697	0.3765	1.95604	0.0033	0.0133
PTP4A3	Plasma Membrane	phosphatase	blue	0.467771	0.838704	6.393	3.45e-05	0.002	0.0205979	0.0527822	0.00816231	0.0151134	0.0111039	0.0413872	264701	92980.7	8300.18	#N/A	#N/A	#N/A	#N/A	#N/A	#N/A
SHMT2	Cytoplasm	enzyme	blue	0.46571	0.787274	4.86	0.000527	0.007	0.175656	0.25853	0.000287751	0.00165169	0.0525227	0.106313	37567.6	40049.1	10515.5	34.209	0	0	33.5144	0.0001	0.0008
LSM2	Nucleus	other	yellow	0.462377	0.767656	4.828	0.000425	0.007	0.101366	0.168373	5.64601e-05	0.00113642	0.0213509	0.0651884	349966	365531	61412.3	#N/A	#N/A	#N/A	#N/A	#N/A	#N/A
NELL1	Extracellular Space	growth factor	blue	0.461015	0.706681	4.646	0.0013	0.012	0.053012	0.102562	0.0330628	0.0465148	0.235608	0.328251	67625.9	14544.5	135.366	#N/A	#N/A	#N/A	#N/A	#N/A	#N/A
FKBP3	Nucleus	enzyme	yellow	0.460458	0.807059	5.523	0.000135	0.004	0.409366	0.526853	0.0344069	0.0479359	0.107489	0.171701	1688770	1877460	850815	2.53884	0.0058	0.0199	2.84056	0.0131	0.0362
CBX5	Nucleus	transcription regulator	blue	0.458806	0.771252	5.179	0.000251	0.005	0.810639	0.881263	0.503856	0.562672	0.292772	0.380206	30361.3	14092.2	55992.6	1.33239	0.064	0.1289	31.6847	0.0005	0.0025
EDC4	Cytoplasm	other	blue	0.457328	0.831625	6.201	4.59e-05	0.003	0.26133	0.362328	0.0176039	0.02776	0.0385916	0.0872111	571387	642081	229065	-0.631082	0.6281	0.7442	27.5416	0.1712	0.239
RFC2	Nucleus	other	yellow	0.457245	0.836227	6.198	4.68e-05	0.003	0.131967	0.206965	0.000250043	0.00161769	0.00296975	0.0224294	97083.9	106452	22274.2	30.2638	0.0438	0.0895	29.5692	0.0938	0.1633
SIP1	Nucleus	other	blue	0.452485	0.771217	5.406	0.000254	0.005	0.106425	0.172564	0.0478369	0.0650673	0.450819	0.528102	10166	7845.26	5893.5	#N/A	#N/A	#N/A	#N/A	#N/A	#N/A
SFRS9	Nucleus	enzyme	yellow	0.446242	0.759561	4.558	0.000751	0.009	#N/A	#N/A	#N/A	#N/A	#N/A	#N/A	#N/A	#N/A	#N/A	-0.387157	0.4355	0.5434	33.3339	0.0002	0.0014
SF3B3	Nucleus	other	yellow	0.445144	0.801788	5.757	0.000103	0.004	0.789182	0.864486	0.000501545	0.00208614	0.0461758	0.0974446	589464	868156	222566	-0.102703	0.7994	0.8875	2.89946	0.0003	0.0018
YEATS4	Nucleus	transcription regulator	yellow	0.442898	0.770101	4.877	0.000389	0.006	0.0433937	0.0889571	0.0325289	0.0459891	0.123581	0.192759	653008	530425	306590	#N/A	#N/A	#N/A	#N/A	#N/A	#N/A
ILF2	Nucleus	transcription regulator	yellow	0.442753	0.858117	7.602	2.14e-05	0.002	0.00922911	0.032008	0.000259496	0.00161903	0.00925292	0.0374026	5101400	3862320	1232130	0.761235	0.1374	0.2334	2.06296	0.0062	0.0208
RPS21	Cytoplasm	other	blue	0.441558	0.831464	5.455	0.000311	0.006	0.793751	0.866184	0.00854954	0.0155299	0.0356943	0.0832266	29988500	56762700	9689770	#N/A	#N/A	#N/A	#N/A	#N/A	#N/A
APEX1	Nucleus	enzyme	yellow	0.420878	0.830448	5.84	9.57e-05	0.004	0.760885	0.84641	0.297961	0.34904	0.272948	0.35934	193170	276025	148428	3.90808	0	0	1.62483	0.0046	0.0171
HDGF	Extracellular Space	growth factor	yellow	0.411965	0.779328	5.228	0.000217	0.005	0.260831	0.362328	0.0185468	0.028618	0.00416942	0.0254601	454975	470458	192049	4.86077	0	0	3.16249	0	0
MTHFD2	Cytoplasm	enzyme	yellow	0.403107	0.894885	5.513	0.00318	0.019	0.0286906	0.0643298	0.00116805	0.0035957	0.00201206	0.0192487	37197.2	30048.1	9038.7	1.76124	0.0952	0.1781	32.2343	0.0105	0.0302
SMS	Cytoplasm	enzyme	yellow	0.402196	0.852686	4.765	0.00419	0.022	0.779456	0.863722	0.0272452	0.0392934	0.297589	0.384721	376075	764985	146269	31.0008	0.0093	0.0257	30.3062	0.0305	0.0683
CDK4	Nucleus	kinase	yellow	0.398273	0.883824	6.703	8.9e-05	0.003	0.0254823	0.0594588	1.65317e-07	4.7446e-05	0.00107214	0.0171815	3774200	3758480	570743	-0.0514149	1	1	-0.74601	1	1
MAPRE1	Cytoplasm	other	yellow	0.388329	0.777073	5.708	0.000287	0.006	0.206925	0.298429	0.000334443	0.00182805	0.00333834	0.0233684	739324	846253	285453	1.14653	0.0678	0.1346	1.67064	0.0379	0.0822
B4GALT2	Cytoplasm	enzyme	black	0.387869	0.792177	6.1	0.000248	0.005	0.722337	0.81941	0.00468363	0.0100314	0.0155248	0.0518097	34597.4	65683.1	12507.1	#N/A	#N/A	#N/A	#N/A	#N/A	#N/A
YBX1	Nucleus	transcription regulator	yellow	0.382283	0.82466	5.118	0.000697	0.008	0.283158	0.388835	0.775422	0.842978	0.420432	0.498611	151032	255776	178033	0.59131	0.3318	0.4384	0.255601	0.6993	0.8016
DKC1	Nucleus	enzyme	yellow	0.362821	0.868269	5.576	0.00101	0.01	0.301794	0.402861	0.088353	0.113202	0.0956229	0.161434	57489.7	60713.8	30837.2	-29.3337	0.0172	0.0441	-0.74601	1	1
IARS	Cytoplasm	enzyme	blue	0.357985	0.863359	6.506	4.8e-05	0.003	0.412929	0.529065	0.952588	1	0.27979	0.366665	16100	21736.4	15814.8	-0.631082	0.3327	0.4384	1.2556	0.2338	0.317
DVL3	Cytoplasm	other	yellow	0.34587	0.835858	5.535	0.000287	0.006	0.720186	0.81941	6.65323e-05	0.00113642	0.0273314	0.0726307	1355010	2732820	371474	#N/A	#N/A	#N/A	#N/A	#N/A	#N/A
ENOPH1	Cytoplasm	enzyme	yellow	0.329311	0.779786	5.153	0.00024	0.005	0.746275	0.836645	0.0456559	0.062695	0.0276604	0.0728306	736004	977786	386840	32.4435	0.0093	0.0257	31.7489	0.0305	0.0683
CLDND1	Plasma Membrane	other	yellow	0.326614	0.761727	5.109	0.00031	0.006	0.162357	0.24431	0.792739	0.858551	0.238904	0.331233	45444.5	96701.8	51828	#N/A	#N/A	#N/A	#N/A	#N/A	#N/A
DUS1L	unknown	other	yellow	0.316078	0.729304	4.622	0.000677	0.008	0.705517	0.809933	0.0483569	0.0654642	0.0397306	0.0881327	2119390	2866900	971375	#N/A	#N/A	#N/A	#N/A	#N/A	#N/A
NCBP2	Nucleus	other	yellow	0.309129	0.842562	6.68	2.56e-05	0.002	0.223196	0.318693	0.00799255	0.0148952	0.00395364	0.0252155	156902	432852	67841.7	33.5643	0.0199	0.0468	32.8697	0.053	0.1021
C20orf3	Plasma Membrane	enzyme	yellow	0.256287	0.726732	4.896	0.000854	0.009	0.409267	0.526853	0.00119866	0.0035957	0.000383271	0.0104721	2101290	2714970	778050	0.401339	0.481	0.5949	0.355136	0.5855	0.6823
MTAP	Nucleus	enzyme	yellow	0.220832	0.842999	5.146	0.00122	0.012	0.139234	0.21484	0.0742644	0.0982207	0.704981	0.784224	199304	134676	101485	31.2638	0.0044	0.0155	-0.481365	0.5844	0.6823
FOXK2	Nucleus	transcription regulator	yellow	0.172922	0.813394	5.273	0.000299	0.006	0.0546407	0.10317	0.000691941	0.00264069	0.000555369	0.0122608	880770	833060	226805	#N/A	#N/A	#N/A	#N/A	#N/A	#N/A
EXOSC5	Nucleus	enzyme	yellow	0.167351	0.811935	5.873	7.92e-05	0.003	0.470197	0.576695	4.86426e-05	0.00113642	0.035751	0.0832266	774763	1063790	162120	#N/A	#N/A	#N/A	#N/A	#N/A	#N/A
COPS3	Cytoplasm	other	yellow	0.165732	0.840337	5.882	0.000116	0.004	0.838005	0.904163	0.12489	0.155166	0.0694025	0.12687	56877.3	77861.8	27153.2	-0.0461199	0.9688	1	0.840563	0.5981	0.6912
PTPN12	Cytoplasm	phosphatase	yellow	0.0828539	0.852132	6.621	2.51e-05	0.002	0.134692	0.21009	0.318148	0.36818	0.559354	0.634454	28214.7	45496.7	67692.7	29.5581	0.0093	0.0257	1.57753	0.2651	0.3461
COX7A2L	Cytoplasm	enzyme	yellow	0.0720833	0.839376	5.626	0.000248	0.005	0.530033	0.639158	0.185726	0.227793	0.00789837	0.0365042	2173580	3535660	1448310	#N/A	#N/A	#N/A	#N/A	#N/A	#N/A
SUMO3	Nucleus	other	yellow	0.0608807	0.822804	5.839	8.27e-05	0.003	0.955825	1	0.00161695	0.00429688	1.72196e-05	0.00198535	2132360	3301800	909041	0.538843	0.6795	0.7789	29.5692	0.0938	0.1633
