# Supplementary material for: Co-expression network analysis identifies Spleen Tyrosine Kinase (SYK) as a candidate oncogenic driver in a subset of small-cell lung cancer
Source: BMC Syst Biol. 2013 Dec 9;7(Suppl 5):S1. doi: 10.1186/1752-0509-7-S5-S1 (PMC4029366; doi:10.1186/1752-0509-7-S5-S1)
Supplement: Additional file 4 — SCLC specific hub network signature (SSHN) gene Gene ontology (GO) enrichment analysis. This table shows the enriched GO biological processes and genes within the SSHN contained within those categories. This enrichment analysis was performed using Webgestalt [33] as described in Materials and Methods. For each GO biological process, the first row lists the process name, and corresponding GO ID. The second row lists number of reference genes in the category (C), number of genes in the gene set and also in the category (O), expected number in the category (E), Ratio of enrichment (R), p value from hypergeometric test (rawP), and p value adjusted by the multiple test adjustment (adjP). Finally, genes in the pathway are listed. For each gene, the table lists the Gene symbol, and description. [file 1752-0509-7-S5-S1-S4.xls]

## Sheet: Table S3-GO enrichment
GO Biological processes	SSHN Genes	Gene names
DNA metabolic process----GO:0006259	CCNE2	cyclin E2
C=552;O=57;E=10.18;R=5.60;rawP=4.11e-27;adjP=4.29e-24	MCM6	minichromosome maintenance complex component 6
	ATRX	alpha thalassemia/mental retardation syndrome X-linked (RAD54 homolog, S. cerevisiae)
	CENPF	centromere protein F, 350/400ka (mitosin)
	RAD54L	RAD54-like (S. cerevisiae)
	PSIP1	PC4 and SFRS1 interacting protein 1
	TOP2A	topoisomerase (DNA) II alpha 170kDa
	GMNN	geminin, DNA replication inhibitor
	RPA2	replication protein A2, 32kDa
	RECQL4	RecQ protein-like 4
	PCNA	proliferating cell nuclear antigen
	TDG	thymine-DNA glycosylase
	CDC7	cell division cycle 7 homolog (S. cerevisiae)
	MSH2	mutS homolog 2, colon cancer, nonpolyposis type 1 (E. coli)
	USP1	ubiquitin specific peptidase 1
	CDK2AP1	cyclin-dependent kinase 2 associated protein 1
	MSH6	mutS homolog 6 (E. coli)
	FEN1	flap structure-specific endonuclease 1
	SFPQ	splicing factor proline/glutamine-rich (polypyrimidine tract binding protein associated)
	CDC25A	cell division cycle 25 homolog A (S. pombe)
	RFC4	replication factor C (activator 1) 4, 37kDa
	NONO	non-POU domain containing, octamer-binding
	RFC3	replication factor C (activator 1) 3, 38kDa
	NASP	nuclear autoantigenic sperm protein (histone-binding)
	APEX1	APEX nuclease (multifunctional DNA repair enzyme) 1
	RBBP7	retinoblastoma binding protein 7
	TOPBP1	topoisomerase (DNA) II binding protein 1
	POLS	polymerase (DNA directed) sigma
	PARP2	poly (ADP-ribose) polymerase 2
	RAD51AP1	RAD51 associated protein 1
	CSNK1E	casein kinase 1, epsilon
	POLA1	polymerase (DNA directed), alpha 1, catalytic subunit
	TSN	translin
	RRM2	ribonucleotide reductase M2
	BRCA1	breast cancer 1, early onset
	DKC1	dyskeratosis congenita 1, dyskerin
	MCM2	minichromosome maintenance complex component 2
	FANCG	Fanconi anemia, complementation group G
	CDC25C	cell division cycle 25 homolog C (S. pombe)
	RFC2	replication factor C (activator 1) 2, 40kDa
	FANCA	Fanconi anemia, complementation group A
	PRIM1	primase, DNA, polypeptide 1 (49kDa)
	XRCC5	X-ray repair complementing defective repair in Chinese hamster cells 5 (double-strand-break rejoining)
	SUPT16H	suppressor of Ty 16 homolog (S. cerevisiae)
	RBBP8	retinoblastoma binding protein 8
	RFC5	replication factor C (activator 1) 5, 36.5kDa
	POLE2	polymerase (DNA directed), epsilon 2 (p59 subunit)
	GINS2	GINS complex subunit 2 (Psf2 homolog)
	UNG	uracil-DNA glycosylase
	SMC1A	structural maintenance of chromosomes 1A
	TYMS	thymidylate synthetase
	ALKBH1	alkB, alkylation repair homolog 1 (E. coli)
	CDK2	cyclin-dependent kinase 2
	ORC6L	origin recognition complex, subunit 6 like (yeast)
	CDKN2A	cyclin-dependent kinase inhibitor 2A (melanoma, p16, inhibits CDK4)
	MCM3	minichromosome maintenance complex component 3
	SSRP1	structure specific recognition protein 1
Cell cycle----GO:0007049	CCNE2	cyclin E2
C=909;O=69;E=16.76;R=4.12;rawP=6.86e-25;adjP=3.58e-22	PPM1D	protein phosphatase 1D magnesium-dependent, delta isoform
	NDC80	NDC80 homolog, kinetochore complex component (S. cerevisiae)
	ID4	inhibitor of DNA binding 4, dominant negative helix-loop-helix protein
	KIF2C	kinesin family member 2C
	UBE2I	ubiquitin-conjugating enzyme E2I (UBC9 homolog, yeast)
	STMN1	stathmin 1
	ASNS	asparagine synthetase
	TLK2	tousled-like kinase 2
	CDC25B	cell division cycle 25 homolog B (S. pombe)
	CASP8AP2	caspase 8 associated protein 2
	HCFC1	host cell factor C1 (VP16-accessory protein)
	CENPA	centromere protein A
	DTYMK	deoxythymidylate kinase (thymidylate kinase)
	MAPRE2	microtubule-associated protein, RP/EB family, member 2
	CDK4	cyclin-dependent kinase 4
	PBK	PDZ binding kinase
	CDC20	cell division cycle 20 homolog (S. cerevisiae)
	STAG2	stromal antigen 2
	KIF15	kinesin family member 15
	BUB1B	budding uninhibited by benzimidazoles 1 homolog beta (yeast)
	BRCA1	breast cancer 1, early onset
	SMC2	structural maintenance of chromosomes 2
	MCM2	minichromosome maintenance complex component 2
	FANCG	Fanconi anemia, complementation group G
	CDC25C	cell division cycle 25 homolog C (S. pombe)
	CDC2	cell division cycle 2, G1 to S and G2 to M
	YEATS4	YEATS domain containing 4
	RBBP8	retinoblastoma binding protein 8
	XPO1	exportin 1 (CRM1 homolog, yeast)
	MAD2L1	MAD2 mitotic arrest deficient-like 1 (yeast)
	SMC1A	structural maintenance of chromosomes 1A
	DMTF1	cyclin D binding myb-like transcription factor 1
	MCM3	minichromosome maintenance complex component 3
	HDAC2	histone deacetylase 2
	MAPRE1	microtubule-associated protein, RP/EB family, member 1
	MCM6	minichromosome maintenance complex component 6
	DDX11	DEAD/H (Asp-Glu-Ala-Asp/His) box polypeptide 11 (CHL1-like helicase homolog, S. cerevisiae)
	KHDRBS1	KH domain containing, RNA binding, signal transduction associated 1
	CENPF	centromere protein F, 350/400ka (mitosin)
	RACGAP1	Rac GTPase activating protein 1
	RAD54L	RAD54-like (S. cerevisiae)
	FOXG1	forkhead box G1
	SPAG5	sperm associated antigen 5
	FBXO5	F-box protein 5
	GMNN	geminin, DNA replication inhibitor
	CDC7	cell division cycle 7 homolog (S. cerevisiae)
	TTK	TTK protein kinase
	MSH2	mutS homolog 2, colon cancer, nonpolyposis type 1 (E. coli)
	NEK2	NIMA (never in mitosis gene a)-related kinase 2
	TIMELESS	timeless homolog (Drosophila)
	BUB1	budding uninhibited by benzimidazoles 1 homolog (yeast)
	CDK2AP1	cyclin-dependent kinase 2 associated protein 1
	MSH6	mutS homolog 6 (E. coli)
	CDC25A	cell division cycle 25 homolog A (S. pombe)
	ZWINT	ZW10 interactor
	NASP	nuclear autoantigenic sperm protein (histone-binding)
	POLS	polymerase (DNA directed) sigma
	POLA1	polymerase (DNA directed), alpha 1, catalytic subunit
	FANCA	Fanconi anemia, complementation group A
	KIF11	kinesin family member 11
	CDK5R1	cyclin-dependent kinase 5, regulatory subunit 1 (p35)
	CAMK2B	calcium/calmodulin-dependent protein kinase II beta
	CENPE	centromere protein E, 312kDa
	CDK2	cyclin-dependent kinase 2
	CCNB2	cyclin B2
	UBE2C	ubiquitin-conjugating enzyme E2C
	ESPL1	extra spindle pole bodies homolog 1 (S. cerevisiae)
	CDKN2A	cyclin-dependent kinase inhibitor 2A (melanoma, p16, inhibits CDK4)
Mitotic cell cycle----GO:0000278	MAPRE1	microtubule-associated protein, RP/EB family, member 1
C=458;O=48;E=8.45;R=5.68;rawP=4.40e-23;adjP=1.53e-20	DDX11	DEAD/H (Asp-Glu-Ala-Asp/His) box polypeptide 11 (CHL1-like helicase homolog, S. cerevisiae)
	KHDRBS1	KH domain containing, RNA binding, signal transduction associated 1
	CENPF	centromere protein F, 350/400ka (mitosin)
	PPM1D	protein phosphatase 1D magnesium-dependent, delta isoform
	NDC80	NDC80 homolog, kinetochore complex component (S. cerevisiae)
	ID4	inhibitor of DNA binding 4, dominant negative helix-loop-helix protein
	KIF2C	kinesin family member 2C
	UBE2I	ubiquitin-conjugating enzyme E2I (UBC9 homolog, yeast)
	STMN1	stathmin 1
	FOXG1	forkhead box G1
	SPAG5	sperm associated antigen 5
	FBXO5	F-box protein 5
	ASNS	asparagine synthetase
	CDC7	cell division cycle 7 homolog (S. cerevisiae)
	TTK	TTK protein kinase
	NEK2	NIMA (never in mitosis gene a)-related kinase 2
	TIMELESS	timeless homolog (Drosophila)
	BUB1	budding uninhibited by benzimidazoles 1 homolog (yeast)
	CDC25B	cell division cycle 25 homolog B (S. pombe)
	CDK2AP1	cyclin-dependent kinase 2 associated protein 1
	CDC25A	cell division cycle 25 homolog A (S. pombe)
	CENPA	centromere protein A
	MAPRE2	microtubule-associated protein, RP/EB family, member 2
	ZWINT	ZW10 interactor
	POLS	polymerase (DNA directed) sigma
	CDK4	cyclin-dependent kinase 4
	PBK	PDZ binding kinase
	POLA1	polymerase (DNA directed), alpha 1, catalytic subunit
	CDC20	cell division cycle 20 homolog (S. cerevisiae)
	STAG2	stromal antigen 2
	KIF15	kinesin family member 15
	BUB1B	budding uninhibited by benzimidazoles 1 homolog beta (yeast)
	BRCA1	breast cancer 1, early onset
	SMC2	structural maintenance of chromosomes 2
	CDC25C	cell division cycle 25 homolog C (S. pombe)
	KIF11	kinesin family member 11
	CDC2	cell division cycle 2, G1 to S and G2 to M
	YEATS4	YEATS domain containing 4
	CAMK2B	calcium/calmodulin-dependent protein kinase II beta
	MAD2L1	MAD2 mitotic arrest deficient-like 1 (yeast)
	SMC1A	structural maintenance of chromosomes 1A
	CENPE	centromere protein E, 312kDa
	UBE2C	ubiquitin-conjugating enzyme E2C
	CCNB2	cyclin B2
	CDK2	cyclin-dependent kinase 2
	ESPL1	extra spindle pole bodies homolog 1 (S. cerevisiae)
	CDKN2A	cyclin-dependent kinase inhibitor 2A (melanoma, p16, inhibits CDK4)
Cell cycle phase----GO:0022403	MAPRE1	microtubule-associated protein, RP/EB family, member 1
C=460;O=47;E=8.48;R=5.54;rawP=3.90e-22;adjP=1.02e-19	DDX11	DEAD/H (Asp-Glu-Ala-Asp/His) box polypeptide 11 (CHL1-like helicase homolog, S. cerevisiae)
	KHDRBS1	KH domain containing, RNA binding, signal transduction associated 1
	CENPF	centromere protein F, 350/400ka (mitosin)
	PPM1D	protein phosphatase 1D magnesium-dependent, delta isoform
	NDC80	NDC80 homolog, kinetochore complex component (S. cerevisiae)
	ID4	inhibitor of DNA binding 4, dominant negative helix-loop-helix protein
	KIF2C	kinesin family member 2C
	RAD54L	RAD54-like (S. cerevisiae)
	UBE2I	ubiquitin-conjugating enzyme E2I (UBC9 homolog, yeast)
	STMN1	stathmin 1
	SPAG5	sperm associated antigen 5
	FBXO5	F-box protein 5
	CDC7	cell division cycle 7 homolog (S. cerevisiae)
	TTK	TTK protein kinase
	NEK2	NIMA (never in mitosis gene a)-related kinase 2
	TIMELESS	timeless homolog (Drosophila)
	BUB1	budding uninhibited by benzimidazoles 1 homolog (yeast)
	CDC25B	cell division cycle 25 homolog B (S. pombe)
	CDK2AP1	cyclin-dependent kinase 2 associated protein 1
	MSH6	mutS homolog 6 (E. coli)
	CDC25A	cell division cycle 25 homolog A (S. pombe)
	MAPRE2	microtubule-associated protein, RP/EB family, member 2
	ZWINT	ZW10 interactor
	POLS	polymerase (DNA directed) sigma
	CDK4	cyclin-dependent kinase 4
	PBK	PDZ binding kinase
	POLA1	polymerase (DNA directed), alpha 1, catalytic subunit
	CDC20	cell division cycle 20 homolog (S. cerevisiae)
	STAG2	stromal antigen 2
	KIF15	kinesin family member 15
	BUB1B	budding uninhibited by benzimidazoles 1 homolog beta (yeast)
	SMC2	structural maintenance of chromosomes 2
	CDC25C	cell division cycle 25 homolog C (S. pombe)
	FANCA	Fanconi anemia, complementation group A
	KIF11	kinesin family member 11
	CDC2	cell division cycle 2, G1 to S and G2 to M
	YEATS4	YEATS domain containing 4
	CAMK2B	calcium/calmodulin-dependent protein kinase II beta
	MAD2L1	MAD2 mitotic arrest deficient-like 1 (yeast)
	SMC1A	structural maintenance of chromosomes 1A
	CENPE	centromere protein E, 312kDa
	UBE2C	ubiquitin-conjugating enzyme E2C
	CCNB2	cyclin B2
	CDK2	cyclin-dependent kinase 2
	ESPL1	extra spindle pole bodies homolog 1 (S. cerevisiae)
	CDKN2A	cyclin-dependent kinase inhibitor 2A (melanoma, p16, inhibits CDK4)
Cell cycle process----GO:0022402	MAPRE1	microtubule-associated protein, RP/EB family, member 1
C=606;O=52;E=11.18;R=4.65;rawP=5.43e-21;adjP=1.13e-18	DDX11	DEAD/H (Asp-Glu-Ala-Asp/His) box polypeptide 11 (CHL1-like helicase homolog, S. cerevisiae)
	KHDRBS1	KH domain containing, RNA binding, signal transduction associated 1
	CENPF	centromere protein F, 350/400ka (mitosin)
	PPM1D	protein phosphatase 1D magnesium-dependent, delta isoform
	NDC80	NDC80 homolog, kinetochore complex component (S. cerevisiae)
	RACGAP1	Rac GTPase activating protein 1
	ID4	inhibitor of DNA binding 4, dominant negative helix-loop-helix protein
	KIF2C	kinesin family member 2C
	RAD54L	RAD54-like (S. cerevisiae)
	UBE2I	ubiquitin-conjugating enzyme E2I (UBC9 homolog, yeast)
	STMN1	stathmin 1
	SPAG5	sperm associated antigen 5
	FBXO5	F-box protein 5
	CDC7	cell division cycle 7 homolog (S. cerevisiae)
	TTK	TTK protein kinase
	MSH2	mutS homolog 2, colon cancer, nonpolyposis type 1 (E. coli)
	NEK2	NIMA (never in mitosis gene a)-related kinase 2
	TIMELESS	timeless homolog (Drosophila)
	BUB1	budding uninhibited by benzimidazoles 1 homolog (yeast)
	CDC25B	cell division cycle 25 homolog B (S. pombe)
	CDK2AP1	cyclin-dependent kinase 2 associated protein 1
	MSH6	mutS homolog 6 (E. coli)
	CDC25A	cell division cycle 25 homolog A (S. pombe)
	CENPA	centromere protein A
	MAPRE2	microtubule-associated protein, RP/EB family, member 2
	ZWINT	ZW10 interactor
	POLS	polymerase (DNA directed) sigma
	CDK4	cyclin-dependent kinase 4
	PBK	PDZ binding kinase
	POLA1	polymerase (DNA directed), alpha 1, catalytic subunit
	CDC20	cell division cycle 20 homolog (S. cerevisiae)
	STAG2	stromal antigen 2
	KIF15	kinesin family member 15
	BUB1B	budding uninhibited by benzimidazoles 1 homolog beta (yeast)
	BRCA1	breast cancer 1, early onset
	SMC2	structural maintenance of chromosomes 2
	CDC25C	cell division cycle 25 homolog C (S. pombe)
	FANCA	Fanconi anemia, complementation group A
	KIF11	kinesin family member 11
	CDC2	cell division cycle 2, G1 to S and G2 to M
	YEATS4	YEATS domain containing 4
	XPO1	exportin 1 (CRM1 homolog, yeast)
	CAMK2B	calcium/calmodulin-dependent protein kinase II beta
	MAD2L1	MAD2 mitotic arrest deficient-like 1 (yeast)
	SMC1A	structural maintenance of chromosomes 1A
	CENPE	centromere protein E, 312kDa
	UBE2C	ubiquitin-conjugating enzyme E2C
	CCNB2	cyclin B2
	CDK2	cyclin-dependent kinase 2
	ESPL1	extra spindle pole bodies homolog 1 (S. cerevisiae)
	CDKN2A	cyclin-dependent kinase inhibitor 2A (melanoma, p16, inhibits CDK4)
DNA repair----GO:0006281	ATRX	alpha thalassemia/mental retardation syndrome X-linked (RAD54 homolog, S. cerevisiae)
C=286;O=36;E=5.27;R=6.83;rawP=4.49e-20;adjP=7.81e-18	RAD54L	RAD54-like (S. cerevisiae)
	TOP2A	topoisomerase (DNA) II alpha 170kDa
	RPA2	replication protein A2, 32kDa
	RECQL4	RecQ protein-like 4
	PCNA	proliferating cell nuclear antigen
	TDG	thymine-DNA glycosylase
	MSH2	mutS homolog 2, colon cancer, nonpolyposis type 1 (E. coli)
	USP1	ubiquitin specific peptidase 1
	MSH6	mutS homolog 6 (E. coli)
	FEN1	flap structure-specific endonuclease 1
	SFPQ	splicing factor proline/glutamine-rich (polypyrimidine tract binding protein associated)
	RFC4	replication factor C (activator 1) 4, 37kDa
	NONO	non-POU domain containing, octamer-binding
	RFC3	replication factor C (activator 1) 3, 38kDa
	TOPBP1	topoisomerase (DNA) II binding protein 1
	APEX1	APEX nuclease (multifunctional DNA repair enzyme) 1
	POLS	polymerase (DNA directed) sigma
	PARP2	poly (ADP-ribose) polymerase 2
	CSNK1E	casein kinase 1, epsilon
	POLA1	polymerase (DNA directed), alpha 1, catalytic subunit
	RAD51AP1	RAD51 associated protein 1
	BRCA1	breast cancer 1, early onset
	FANCG	Fanconi anemia, complementation group G
	RFC2	replication factor C (activator 1) 2, 40kDa
	FANCA	Fanconi anemia, complementation group A
	XRCC5	X-ray repair complementing defective repair in Chinese hamster cells 5 (double-strand-break rejoining)
	SUPT16H	suppressor of Ty 16 homolog (S. cerevisiae)
	RBBP8	retinoblastoma binding protein 8
	RFC5	replication factor C (activator 1) 5, 36.5kDa
	POLE2	polymerase (DNA directed), epsilon 2 (p59 subunit)
	SMC1A	structural maintenance of chromosomes 1A
	UNG	uracil-DNA glycosylase
	TYMS	thymidylate synthetase
	ALKBH1	alkB, alkylation repair homolog 1 (E. coli)
	SSRP1	structure specific recognition protein 1
Mitosis----GO:0007067	MAPRE1	microtubule-associated protein, RP/EB family, member 1
C=256;O=34;E=4.72;R=7.20;rawP=9.47e-20;adjP=1.24e-17	DDX11	DEAD/H (Asp-Glu-Ala-Asp/His) box polypeptide 11 (CHL1-like helicase homolog, S. cerevisiae)
	CENPF	centromere protein F, 350/400ka (mitosin)
	NDC80	NDC80 homolog, kinetochore complex component (S. cerevisiae)
	KIF2C	kinesin family member 2C
	UBE2I	ubiquitin-conjugating enzyme E2I (UBC9 homolog, yeast)
	SPAG5	sperm associated antigen 5
	FBXO5	F-box protein 5
	TTK	TTK protein kinase
	NEK2	NIMA (never in mitosis gene a)-related kinase 2
	TIMELESS	timeless homolog (Drosophila)
	BUB1	budding uninhibited by benzimidazoles 1 homolog (yeast)
	CDC25B	cell division cycle 25 homolog B (S. pombe)
	CDC25A	cell division cycle 25 homolog A (S. pombe)
	MAPRE2	microtubule-associated protein, RP/EB family, member 2
	ZWINT	ZW10 interactor
	POLS	polymerase (DNA directed) sigma
	PBK	PDZ binding kinase
	CDC20	cell division cycle 20 homolog (S. cerevisiae)
	KIF15	kinesin family member 15
	STAG2	stromal antigen 2
	BUB1B	budding uninhibited by benzimidazoles 1 homolog beta (yeast)
	SMC2	structural maintenance of chromosomes 2
	KIF11	kinesin family member 11
	CDC25C	cell division cycle 25 homolog C (S. pombe)
	CDC2	cell division cycle 2, G1 to S and G2 to M
	YEATS4	YEATS domain containing 4
	MAD2L1	MAD2 mitotic arrest deficient-like 1 (yeast)
	SMC1A	structural maintenance of chromosomes 1A
	CENPE	centromere protein E, 312kDa
	CDK2	cyclin-dependent kinase 2
	CCNB2	cyclin B2
	UBE2C	ubiquitin-conjugating enzyme E2C
	ESPL1	extra spindle pole bodies homolog 1 (S. cerevisiae)
Nuclear division----GO:0000280	MAPRE1	microtubule-associated protein, RP/EB family, member 1
C=256;O=34;E=4.72;R=7.20;rawP=9.47e-20;adjP=1.24e-17	DDX11	DEAD/H (Asp-Glu-Ala-Asp/His) box polypeptide 11 (CHL1-like helicase homolog, S. cerevisiae)
	CENPF	centromere protein F, 350/400ka (mitosin)
	NDC80	NDC80 homolog, kinetochore complex component (S. cerevisiae)
	KIF2C	kinesin family member 2C
	UBE2I	ubiquitin-conjugating enzyme E2I (UBC9 homolog, yeast)
	SPAG5	sperm associated antigen 5
	FBXO5	F-box protein 5
	TTK	TTK protein kinase
	NEK2	NIMA (never in mitosis gene a)-related kinase 2
	TIMELESS	timeless homolog (Drosophila)
	BUB1	budding uninhibited by benzimidazoles 1 homolog (yeast)
	CDC25B	cell division cycle 25 homolog B (S. pombe)
	CDC25A	cell division cycle 25 homolog A (S. pombe)
	MAPRE2	microtubule-associated protein, RP/EB family, member 2
	ZWINT	ZW10 interactor
	POLS	polymerase (DNA directed) sigma
	PBK	PDZ binding kinase
	CDC20	cell division cycle 20 homolog (S. cerevisiae)
	KIF15	kinesin family member 15
	STAG2	stromal antigen 2
	BUB1B	budding uninhibited by benzimidazoles 1 homolog beta (yeast)
	SMC2	structural maintenance of chromosomes 2
	KIF11	kinesin family member 11
	CDC25C	cell division cycle 25 homolog C (S. pombe)
	CDC2	cell division cycle 2, G1 to S and G2 to M
	YEATS4	YEATS domain containing 4
	MAD2L1	MAD2 mitotic arrest deficient-like 1 (yeast)
	SMC1A	structural maintenance of chromosomes 1A
	CENPE	centromere protein E, 312kDa
	CDK2	cyclin-dependent kinase 2
	CCNB2	cyclin B2
	UBE2C	ubiquitin-conjugating enzyme E2C
	ESPL1	extra spindle pole bodies homolog 1 (S. cerevisiae)
DNA replication----GO:0006260	CCNE2	cyclin E2
C=226;O=32;E=4.17;R=7.68;rawP=1.73e-19;adjP=2.01e-17	MCM6	minichromosome maintenance complex component 6
	CENPF	centromere protein F, 350/400ka (mitosin)
	TOP2A	topoisomerase (DNA) II alpha 170kDa
	GMNN	geminin, DNA replication inhibitor
	RPA2	replication protein A2, 32kDa
	PCNA	proliferating cell nuclear antigen
	CDC7	cell division cycle 7 homolog (S. cerevisiae)
	CDK2AP1	cyclin-dependent kinase 2 associated protein 1
	FEN1	flap structure-specific endonuclease 1
	CDC25A	cell division cycle 25 homolog A (S. pombe)
	RFC4	replication factor C (activator 1) 4, 37kDa
	RFC3	replication factor C (activator 1) 3, 38kDa
	RBBP7	retinoblastoma binding protein 7
	NASP	nuclear autoantigenic sperm protein (histone-binding)
	POLS	polymerase (DNA directed) sigma
	POLA1	polymerase (DNA directed), alpha 1, catalytic subunit
	RRM2	ribonucleotide reductase M2
	MCM2	minichromosome maintenance complex component 2
	DKC1	dyskeratosis congenita 1, dyskerin
	RFC2	replication factor C (activator 1) 2, 40kDa
	CDC25C	cell division cycle 25 homolog C (S. pombe)
	PRIM1	primase, DNA, polypeptide 1 (49kDa)
	SUPT16H	suppressor of Ty 16 homolog (S. cerevisiae)
	GINS2	GINS complex subunit 2 (Psf2 homolog)
	POLE2	polymerase (DNA directed), epsilon 2 (p59 subunit)
	RFC5	replication factor C (activator 1) 5, 36.5kDa
	TYMS	thymidylate synthetase
	CDK2	cyclin-dependent kinase 2
	MCM3	minichromosome maintenance complex component 3
	ORC6L	origin recognition complex, subunit 6 like (yeast)
	SSRP1	structure specific recognition protein 1
Organelle fission----GO:0048285	MAPRE1	microtubule-associated protein, RP/EB family, member 1
C=263;O=34;E=4.85;R=7.01;rawP=2.26e-19;adjP=2.36e-17	DDX11	DEAD/H (Asp-Glu-Ala-Asp/His) box polypeptide 11 (CHL1-like helicase homolog, S. cerevisiae)
	CENPF	centromere protein F, 350/400ka (mitosin)
	NDC80	NDC80 homolog, kinetochore complex component (S. cerevisiae)
	KIF2C	kinesin family member 2C
	UBE2I	ubiquitin-conjugating enzyme E2I (UBC9 homolog, yeast)
	SPAG5	sperm associated antigen 5
	FBXO5	F-box protein 5
	TTK	TTK protein kinase
	NEK2	NIMA (never in mitosis gene a)-related kinase 2
	TIMELESS	timeless homolog (Drosophila)
	BUB1	budding uninhibited by benzimidazoles 1 homolog (yeast)
	CDC25B	cell division cycle 25 homolog B (S. pombe)
	CDC25A	cell division cycle 25 homolog A (S. pombe)
	MAPRE2	microtubule-associated protein, RP/EB family, member 2
	ZWINT	ZW10 interactor
	POLS	polymerase (DNA directed) sigma
	PBK	PDZ binding kinase
	CDC20	cell division cycle 20 homolog (S. cerevisiae)
	KIF15	kinesin family member 15
	STAG2	stromal antigen 2
	BUB1B	budding uninhibited by benzimidazoles 1 homolog beta (yeast)
	SMC2	structural maintenance of chromosomes 2
	KIF11	kinesin family member 11
	CDC25C	cell division cycle 25 homolog C (S. pombe)
	CDC2	cell division cycle 2, G1 to S and G2 to M
	YEATS4	YEATS domain containing 4
	MAD2L1	MAD2 mitotic arrest deficient-like 1 (yeast)
	SMC1A	structural maintenance of chromosomes 1A
	CENPE	centromere protein E, 312kDa
	CDK2	cyclin-dependent kinase 2
	CCNB2	cyclin B2
	UBE2C	ubiquitin-conjugating enzyme E2C
	ESPL1	extra spindle pole bodies homolog 1 (S. cerevisiae)
M phase of mitotic cell cycle----GO:0000087	MAPRE1	microtubule-associated protein, RP/EB family, member 1
C=265;O=34;E=4.89;R=6.96;rawP=2.88e-19;adjP=2.73e-17	DDX11	DEAD/H (Asp-Glu-Ala-Asp/His) box polypeptide 11 (CHL1-like helicase homolog, S. cerevisiae)
	CENPF	centromere protein F, 350/400ka (mitosin)
	NDC80	NDC80 homolog, kinetochore complex component (S. cerevisiae)
	KIF2C	kinesin family member 2C
	UBE2I	ubiquitin-conjugating enzyme E2I (UBC9 homolog, yeast)
	SPAG5	sperm associated antigen 5
	FBXO5	F-box protein 5
	TTK	TTK protein kinase
	NEK2	NIMA (never in mitosis gene a)-related kinase 2
	TIMELESS	timeless homolog (Drosophila)
	BUB1	budding uninhibited by benzimidazoles 1 homolog (yeast)
	CDC25B	cell division cycle 25 homolog B (S. pombe)
	CDC25A	cell division cycle 25 homolog A (S. pombe)
	MAPRE2	microtubule-associated protein, RP/EB family, member 2
	ZWINT	ZW10 interactor
	POLS	polymerase (DNA directed) sigma
	PBK	PDZ binding kinase
	CDC20	cell division cycle 20 homolog (S. cerevisiae)
	KIF15	kinesin family member 15
	STAG2	stromal antigen 2
	BUB1B	budding uninhibited by benzimidazoles 1 homolog beta (yeast)
	SMC2	structural maintenance of chromosomes 2
	KIF11	kinesin family member 11
	CDC25C	cell division cycle 25 homolog C (S. pombe)
	CDC2	cell division cycle 2, G1 to S and G2 to M
	YEATS4	YEATS domain containing 4
	MAD2L1	MAD2 mitotic arrest deficient-like 1 (yeast)
	SMC1A	structural maintenance of chromosomes 1A
	CENPE	centromere protein E, 312kDa
	CDK2	cyclin-dependent kinase 2
	CCNB2	cyclin B2
	UBE2C	ubiquitin-conjugating enzyme E2C
	ESPL1	extra spindle pole bodies homolog 1 (S. cerevisiae)
response to DNA damage stimulus----GO:0006974	ATRX	alpha thalassemia/mental retardation syndrome X-linked (RAD54 homolog, S. cerevisiae)
C=367;O=39;E=6.77;R=5.76;rawP=4.84e-19;adjP=4.21e-17	RAD54L	RAD54-like (S. cerevisiae)
	TOP2A	topoisomerase (DNA) II alpha 170kDa
	RPA2	replication protein A2, 32kDa
	RECQL4	RecQ protein-like 4
	PCNA	proliferating cell nuclear antigen
	TDG	thymine-DNA glycosylase
	MSH2	mutS homolog 2, colon cancer, nonpolyposis type 1 (E. coli)
	TLK2	tousled-like kinase 2
	TIMELESS	timeless homolog (Drosophila)
	USP1	ubiquitin specific peptidase 1
	MSH6	mutS homolog 6 (E. coli)
	FEN1	flap structure-specific endonuclease 1
	SFPQ	splicing factor proline/glutamine-rich (polypyrimidine tract binding protein associated)
	RFC4	replication factor C (activator 1) 4, 37kDa
	NONO	non-POU domain containing, octamer-binding
	RFC3	replication factor C (activator 1) 3, 38kDa
	TOPBP1	topoisomerase (DNA) II binding protein 1
	APEX1	APEX nuclease (multifunctional DNA repair enzyme) 1
	POLS	polymerase (DNA directed) sigma
	PARP2	poly (ADP-ribose) polymerase 2
	CSNK1E	casein kinase 1, epsilon
	POLA1	polymerase (DNA directed), alpha 1, catalytic subunit
	RAD51AP1	RAD51 associated protein 1
	BRCA1	breast cancer 1, early onset
	FANCG	Fanconi anemia, complementation group G
	RFC2	replication factor C (activator 1) 2, 40kDa
	FANCA	Fanconi anemia, complementation group A
	XRCC5	X-ray repair complementing defective repair in Chinese hamster cells 5 (double-strand-break rejoining)
	SUPT16H	suppressor of Ty 16 homolog (S. cerevisiae)
	RBBP8	retinoblastoma binding protein 8
	RFC5	replication factor C (activator 1) 5, 36.5kDa
	POLE2	polymerase (DNA directed), epsilon 2 (p59 subunit)
	SMC1A	structural maintenance of chromosomes 1A
	UNG	uracil-DNA glycosylase
	TYMS	thymidylate synthetase
	ALKBH1	alkB, alkylation repair homolog 1 (E. coli)
	BAZ1B	bromodomain adjacent to zinc finger domain, 1B
	SSRP1	structure specific recognition protein 1
nitrogen compound metabolic process----GO:0006807	SRM	spermidine synthase
C=4378;O=148;E=80.74;R=1.83;rawP=4.69e-18;adjP=3.50e-16	THOC1	THO complex 1
	HDGF	hepatoma-derived growth factor (high-mobility group protein 1-like)
	ATRX	alpha thalassemia/mental retardation syndrome X-linked (RAD54 homolog, S. cerevisiae)
	CXXC1	CXXC finger 1 (PHD domain)
	NLK	nemo-like kinase
	ID4	inhibitor of DNA binding 4, dominant negative helix-loop-helix protein
	UBE2I	ubiquitin-conjugating enzyme E2I (UBC9 homolog, yeast)
	ISL1	ISL LIM homeobox 1
	PCNA	proliferating cell nuclear antigen
	SFRS2	splicing factor, arginine/serine-rich 2
	CPSF1	cleavage and polyadenylation specific factor 1, 160kDa
	SOX11	SRY (sex determining region Y)-box 11
	GLDC	glycine dehydrogenase (decarboxylating)
	DTYMK	deoxythymidylate kinase (thymidylate kinase)
	NONO	non-POU domain containing, octamer-binding
	ZNF195	zinc finger protein 195
	RAD51AP1	RAD51 associated protein 1
	CSNK1E	casein kinase 1, epsilon
	TSN	translin
	LSM7	LSM7 homolog, U6 small nuclear RNA associated (S. cerevisiae)
	RRM2	ribonucleotide reductase M2
	POU4F1	POU class 4 homeobox 1
	BRCA1	breast cancer 1, early onset
	PRKRA	protein kinase, interferon-inducible double stranded RNA dependent activator
	SOX4	SRY (sex determining region Y)-box 4
	MCM2	minichromosome maintenance complex component 2
	RFC2	replication factor C (activator 1) 2, 40kDa
	ATP8A2	ATPase, aminophospholipid transporter-like, class I, type 8A, member 2
	PRIM1	primase, DNA, polypeptide 1 (49kDa)
	YEATS4	YEATS domain containing 4
	ASCL1	achaete-scute complex homolog 1 (Drosophila)
	BAZ1B	bromodomain adjacent to zinc finger domain, 1B
	TYMS	thymidylate synthetase
	DMTF1	cyclin D binding myb-like transcription factor 1
	HDAC2	histone deacetylase 2
	SSRP1	structure specific recognition protein 1
	MCM6	minichromosome maintenance complex component 6
	KHDRBS1	KH domain containing, RNA binding, signal transduction associated 1
	CENPF	centromere protein F, 350/400ka (mitosin)
	DHX9	DEAH (Asp-Glu-Ala-His) box polypeptide 9
	FOXG1	forkhead box G1
	PSIP1	PC4 and SFRS1 interacting protein 1
	MTAP	methylthioadenosine phosphorylase
	GMNN	geminin, DNA replication inhibitor
	APLP1	amyloid beta (A4) precursor-like protein 1
	RECQL4	RecQ protein-like 4
	LHX2	LIM homeobox 2
	VPS72	vacuolar protein sorting 72 homolog (S. cerevisiae)
	SFRS7	splicing factor, arginine/serine-rich 7, 35kDa
	CTPS	CTP synthase
	MSH2	mutS homolog 2, colon cancer, nonpolyposis type 1 (E. coli)
	TIMELESS	timeless homolog (Drosophila)
	YBX1	Y box binding protein 1
	USP1	ubiquitin specific peptidase 1
	CDK2AP1	cyclin-dependent kinase 2 associated protein 1
	MTHFD1	methylenetetrahydrofolate dehydrogenase (NADP+ dependent) 1, methenyltetrahydrofolate cyclohydrolase, formyltetrahydrofolate synthetase
	SMS	spermine synthase
	ILF2	interleukin enhancer binding factor 2, 45kDa
	FADS1	fatty acid desaturase 1
	ZNF26	zinc finger protein 26
	CDC25A	cell division cycle 25 homolog A (S. pombe)
	ZNF84	zinc finger protein 84
	TOPBP1	topoisomerase (DNA) II binding protein 1
	POLA1	polymerase (DNA directed), alpha 1, catalytic subunit
	DEK	DEK oncogene
	WHSC1	Wolf-Hirschhorn syndrome candidate 1
	CBFA2T2	core-binding factor, runt domain, alpha subunit 2; translocated to, 2
	SIP1	survival of motor neuron protein interacting protein 1
	FANCA	Fanconi anemia, complementation group A
	XRCC5	X-ray repair complementing defective repair in Chinese hamster cells 5 (double-strand-break rejoining)
	HMGN2	high-mobility group nucleosomal binding domain 2
	MTHFD2	methylenetetrahydrofolate dehydrogenase (NADP+ dependent) 2, methenyltetrahydrofolate cyclohydrolase
	ITGB3BP	integrin beta 3 binding protein (beta3-endonexin)
	ACLY	ATP citrate lyase
	HNRPDL	heterogeneous nuclear ribonucleoprotein D-like
	CBX5	chromobox homolog 5 (HP1 alpha homolog, Drosophila)
	CDK2	cyclin-dependent kinase 2
	ORC6L	origin recognition complex, subunit 6 like (yeast)
	CDKN2A	cyclin-dependent kinase inhibitor 2A (melanoma, p16, inhibits CDK4)
	HS2ST1	heparan sulfate 2-O-sulfotransferase 1
	MBD1	methyl-CpG binding domain protein 1
	TCF12	transcription factor 12
	CCNE2	cyclin E2
	UPF3B	UPF3 regulator of nonsense transcripts homolog B (yeast)
	HOXB7	homeobox B7
	BAT1	HLA-B associated transcript 1
	CNOT7	CCR4-NOT transcription complex, subunit 7
	HNRNPA2B1	heterogeneous nuclear ribonucleoprotein A2/B1
	ASNS	asparagine synthetase
	TDG	thymine-DNA glycosylase
	IARS	isoleucyl-tRNA synthetase
	EXOSC5	exosome component 5
	FEN1	flap structure-specific endonuclease 1
	CASP8AP2	caspase 8 associated protein 2
	SFPQ	splicing factor proline/glutamine-rich (polypyrimidine tract binding protein associated)
	HCFC1	host cell factor C1 (VP16-accessory protein)
	RFC4	replication factor C (activator 1) 4, 37kDa
	RFC3	replication factor C (activator 1) 3, 38kDa
	PARP2	poly (ADP-ribose) polymerase 2
	YWHAQ	tyrosine 3-monooxygenase/tryptophan 5-monooxygenase activation protein, theta polypeptide
	DVL3	dishevelled, dsh homolog 3 (Drosophila)
	PNN	pinin, desmosome associated protein
	DKC1	dyskeratosis congenita 1, dyskerin
	FANCG	Fanconi anemia, complementation group G
	CDC25C	cell division cycle 25 homolog C (S. pombe)
	SFRS1	splicing factor, arginine/serine-rich 1
	SUPT16H	suppressor of Ty 16 homolog (S. cerevisiae)
	RBBP8	retinoblastoma binding protein 8
	GINS2	GINS complex subunit 2 (Psf2 homolog)
	HDAC4	histone deacetylase 4
	HNRNPR	heterogeneous nuclear ribonucleoprotein R
	SALL1	sal-like 1 (Drosophila)
	SMC1A	structural maintenance of chromosomes 1A
	ALKBH1	alkB, alkylation repair homolog 1 (E. coli)
	MCM3	minichromosome maintenance complex component 3
	DDX11	DEAD/H (Asp-Glu-Ala-Asp/His) box polypeptide 11 (CHL1-like helicase homolog, S. cerevisiae)
	EIF2C1	eukaryotic translation initiation factor 2C, 1
	LSM4	LSM4 homolog, U6 small nuclear RNA associated (S. cerevisiae)
	RAD54L	RAD54-like (S. cerevisiae)
	EZH2	enhancer of zeste homolog 2 (Drosophila)
	TOP2A	topoisomerase (DNA) II alpha 170kDa
	RPA2	replication protein A2, 32kDa
	CDC7	cell division cycle 7 homolog (S. cerevisiae)
	PPP1R8	protein phosphatase 1, regulatory (inhibitor) subunit 8
	SHMT2	serine hydroxymethyltransferase 2 (mitochondrial)
	INSM1	insulinoma-associated 1
	MSH6	mutS homolog 6 (E. coli)
	ENOPH1	enolase-phosphatase 1
	TRMT11	tRNA methyltransferase 11 homolog (S. cerevisiae)
	NASP	nuclear autoantigenic sperm protein (histone-binding)
	SCML2	sex comb on midleg-like 2 (Drosophila)
	RBBP7	retinoblastoma binding protein 7
	APEX1	APEX nuclease (multifunctional DNA repair enzyme) 1
	GUSB	glucuronidase, beta
	POLS	polymerase (DNA directed) sigma
	CACNA1A	calcium channel, voltage-dependent, P/Q type, alpha 1A subunit
	DUS1L	dihydrouridine synthase 1-like (S. cerevisiae)
	SF3B3	splicing factor 3b, subunit 3, 130kDa
	CBX3	chromobox homolog 3 (HP1 gamma homolog, Drosophila)
	RFC5	replication factor C (activator 1) 5, 36.5kDa
	POLE2	polymerase (DNA directed), epsilon 2 (p59 subunit)
	TAF4	TAF4 RNA polymerase II, TATA box binding protein (TBP)-associated factor, 135kDa
	UNG	uracil-DNA glycosylase
	LSM2	LSM2 homolog, U6 small nuclear RNA associated (S. cerevisiae)
	NCBP2	nuclear cap binding protein subunit 2, 20kDa
	FOXK2	forkhead box K2
	SFRS9	splicing factor, arginine/serine-rich 9
M phase----GO:0000279	MAPRE1	microtubule-associated protein, RP/EB family, member 1
C=370;O=38;E=6.82;R=5.57;rawP=4.63e-18;adjP=3.50e-16	DDX11	DEAD/H (Asp-Glu-Ala-Asp/His) box polypeptide 11 (CHL1-like helicase homolog, S. cerevisiae)
	CENPF	centromere protein F, 350/400ka (mitosin)
	NDC80	NDC80 homolog, kinetochore complex component (S. cerevisiae)
	KIF2C	kinesin family member 2C
	RAD54L	RAD54-like (S. cerevisiae)
	UBE2I	ubiquitin-conjugating enzyme E2I (UBC9 homolog, yeast)
	STMN1	stathmin 1
	SPAG5	sperm associated antigen 5
	FBXO5	F-box protein 5
	TTK	TTK protein kinase
	NEK2	NIMA (never in mitosis gene a)-related kinase 2
	TIMELESS	timeless homolog (Drosophila)
	BUB1	budding uninhibited by benzimidazoles 1 homolog (yeast)
	CDC25B	cell division cycle 25 homolog B (S. pombe)
	MSH6	mutS homolog 6 (E. coli)
	CDC25A	cell division cycle 25 homolog A (S. pombe)
	MAPRE2	microtubule-associated protein, RP/EB family, member 2
	ZWINT	ZW10 interactor
	POLS	polymerase (DNA directed) sigma
	PBK	PDZ binding kinase
	CDC20	cell division cycle 20 homolog (S. cerevisiae)
	STAG2	stromal antigen 2
	KIF15	kinesin family member 15
	BUB1B	budding uninhibited by benzimidazoles 1 homolog beta (yeast)
	SMC2	structural maintenance of chromosomes 2
	CDC25C	cell division cycle 25 homolog C (S. pombe)
	FANCA	Fanconi anemia, complementation group A
	KIF11	kinesin family member 11
	CDC2	cell division cycle 2, G1 to S and G2 to M
	YEATS4	YEATS domain containing 4
	MAD2L1	MAD2 mitotic arrest deficient-like 1 (yeast)
	SMC1A	structural maintenance of chromosomes 1A
	CENPE	centromere protein E, 312kDa
	UBE2C	ubiquitin-conjugating enzyme E2C
	CDK2	cyclin-dependent kinase 2
	CCNB2	cyclin B2
	ESPL1	extra spindle pole bodies homolog 1 (S. cerevisiae)
cellular response to DNA damage stimulus----GO:0034984	ATRX	alpha thalassemia/mental retardation syndrome X-linked (RAD54 homolog, S. cerevisiae)
C=333;O=36;E=6.14;R=5.86;rawP=7.13e-18;adjP=4.96e-16	RAD54L	RAD54-like (S. cerevisiae)
	TOP2A	topoisomerase (DNA) II alpha 170kDa
	RPA2	replication protein A2, 32kDa
	RECQL4	RecQ protein-like 4
	PCNA	proliferating cell nuclear antigen
	TDG	thymine-DNA glycosylase
	MSH2	mutS homolog 2, colon cancer, nonpolyposis type 1 (E. coli)
	USP1	ubiquitin specific peptidase 1
	MSH6	mutS homolog 6 (E. coli)
	FEN1	flap structure-specific endonuclease 1
	SFPQ	splicing factor proline/glutamine-rich (polypyrimidine tract binding protein associated)
	RFC4	replication factor C (activator 1) 4, 37kDa
	NONO	non-POU domain containing, octamer-binding
	RFC3	replication factor C (activator 1) 3, 38kDa
	TOPBP1	topoisomerase (DNA) II binding protein 1
	APEX1	APEX nuclease (multifunctional DNA repair enzyme) 1
	POLS	polymerase (DNA directed) sigma
	PARP2	poly (ADP-ribose) polymerase 2
	CSNK1E	casein kinase 1, epsilon
	POLA1	polymerase (DNA directed), alpha 1, catalytic subunit
	RAD51AP1	RAD51 associated protein 1
	BRCA1	breast cancer 1, early onset
	FANCG	Fanconi anemia, complementation group G
	RFC2	replication factor C (activator 1) 2, 40kDa
	FANCA	Fanconi anemia, complementation group A
	XRCC5	X-ray repair complementing defective repair in Chinese hamster cells 5 (double-strand-break rejoining)
	SUPT16H	suppressor of Ty 16 homolog (S. cerevisiae)
	RBBP8	retinoblastoma binding protein 8
	RFC5	replication factor C (activator 1) 5, 36.5kDa
	POLE2	polymerase (DNA directed), epsilon 2 (p59 subunit)
	SMC1A	structural maintenance of chromosomes 1A
	UNG	uracil-DNA glycosylase
	TYMS	thymidylate synthetase
	ALKBH1	alkB, alkylation repair homolog 1 (E. coli)
	SSRP1	structure specific recognition protein 1
organelle organization----GO:0006996	H2AFZ	H2A histone family, member Z
C=1374;O=73;E=25.34;R=2.88;rawP=2.60e-17;adjP=1.70e-15	WASF1	WAS protein family, member 1
	NDC80	NDC80 homolog, kinetochore complex component (S. cerevisiae)
	KIF2C	kinesin family member 2C
	UBE2I	ubiquitin-conjugating enzyme E2I (UBC9 homolog, yeast)
	STMN1	stathmin 1
	EPB41L3	erythrocyte membrane protein band 4.1-like 3
	TLK2	tousled-like kinase 2
	CDC25B	cell division cycle 25 homolog B (S. pombe)
	DBN1	drebrin 1
	CENPA	centromere protein A
	MAPRE2	microtubule-associated protein, RP/EB family, member 2
	PBK	PDZ binding kinase
	CDC20	cell division cycle 20 homolog (S. cerevisiae)
	STAG2	stromal antigen 2
	KIF15	kinesin family member 15
	BUB1B	budding uninhibited by benzimidazoles 1 homolog beta (yeast)
	BRCA1	breast cancer 1, early onset
	SMC2	structural maintenance of chromosomes 2
	DKC1	dyskeratosis congenita 1, dyskerin
	MCM2	minichromosome maintenance complex component 2
	FANCG	Fanconi anemia, complementation group G
	CDC25C	cell division cycle 25 homolog C (S. pombe)
	CDC2	cell division cycle 2, G1 to S and G2 to M
	INA	internexin neuronal intermediate filament protein, alpha
	CXADR	coxsackie virus and adenovirus receptor
	SUPT16H	suppressor of Ty 16 homolog (S. cerevisiae)
	YEATS4	YEATS domain containing 4
	XPO1	exportin 1 (CRM1 homolog, yeast)
	HDAC4	histone deacetylase 4
	MAD2L1	MAD2 mitotic arrest deficient-like 1 (yeast)
	SMC1A	structural maintenance of chromosomes 1A
	BAZ1B	bromodomain adjacent to zinc finger domain, 1B
	HDAC2	histone deacetylase 2
	MAPRE1	microtubule-associated protein, RP/EB family, member 1
	DDX11	DEAD/H (Asp-Glu-Ala-Asp/His) box polypeptide 11 (CHL1-like helicase homolog, S. cerevisiae)
	CENPF	centromere protein F, 350/400ka (mitosin)
	KIF5C	kinesin family member 5C
	RACGAP1	Rac GTPase activating protein 1
	RAD54L	RAD54-like (S. cerevisiae)
	H1FX	H1 histone family, member X
	SPAG5	sperm associated antigen 5
	KPTN	kaptin (actin binding protein)
	FBXO5	F-box protein 5
	EZH2	enhancer of zeste homolog 2 (Drosophila)
	TOP2A	topoisomerase (DNA) II alpha 170kDa
	VPS72	vacuolar protein sorting 72 homolog (S. cerevisiae)
	TTK	TTK protein kinase
	NEK2	NIMA (never in mitosis gene a)-related kinase 2
	MSH2	mutS homolog 2, colon cancer, nonpolyposis type 1 (E. coli)
	H2AFY	H2A histone family, member Y
	TIMELESS	timeless homolog (Drosophila)
	BUB1	budding uninhibited by benzimidazoles 1 homolog (yeast)
	MSH6	mutS homolog 6 (E. coli)
	CDC25A	cell division cycle 25 homolog A (S. pombe)
	ZWINT	ZW10 interactor
	NASP	nuclear autoantigenic sperm protein (histone-binding)
	RBBP7	retinoblastoma binding protein 7
	POLS	polymerase (DNA directed) sigma
	WHSC1	Wolf-Hirschhorn syndrome candidate 1
	KIF11	kinesin family member 11
	HMGN2	high-mobility group nucleosomal binding domain 2
	XRCC5	X-ray repair complementing defective repair in Chinese hamster cells 5 (double-strand-break rejoining)
	CBX3	chromobox homolog 3 (HP1 gamma homolog, Drosophila)
	KIF4A	kinesin family member 4A
	CBX1	chromobox homolog 1 (HP1 beta homolog Drosophila )
	CENPE	centromere protein E, 312kDa
	UBE2C	ubiquitin-conjugating enzyme E2C
	CDK2	cyclin-dependent kinase 2
	CBX5	chromobox homolog 5 (HP1 alpha homolog, Drosophila)
	CCNB2	cyclin B2
	ESPL1	extra spindle pole bodies homolog 1 (S. cerevisiae)
	CDKN2A	cyclin-dependent kinase inhibitor 2A (melanoma, p16, inhibits CDK4)
nucleobase, nucleoside, nucleotide and nucleic acid metabolic process----GO:0006139	THOC1	THO complex 1
C=4007;O=138;E=73.89;R=1.87;rawP=4.64e-17;adjP=2.85e-15	HDGF	hepatoma-derived growth factor (high-mobility group protein 1-like)
	ATRX	alpha thalassemia/mental retardation syndrome X-linked (RAD54 homolog, S. cerevisiae)
	CXXC1	CXXC finger 1 (PHD domain)
	NLK	nemo-like kinase
	ID4	inhibitor of DNA binding 4, dominant negative helix-loop-helix protein
	UBE2I	ubiquitin-conjugating enzyme E2I (UBC9 homolog, yeast)
	ISL1	ISL LIM homeobox 1
	PCNA	proliferating cell nuclear antigen
	SFRS2	splicing factor, arginine/serine-rich 2
	CPSF1	cleavage and polyadenylation specific factor 1, 160kDa
	SOX11	SRY (sex determining region Y)-box 11
	DTYMK	deoxythymidylate kinase (thymidylate kinase)
	NONO	non-POU domain containing, octamer-binding
	ZNF195	zinc finger protein 195
	RAD51AP1	RAD51 associated protein 1
	CSNK1E	casein kinase 1, epsilon
	TSN	translin
	LSM7	LSM7 homolog, U6 small nuclear RNA associated (S. cerevisiae)
	RRM2	ribonucleotide reductase M2
	POU4F1	POU class 4 homeobox 1
	BRCA1	breast cancer 1, early onset
	PRKRA	protein kinase, interferon-inducible double stranded RNA dependent activator
	SOX4	SRY (sex determining region Y)-box 4
	MCM2	minichromosome maintenance complex component 2
	RFC2	replication factor C (activator 1) 2, 40kDa
	ATP8A2	ATPase, aminophospholipid transporter-like, class I, type 8A, member 2
	PRIM1	primase, DNA, polypeptide 1 (49kDa)
	YEATS4	YEATS domain containing 4
	ASCL1	achaete-scute complex homolog 1 (Drosophila)
	BAZ1B	bromodomain adjacent to zinc finger domain, 1B
	TYMS	thymidylate synthetase
	DMTF1	cyclin D binding myb-like transcription factor 1
	HDAC2	histone deacetylase 2
	SSRP1	structure specific recognition protein 1
	MCM6	minichromosome maintenance complex component 6
	KHDRBS1	KH domain containing, RNA binding, signal transduction associated 1
	CENPF	centromere protein F, 350/400ka (mitosin)
	DHX9	DEAH (Asp-Glu-Ala-His) box polypeptide 9
	FOXG1	forkhead box G1
	PSIP1	PC4 and SFRS1 interacting protein 1
	MTAP	methylthioadenosine phosphorylase
	GMNN	geminin, DNA replication inhibitor
	APLP1	amyloid beta (A4) precursor-like protein 1
	RECQL4	RecQ protein-like 4
	LHX2	LIM homeobox 2
	VPS72	vacuolar protein sorting 72 homolog (S. cerevisiae)
	SFRS7	splicing factor, arginine/serine-rich 7, 35kDa
	CTPS	CTP synthase
	MSH2	mutS homolog 2, colon cancer, nonpolyposis type 1 (E. coli)
	TIMELESS	timeless homolog (Drosophila)
	YBX1	Y box binding protein 1
	USP1	ubiquitin specific peptidase 1
	CDK2AP1	cyclin-dependent kinase 2 associated protein 1
	MTHFD1	methylenetetrahydrofolate dehydrogenase (NADP+ dependent) 1, methenyltetrahydrofolate cyclohydrolase, formyltetrahydrofolate synthetase
	ILF2	interleukin enhancer binding factor 2, 45kDa
	FADS1	fatty acid desaturase 1
	ZNF26	zinc finger protein 26
	CDC25A	cell division cycle 25 homolog A (S. pombe)
	ZNF84	zinc finger protein 84
	TOPBP1	topoisomerase (DNA) II binding protein 1
	POLA1	polymerase (DNA directed), alpha 1, catalytic subunit
	DEK	DEK oncogene
	WHSC1	Wolf-Hirschhorn syndrome candidate 1
	CBFA2T2	core-binding factor, runt domain, alpha subunit 2; translocated to, 2
	SIP1	survival of motor neuron protein interacting protein 1
	FANCA	Fanconi anemia, complementation group A
	XRCC5	X-ray repair complementing defective repair in Chinese hamster cells 5 (double-strand-break rejoining)
	HMGN2	high-mobility group nucleosomal binding domain 2
	ITGB3BP	integrin beta 3 binding protein (beta3-endonexin)
	ACLY	ATP citrate lyase
	HNRPDL	heterogeneous nuclear ribonucleoprotein D-like
	CBX5	chromobox homolog 5 (HP1 alpha homolog, Drosophila)
	CDK2	cyclin-dependent kinase 2
	ORC6L	origin recognition complex, subunit 6 like (yeast)
	CDKN2A	cyclin-dependent kinase inhibitor 2A (melanoma, p16, inhibits CDK4)
	MBD1	methyl-CpG binding domain protein 1
	TCF12	transcription factor 12
	CCNE2	cyclin E2
	UPF3B	UPF3 regulator of nonsense transcripts homolog B (yeast)
	HOXB7	homeobox B7
	BAT1	HLA-B associated transcript 1
	CNOT7	CCR4-NOT transcription complex, subunit 7
	HNRNPA2B1	heterogeneous nuclear ribonucleoprotein A2/B1
	TDG	thymine-DNA glycosylase
	IARS	isoleucyl-tRNA synthetase
	EXOSC5	exosome component 5
	FEN1	flap structure-specific endonuclease 1
	CASP8AP2	caspase 8 associated protein 2
	SFPQ	splicing factor proline/glutamine-rich (polypyrimidine tract binding protein associated)
	HCFC1	host cell factor C1 (VP16-accessory protein)
	RFC4	replication factor C (activator 1) 4, 37kDa
	RFC3	replication factor C (activator 1) 3, 38kDa
	PARP2	poly (ADP-ribose) polymerase 2
	YWHAQ	tyrosine 3-monooxygenase/tryptophan 5-monooxygenase activation protein, theta polypeptide
	DVL3	dishevelled, dsh homolog 3 (Drosophila)
	PNN	pinin, desmosome associated protein
	FANCG	Fanconi anemia, complementation group G
	DKC1	dyskeratosis congenita 1, dyskerin
	CDC25C	cell division cycle 25 homolog C (S. pombe)
	SUPT16H	suppressor of Ty 16 homolog (S. cerevisiae)
	SFRS1	splicing factor, arginine/serine-rich 1
	RBBP8	retinoblastoma binding protein 8
	GINS2	GINS complex subunit 2 (Psf2 homolog)
	HDAC4	histone deacetylase 4
	SALL1	sal-like 1 (Drosophila)
	HNRNPR	heterogeneous nuclear ribonucleoprotein R
	SMC1A	structural maintenance of chromosomes 1A
	ALKBH1	alkB, alkylation repair homolog 1 (E. coli)
	MCM3	minichromosome maintenance complex component 3
	DDX11	DEAD/H (Asp-Glu-Ala-Asp/His) box polypeptide 11 (CHL1-like helicase homolog, S. cerevisiae)
	EIF2C1	eukaryotic translation initiation factor 2C, 1
	LSM4	LSM4 homolog, U6 small nuclear RNA associated (S. cerevisiae)
	RAD54L	RAD54-like (S. cerevisiae)
	EZH2	enhancer of zeste homolog 2 (Drosophila)
	TOP2A	topoisomerase (DNA) II alpha 170kDa
	RPA2	replication protein A2, 32kDa
	CDC7	cell division cycle 7 homolog (S. cerevisiae)
	PPP1R8	protein phosphatase 1, regulatory (inhibitor) subunit 8
	INSM1	insulinoma-associated 1
	MSH6	mutS homolog 6 (E. coli)
	TRMT11	tRNA methyltransferase 11 homolog (S. cerevisiae)
	NASP	nuclear autoantigenic sperm protein (histone-binding)
	SCML2	sex comb on midleg-like 2 (Drosophila)
	RBBP7	retinoblastoma binding protein 7
	APEX1	APEX nuclease (multifunctional DNA repair enzyme) 1
	POLS	polymerase (DNA directed) sigma
	DUS1L	dihydrouridine synthase 1-like (S. cerevisiae)
	SF3B3	splicing factor 3b, subunit 3, 130kDa
	CBX3	chromobox homolog 3 (HP1 gamma homolog, Drosophila)
	RFC5	replication factor C (activator 1) 5, 36.5kDa
	POLE2	polymerase (DNA directed), epsilon 2 (p59 subunit)
	TAF4	TAF4 RNA polymerase II, TATA box binding protein (TBP)-associated factor, 135kDa
	UNG	uracil-DNA glycosylase
	LSM2	LSM2 homolog, U6 small nuclear RNA associated (S. cerevisiae)
	NCBP2	nuclear cap binding protein subunit 2, 20kDa
	FOXK2	forkhead box K2
	SFRS9	splicing factor, arginine/serine-rich 9
cell division----GO:0051301	CCNE2	cyclin E2
C=322;O=34;E=5.94;R=5.73;rawP=1.31e-16;adjP=7.60e-15	MAPRE1	microtubule-associated protein, RP/EB family, member 1
	CENPF	centromere protein F, 350/400ka (mitosin)
	NDC80	NDC80 homolog, kinetochore complex component (S. cerevisiae)
	RACGAP1	Rac GTPase activating protein 1
	UBE2I	ubiquitin-conjugating enzyme E2I (UBC9 homolog, yeast)
	SPAG5	sperm associated antigen 5
	FBXO5	F-box protein 5
	CDC7	cell division cycle 7 homolog (S. cerevisiae)
	NEK2	NIMA (never in mitosis gene a)-related kinase 2
	TIMELESS	timeless homolog (Drosophila)
	BUB1	budding uninhibited by benzimidazoles 1 homolog (yeast)
	CDC25B	cell division cycle 25 homolog B (S. pombe)
	CDC25A	cell division cycle 25 homolog A (S. pombe)
	FGF9	fibroblast growth factor 9 (glia-activating factor)
	MAPRE2	microtubule-associated protein, RP/EB family, member 2
	ZWINT	ZW10 interactor
	POLS	polymerase (DNA directed) sigma
	CDK4	cyclin-dependent kinase 4
	CDC20	cell division cycle 20 homolog (S. cerevisiae)
	STAG2	stromal antigen 2
	BUB1B	budding uninhibited by benzimidazoles 1 homolog beta (yeast)
	SMC2	structural maintenance of chromosomes 2
	KIF11	kinesin family member 11
	CDC25C	cell division cycle 25 homolog C (S. pombe)
	CDC2	cell division cycle 2, G1 to S and G2 to M
	MAD2L1	MAD2 mitotic arrest deficient-like 1 (yeast)
	SMC1A	structural maintenance of chromosomes 1A
	CENPE	centromere protein E, 312kDa
	CDK2	cyclin-dependent kinase 2
	CCNB2	cyclin B2
	UBE2C	ubiquitin-conjugating enzyme E2C
	ESPL1	extra spindle pole bodies homolog 1 (S. cerevisiae)
	CDKN2A	cyclin-dependent kinase inhibitor 2A (melanoma, p16, inhibits CDK4)
Cellular macromolecule metabolic process----GO:0044260	THOC1	THO complex 1
C=5789;O=170;E=106.76;R=1.59;rawP=2.27e-15;adjP=1.25e-13	HDGF	hepatoma-derived growth factor (high-mobility group protein 1-like)
	ATRX	alpha thalassemia/mental retardation syndrome X-linked (RAD54 homolog, S. cerevisiae)
	CXXC1	CXXC finger 1 (PHD domain)
	PTP4A3	protein tyrosine phosphatase type IVA, member 3
	NLK	nemo-like kinase
	ID4	inhibitor of DNA binding 4, dominant negative helix-loop-helix protein
	UBE2I	ubiquitin-conjugating enzyme E2I (UBC9 homolog, yeast)
	ISL1	ISL LIM homeobox 1
	PCNA	proliferating cell nuclear antigen
	SFRS2	splicing factor, arginine/serine-rich 2
	CPSF1	cleavage and polyadenylation specific factor 1, 160kDa
	RPS21	ribosomal protein S21
	CDC25B	cell division cycle 25 homolog B (S. pombe)
	SOX11	SRY (sex determining region Y)-box 11
	NONO	non-POU domain containing, octamer-binding
	ZNF195	zinc finger protein 195
	CDK4	cyclin-dependent kinase 4
	RAD51AP1	RAD51 associated protein 1
	CSNK1E	casein kinase 1, epsilon
	PBK	PDZ binding kinase
	TSN	translin
	GMFB	glia maturation factor, beta
	LSM7	LSM7 homolog, U6 small nuclear RNA associated (S. cerevisiae)
	SUMO3	SMT3 suppressor of mif two 3 homolog 3 (S. cerevisiae)
	RRM2	ribonucleotide reductase M2
	POU4F1	POU class 4 homeobox 1
	BRCA1	breast cancer 1, early onset
	PRKRA	protein kinase, interferon-inducible double stranded RNA dependent activator
	SOX4	SRY (sex determining region Y)-box 4
	MCM2	minichromosome maintenance complex component 2
	RFC2	replication factor C (activator 1) 2, 40kDa
	CDC2	cell division cycle 2, G1 to S and G2 to M
	PRIM1	primase, DNA, polypeptide 1 (49kDa)
	YEATS4	YEATS domain containing 4
	ASCL1	achaete-scute complex homolog 1 (Drosophila)
	BAZ1B	bromodomain adjacent to zinc finger domain, 1B
	TYMS	thymidylate synthetase
	CCNB1IP1	cyclin B1 interacting protein 1
	DMTF1	cyclin D binding myb-like transcription factor 1
	HDAC2	histone deacetylase 2
	SSRP1	structure specific recognition protein 1
	MCM6	minichromosome maintenance complex component 6
	KHDRBS1	KH domain containing, RNA binding, signal transduction associated 1
	CENPF	centromere protein F, 350/400ka (mitosin)
	DHX9	DEAH (Asp-Glu-Ala-His) box polypeptide 9
	FOXG1	forkhead box G1
	PSIP1	PC4 and SFRS1 interacting protein 1
	GLMN	glomulin, FKBP associated protein
	GMNN	geminin, DNA replication inhibitor
	APLP1	amyloid beta (A4) precursor-like protein 1
	RECQL4	RecQ protein-like 4
	LHX2	LIM homeobox 2
	VPS72	vacuolar protein sorting 72 homolog (S. cerevisiae)
	TTK	TTK protein kinase
	SFRS7	splicing factor, arginine/serine-rich 7, 35kDa
	MSH2	mutS homolog 2, colon cancer, nonpolyposis type 1 (E. coli)
	NEK2	NIMA (never in mitosis gene a)-related kinase 2
	TIMELESS	timeless homolog (Drosophila)
	YBX1	Y box binding protein 1
	USP1	ubiquitin specific peptidase 1
	CDK2AP1	cyclin-dependent kinase 2 associated protein 1
	UCHL1	ubiquitin carboxyl-terminal esterase L1 (ubiquitin thiolesterase)
	ILF2	interleukin enhancer binding factor 2, 45kDa
	FADS1	fatty acid desaturase 1
	ZNF26	zinc finger protein 26
	CDC25A	cell division cycle 25 homolog A (S. pombe)
	ZNF84	zinc finger protein 84
	TOPBP1	topoisomerase (DNA) II binding protein 1
	POLA1	polymerase (DNA directed), alpha 1, catalytic subunit
	DEK	DEK oncogene
	PTPN12	protein tyrosine phosphatase, non-receptor type 12
	WHSC1	Wolf-Hirschhorn syndrome candidate 1
	CBFA2T2	core-binding factor, runt domain, alpha subunit 2; translocated to, 2
	SIP1	survival of motor neuron protein interacting protein 1
	FANCA	Fanconi anemia, complementation group A
	CDK5R1	cyclin-dependent kinase 5, regulatory subunit 1 (p35)
	XRCC5	X-ray repair complementing defective repair in Chinese hamster cells 5 (double-strand-break rejoining)
	HMGN2	high-mobility group nucleosomal binding domain 2
	ITGB3BP	integrin beta 3 binding protein (beta3-endonexin)
	UBE2S	ubiquitin-conjugating enzyme E2S
	HNRPDL	heterogeneous nuclear ribonucleoprotein D-like
	CBX5	chromobox homolog 5 (HP1 alpha homolog, Drosophila)
	CDK2	cyclin-dependent kinase 2
	STK25	serine/threonine kinase 25 (STE20 homolog, yeast)
	ORC6L	origin recognition complex, subunit 6 like (yeast)
	CDKN2A	cyclin-dependent kinase inhibitor 2A (melanoma, p16, inhibits CDK4)
	HS2ST1	heparan sulfate 2-O-sulfotransferase 1
	CCNE2	cyclin E2
	TCF12	transcription factor 12
	MBD1	methyl-CpG binding domain protein 1
	HOXB7	homeobox B7
	UPF3B	UPF3 regulator of nonsense transcripts homolog B (yeast)
	PPM1D	protein phosphatase 1D magnesium-dependent, delta isoform
	BAT1	HLA-B associated transcript 1
	CNOT7	CCR4-NOT transcription complex, subunit 7
	HNRNPA2B1	heterogeneous nuclear ribonucleoprotein A2/B1
	PRKD3	protein kinase D3
	TDG	thymine-DNA glycosylase
	IARS	isoleucyl-tRNA synthetase
	EXOSC5	exosome component 5
	TLK2	tousled-like kinase 2
	FEN1	flap structure-specific endonuclease 1
	CASP8AP2	caspase 8 associated protein 2
	SFPQ	splicing factor proline/glutamine-rich (polypyrimidine tract binding protein associated)
	HCFC1	host cell factor C1 (VP16-accessory protein)
	RFC4	replication factor C (activator 1) 4, 37kDa
	RFC3	replication factor C (activator 1) 3, 38kDa
	VBP1	von Hippel-Lindau binding protein 1
	PUM1	pumilio homolog 1 (Drosophila)
	PARP2	poly (ADP-ribose) polymerase 2
	CDC20	cell division cycle 20 homolog (S. cerevisiae)
	PCMT1	protein-L-isoaspartate (D-aspartate) O-methyltransferase
	YWHAQ	tyrosine 3-monooxygenase/tryptophan 5-monooxygenase activation protein, theta polypeptide
	DVL3	dishevelled, dsh homolog 3 (Drosophila)
	BUB1B	budding uninhibited by benzimidazoles 1 homolog beta (yeast)
	PNN	pinin, desmosome associated protein
	DKC1	dyskeratosis congenita 1, dyskerin
	FANCG	Fanconi anemia, complementation group G
	CDC25C	cell division cycle 25 homolog C (S. pombe)
	FKBP3	FK506 binding protein 3, 25kDa
	SFRS1	splicing factor, arginine/serine-rich 1
	SUPT16H	suppressor of Ty 16 homolog (S. cerevisiae)
	RBBP8	retinoblastoma binding protein 8
	FYN	FYN oncogene related to SRC, FGR, YES
	GINS2	GINS complex subunit 2 (Psf2 homolog)
	HDAC4	histone deacetylase 4
	HNRNPR	heterogeneous nuclear ribonucleoprotein R
	SALL1	sal-like 1 (Drosophila)
	MAD2L1	MAD2 mitotic arrest deficient-like 1 (yeast)
	SMC1A	structural maintenance of chromosomes 1A
	ACP1	acid phosphatase 1, soluble
	ALKBH1	alkB, alkylation repair homolog 1 (E. coli)
	MCM3	minichromosome maintenance complex component 3
	ENO2	enolase 2 (gamma, neuronal)
	EIF2C1	eukaryotic translation initiation factor 2C, 1
	LSM4	LSM4 homolog, U6 small nuclear RNA associated (S. cerevisiae)
	RAD54L	RAD54-like (S. cerevisiae)
	FBXO5	F-box protein 5
	EZH2	enhancer of zeste homolog 2 (Drosophila)
	TOP2A	topoisomerase (DNA) II alpha 170kDa
	RPA2	replication protein A2, 32kDa
	SACS	spastic ataxia of Charlevoix-Saguenay (sacsin)
	CDC7	cell division cycle 7 homolog (S. cerevisiae)
	PPP1R8	protein phosphatase 1, regulatory (inhibitor) subunit 8
	BUB1	budding uninhibited by benzimidazoles 1 homolog (yeast)
	INSM1	insulinoma-associated 1
	SYK	spleen tyrosine kinase
	UBE2M	ubiquitin-conjugating enzyme E2M (UBC12 homolog, yeast)
	MSH6	mutS homolog 6 (E. coli)
	TRMT11	tRNA methyltransferase 11 homolog (S. cerevisiae)
	NASP	nuclear autoantigenic sperm protein (histone-binding)
	SCML2	sex comb on midleg-like 2 (Drosophila)
	RBBP7	retinoblastoma binding protein 7
	APEX1	APEX nuclease (multifunctional DNA repair enzyme) 1
	POLS	polymerase (DNA directed) sigma
	CACNA1A	calcium channel, voltage-dependent, P/Q type, alpha 1A subunit
	DUS1L	dihydrouridine synthase 1-like (S. cerevisiae)
	SF3B3	splicing factor 3b, subunit 3, 130kDa
	CBX3	chromobox homolog 3 (HP1 gamma homolog, Drosophila)
	RFC5	replication factor C (activator 1) 5, 36.5kDa
	POLE2	polymerase (DNA directed), epsilon 2 (p59 subunit)
	CAMK2B	calcium/calmodulin-dependent protein kinase II beta
	TAF4	TAF4 RNA polymerase II, TATA box binding protein (TBP)-associated factor, 135kDa
	UNG	uracil-DNA glycosylase
	LSM2	LSM2 homolog, U6 small nuclear RNA associated (S. cerevisiae)
	NCBP2	nuclear cap binding protein subunit 2, 20kDa
	UBE2C	ubiquitin-conjugating enzyme E2C
	FOXK2	forkhead box K2
	SFRS9	splicing factor, arginine/serine-rich 9
regulation of cell cycle----GO:0051726	HCFC1	host cell factor C1 (VP16-accessory protein)
C=306;O=31;E=5.64;R=5.49;rawP=1.01e-14;adjP=5.27e-13	CCNE2	cyclin E2
	CDC25A	cell division cycle 25 homolog A (S. pombe)
	ZWINT	ZW10 interactor
	CDK4	cyclin-dependent kinase 4
	CENPF	centromere protein F, 350/400ka (mitosin)
	BUB1B	budding uninhibited by benzimidazoles 1 homolog beta (yeast)
	BRCA1	breast cancer 1, early onset
	FANCG	Fanconi anemia, complementation group G
	CDC25C	cell division cycle 25 homolog C (S. pombe)
	FOXG1	forkhead box G1
	CDK5R1	cyclin-dependent kinase 5, regulatory subunit 1 (p35)
	FBXO5	F-box protein 5
	GMNN	geminin, DNA replication inhibitor
	RBBP8	retinoblastoma binding protein 8
	ASNS	asparagine synthetase
	XPO1	exportin 1 (CRM1 homolog, yeast)
	CDC7	cell division cycle 7 homolog (S. cerevisiae)
	TTK	TTK protein kinase
	MAD2L1	MAD2 mitotic arrest deficient-like 1 (yeast)
	MSH2	mutS homolog 2, colon cancer, nonpolyposis type 1 (E. coli)
	NEK2	NIMA (never in mitosis gene a)-related kinase 2
	SMC1A	structural maintenance of chromosomes 1A
	TIMELESS	timeless homolog (Drosophila)
	BUB1	budding uninhibited by benzimidazoles 1 homolog (yeast)
	CENPE	centromere protein E, 312kDa
	UBE2C	ubiquitin-conjugating enzyme E2C
	CDK2	cyclin-dependent kinase 2
	ESPL1	extra spindle pole bodies homolog 1 (S. cerevisiae)
	CDKN2A	cyclin-dependent kinase inhibitor 2A (melanoma, p16, inhibits CDK4)
	HDAC2	histone deacetylase 2
cellular response to stress----GO:0033554	ATRX	alpha thalassemia/mental retardation syndrome X-linked (RAD54 homolog, S. cerevisiae)
C=560;O=41;E=10.33;R=3.97;rawP=3.05e-14;adjP=1.52e-12	DHX9	DEAH (Asp-Glu-Ala-His) box polypeptide 9
	RAD54L	RAD54-like (S. cerevisiae)
	TOP2A	topoisomerase (DNA) II alpha 170kDa
	RPA2	replication protein A2, 32kDa
	RECQL4	RecQ protein-like 4
	PCNA	proliferating cell nuclear antigen
	ASNS	asparagine synthetase
	TDG	thymine-DNA glycosylase
	MSH2	mutS homolog 2, colon cancer, nonpolyposis type 1 (E. coli)
	USP1	ubiquitin specific peptidase 1
	SYK	spleen tyrosine kinase
	MSH6	mutS homolog 6 (E. coli)
	FEN1	flap structure-specific endonuclease 1
	SFPQ	splicing factor proline/glutamine-rich (polypyrimidine tract binding protein associated)
	FADS1	fatty acid desaturase 1
	RFC4	replication factor C (activator 1) 4, 37kDa
	NONO	non-POU domain containing, octamer-binding
	RFC3	replication factor C (activator 1) 3, 38kDa
	TOPBP1	topoisomerase (DNA) II binding protein 1
	APEX1	APEX nuclease (multifunctional DNA repair enzyme) 1
	POLS	polymerase (DNA directed) sigma
	PARP2	poly (ADP-ribose) polymerase 2
	RAD51AP1	RAD51 associated protein 1
	CSNK1E	casein kinase 1, epsilon
	POLA1	polymerase (DNA directed), alpha 1, catalytic subunit
	BRCA1	breast cancer 1, early onset
	FANCG	Fanconi anemia, complementation group G
	RFC2	replication factor C (activator 1) 2, 40kDa
	FANCA	Fanconi anemia, complementation group A
	XRCC5	X-ray repair complementing defective repair in Chinese hamster cells 5 (double-strand-break rejoining)
	SUPT16H	suppressor of Ty 16 homolog (S. cerevisiae)
	RBBP8	retinoblastoma binding protein 8
	RFC5	replication factor C (activator 1) 5, 36.5kDa
	POLE2	polymerase (DNA directed), epsilon 2 (p59 subunit)
	SMC1A	structural maintenance of chromosomes 1A
	UNG	uracil-DNA glycosylase
	TYMS	thymidylate synthetase
	ALKBH1	alkB, alkylation repair homolog 1 (E. coli)
	HDAC2	histone deacetylase 2
	SSRP1	structure specific recognition protein 1
cellular component organization----GO:0016043	H2AFZ	H2A histone family, member Z
C=2566;O=98;E=47.32;R=2.07;rawP=7.38e-14;adjP=3.35e-12	WASF1	WAS protein family, member 1
	CELSR3	cadherin, EGF LAG seven-pass G-type receptor 3 (flamingo homolog, Drosophila)
	NDC80	NDC80 homolog, kinetochore complex component (S. cerevisiae)
	KIF2C	kinesin family member 2C
	UBE2I	ubiquitin-conjugating enzyme E2I (UBC9 homolog, yeast)
	STMN1	stathmin 1
	ISL1	ISL LIM homeobox 1
	EPB41L3	erythrocyte membrane protein band 4.1-like 3
	TLK2	tousled-like kinase 2
	CDC25B	cell division cycle 25 homolog B (S. pombe)
	HCFC1	host cell factor C1 (VP16-accessory protein)
	DBN1	drebrin 1
	CENPA	centromere protein A
	MAPRE2	microtubule-associated protein, RP/EB family, member 2
	PUM1	pumilio homolog 1 (Drosophila)
	PBK	PDZ binding kinase
	CDC20	cell division cycle 20 homolog (S. cerevisiae)
	STAG2	stromal antigen 2
	KIF15	kinesin family member 15
	RRM2	ribonucleotide reductase M2
	POU4F1	POU class 4 homeobox 1
	BUB1B	budding uninhibited by benzimidazoles 1 homolog beta (yeast)
	BRCA1	breast cancer 1, early onset
	SMC2	structural maintenance of chromosomes 2
	DKC1	dyskeratosis congenita 1, dyskerin
	FANCG	Fanconi anemia, complementation group G
	MCM2	minichromosome maintenance complex component 2
	CDC25C	cell division cycle 25 homolog C (S. pombe)
	CDC2	cell division cycle 2, G1 to S and G2 to M
	INA	internexin neuronal intermediate filament protein, alpha
	SFRS1	splicing factor, arginine/serine-rich 1
	CXADR	coxsackie virus and adenovirus receptor
	SUPT16H	suppressor of Ty 16 homolog (S. cerevisiae)
	YEATS4	YEATS domain containing 4
	FYN	FYN oncogene related to SRC, FGR, YES
	XPO1	exportin 1 (CRM1 homolog, yeast)
	HDAC4	histone deacetylase 4
	MAD2L1	MAD2 mitotic arrest deficient-like 1 (yeast)
	SMC1A	structural maintenance of chromosomes 1A
	BAZ1B	bromodomain adjacent to zinc finger domain, 1B
	HDAC2	histone deacetylase 2
	MAPRE1	microtubule-associated protein, RP/EB family, member 1
	DDX11	DEAD/H (Asp-Glu-Ala-Asp/His) box polypeptide 11 (CHL1-like helicase homolog, S. cerevisiae)
	CENPF	centromere protein F, 350/400ka (mitosin)
	KIF5C	kinesin family member 5C
	RACGAP1	Rac GTPase activating protein 1
	RAD54L	RAD54-like (S. cerevisiae)
	FOXG1	forkhead box G1
	NRCAM	neuronal cell adhesion molecule
	H1FX	H1 histone family, member X
	KPTN	kaptin (actin binding protein)
	SPAG5	sperm associated antigen 5
	FBXO5	F-box protein 5
	EZH2	enhancer of zeste homolog 2 (Drosophila)
	TOP2A	topoisomerase (DNA) II alpha 170kDa
	APLP1	amyloid beta (A4) precursor-like protein 1
	VPS72	vacuolar protein sorting 72 homolog (S. cerevisiae)
	TTK	TTK protein kinase
	NEK2	NIMA (never in mitosis gene a)-related kinase 2
	MSH2	mutS homolog 2, colon cancer, nonpolyposis type 1 (E. coli)
	H2AFY	H2A histone family, member Y
	TIMELESS	timeless homolog (Drosophila)
	BUB1	budding uninhibited by benzimidazoles 1 homolog (yeast)
	SYK	spleen tyrosine kinase
	UCHL1	ubiquitin carboxyl-terminal esterase L1 (ubiquitin thiolesterase)
	MSH6	mutS homolog 6 (E. coli)
	CDC25A	cell division cycle 25 homolog A (S. pombe)
	ZWINT	ZW10 interactor
	NASP	nuclear autoantigenic sperm protein (histone-binding)
	RBBP7	retinoblastoma binding protein 7
	POLS	polymerase (DNA directed) sigma
	CACNA1A	calcium channel, voltage-dependent, P/Q type, alpha 1A subunit
	WHSC1	Wolf-Hirschhorn syndrome candidate 1
	SNAP25	synaptosomal-associated protein, 25kDa
	SIP1	survival of motor neuron protein interacting protein 1
	SYT1	synaptotagmin I
	FANCA	Fanconi anemia, complementation group A
	KIF11	kinesin family member 11
	CDK5R1	cyclin-dependent kinase 5, regulatory subunit 1 (p35)
	HMGN2	high-mobility group nucleosomal binding domain 2
	XRCC5	X-ray repair complementing defective repair in Chinese hamster cells 5 (double-strand-break rejoining)
	SF3B3	splicing factor 3b, subunit 3, 130kDa
	CBX3	chromobox homolog 3 (HP1 gamma homolog, Drosophila)
	KIF4A	kinesin family member 4A
	CBX1	chromobox homolog 1 (HP1 beta homolog Drosophila )
	SH3GL2	SH3-domain GRB2-like 2
	TAF4	TAF4 RNA polymerase II, TATA box binding protein (TBP)-associated factor, 135kDa
	NCBP2	nuclear cap binding protein subunit 2, 20kDa
	CENPE	centromere protein E, 312kDa
	UBE2C	ubiquitin-conjugating enzyme E2C
	CCNB2	cyclin B2
	CDH2	cadherin 2, type 1, N-cadherin (neuronal)
	CDK2	cyclin-dependent kinase 2
	CBX5	chromobox homolog 5 (HP1 alpha homolog, Drosophila)
	ESPL1	extra spindle pole bodies homolog 1 (S. cerevisiae)
	CDKN2A	cyclin-dependent kinase inhibitor 2A (melanoma, p16, inhibits CDK4)
	SFRS9	splicing factor, arginine/serine-rich 9
macromolecule metabolic process----GO:0043170	THOC1	THO complex 1
C=6304;O=176;E=116.25;R=1.51;rawP=7.21e-14;adjP=3.35e-12	HDGF	hepatoma-derived growth factor (high-mobility group protein 1-like)
	ATRX	alpha thalassemia/mental retardation syndrome X-linked (RAD54 homolog, S. cerevisiae)
	CXXC1	CXXC finger 1 (PHD domain)
	PTP4A3	protein tyrosine phosphatase type IVA, member 3
	NLK	nemo-like kinase
	ID4	inhibitor of DNA binding 4, dominant negative helix-loop-helix protein
	UBE2I	ubiquitin-conjugating enzyme E2I (UBC9 homolog, yeast)
	ISL1	ISL LIM homeobox 1
	PCNA	proliferating cell nuclear antigen
	SFRS2	splicing factor, arginine/serine-rich 2
	CPSF1	cleavage and polyadenylation specific factor 1, 160kDa
	RPS21	ribosomal protein S21
	CDC25B	cell division cycle 25 homolog B (S. pombe)
	SOX11	SRY (sex determining region Y)-box 11
	NONO	non-POU domain containing, octamer-binding
	ZNF195	zinc finger protein 195
	CDK4	cyclin-dependent kinase 4
	RAD51AP1	RAD51 associated protein 1
	CSNK1E	casein kinase 1, epsilon
	PBK	PDZ binding kinase
	TSN	translin
	GMFB	glia maturation factor, beta
	LSM7	LSM7 homolog, U6 small nuclear RNA associated (S. cerevisiae)
	SUMO3	SMT3 suppressor of mif two 3 homolog 3 (S. cerevisiae)
	RRM2	ribonucleotide reductase M2
	POU4F1	POU class 4 homeobox 1
	BRCA1	breast cancer 1, early onset
	PRKRA	protein kinase, interferon-inducible double stranded RNA dependent activator
	SOX4	SRY (sex determining region Y)-box 4
	MCM2	minichromosome maintenance complex component 2
	RFC2	replication factor C (activator 1) 2, 40kDa
	CDC2	cell division cycle 2, G1 to S and G2 to M
	PRIM1	primase, DNA, polypeptide 1 (49kDa)
	YEATS4	YEATS domain containing 4
	ASCL1	achaete-scute complex homolog 1 (Drosophila)
	BAZ1B	bromodomain adjacent to zinc finger domain, 1B
	TYMS	thymidylate synthetase
	CCNB1IP1	cyclin B1 interacting protein 1
	DMTF1	cyclin D binding myb-like transcription factor 1
	HDAC2	histone deacetylase 2
	SSRP1	structure specific recognition protein 1
	MCM6	minichromosome maintenance complex component 6
	KHDRBS1	KH domain containing, RNA binding, signal transduction associated 1
	CENPF	centromere protein F, 350/400ka (mitosin)
	DHX9	DEAH (Asp-Glu-Ala-His) box polypeptide 9
	FOXG1	forkhead box G1
	PSIP1	PC4 and SFRS1 interacting protein 1
	GLMN	glomulin, FKBP associated protein
	GMNN	geminin, DNA replication inhibitor
	APLP1	amyloid beta (A4) precursor-like protein 1
	RECQL4	RecQ protein-like 4
	LHX2	LIM homeobox 2
	VPS72	vacuolar protein sorting 72 homolog (S. cerevisiae)
	TTK	TTK protein kinase
	SFRS7	splicing factor, arginine/serine-rich 7, 35kDa
	MSH2	mutS homolog 2, colon cancer, nonpolyposis type 1 (E. coli)
	NEK2	NIMA (never in mitosis gene a)-related kinase 2
	TIMELESS	timeless homolog (Drosophila)
	YBX1	Y box binding protein 1
	USP1	ubiquitin specific peptidase 1
	CDK2AP1	cyclin-dependent kinase 2 associated protein 1
	UCHL1	ubiquitin carboxyl-terminal esterase L1 (ubiquitin thiolesterase)
	ILF2	interleukin enhancer binding factor 2, 45kDa
	FADS1	fatty acid desaturase 1
	ZNF26	zinc finger protein 26
	CDC25A	cell division cycle 25 homolog A (S. pombe)
	ZNF84	zinc finger protein 84
	TOPBP1	topoisomerase (DNA) II binding protein 1
	POLA1	polymerase (DNA directed), alpha 1, catalytic subunit
	DEK	DEK oncogene
	PTPN12	protein tyrosine phosphatase, non-receptor type 12
	WHSC1	Wolf-Hirschhorn syndrome candidate 1
	CBFA2T2	core-binding factor, runt domain, alpha subunit 2; translocated to, 2
	SIP1	survival of motor neuron protein interacting protein 1
	FANCA	Fanconi anemia, complementation group A
	CDK5R1	cyclin-dependent kinase 5, regulatory subunit 1 (p35)
	XRCC5	X-ray repair complementing defective repair in Chinese hamster cells 5 (double-strand-break rejoining)
	HMGN2	high-mobility group nucleosomal binding domain 2
	ITGB3BP	integrin beta 3 binding protein (beta3-endonexin)
	SCG5	secretogranin V (7B2 protein)
	UBE2S	ubiquitin-conjugating enzyme E2S
	HNRPDL	heterogeneous nuclear ribonucleoprotein D-like
	CBX5	chromobox homolog 5 (HP1 alpha homolog, Drosophila)
	CDK2	cyclin-dependent kinase 2
	STK25	serine/threonine kinase 25 (STE20 homolog, yeast)
	ORC6L	origin recognition complex, subunit 6 like (yeast)
	CDKN2A	cyclin-dependent kinase inhibitor 2A (melanoma, p16, inhibits CDK4)
	HS2ST1	heparan sulfate 2-O-sulfotransferase 1
	CCNE2	cyclin E2
	TCF12	transcription factor 12
	MBD1	methyl-CpG binding domain protein 1
	HOXB7	homeobox B7
	UPF3B	UPF3 regulator of nonsense transcripts homolog B (yeast)
	PPM1D	protein phosphatase 1D magnesium-dependent, delta isoform
	BAT1	HLA-B associated transcript 1
	CNOT7	CCR4-NOT transcription complex, subunit 7
	HNRNPA2B1	heterogeneous nuclear ribonucleoprotein A2/B1
	PRKD3	protein kinase D3
	TDG	thymine-DNA glycosylase
	IARS	isoleucyl-tRNA synthetase
	EXOSC5	exosome component 5
	TLK2	tousled-like kinase 2
	FEN1	flap structure-specific endonuclease 1
	CASP8AP2	caspase 8 associated protein 2
	SFPQ	splicing factor proline/glutamine-rich (polypyrimidine tract binding protein associated)
	HCFC1	host cell factor C1 (VP16-accessory protein)
	RFC4	replication factor C (activator 1) 4, 37kDa
	RFC3	replication factor C (activator 1) 3, 38kDa
	VBP1	von Hippel-Lindau binding protein 1
	PUM1	pumilio homolog 1 (Drosophila)
	PARP2	poly (ADP-ribose) polymerase 2
	CDC20	cell division cycle 20 homolog (S. cerevisiae)
	PCMT1	protein-L-isoaspartate (D-aspartate) O-methyltransferase
	YWHAQ	tyrosine 3-monooxygenase/tryptophan 5-monooxygenase activation protein, theta polypeptide
	DVL3	dishevelled, dsh homolog 3 (Drosophila)
	BUB1B	budding uninhibited by benzimidazoles 1 homolog beta (yeast)
	PNN	pinin, desmosome associated protein
	DKC1	dyskeratosis congenita 1, dyskerin
	FANCG	Fanconi anemia, complementation group G
	CDC25C	cell division cycle 25 homolog C (S. pombe)
	FKBP3	FK506 binding protein 3, 25kDa
	SFRS1	splicing factor, arginine/serine-rich 1
	SUPT16H	suppressor of Ty 16 homolog (S. cerevisiae)
	RBBP8	retinoblastoma binding protein 8
	XPO1	exportin 1 (CRM1 homolog, yeast)
	FYN	FYN oncogene related to SRC, FGR, YES
	GINS2	GINS complex subunit 2 (Psf2 homolog)
	HDAC4	histone deacetylase 4
	HNRNPR	heterogeneous nuclear ribonucleoprotein R
	SALL1	sal-like 1 (Drosophila)
	MAD2L1	MAD2 mitotic arrest deficient-like 1 (yeast)
	SMC1A	structural maintenance of chromosomes 1A
	ACP1	acid phosphatase 1, soluble
	ALKBH1	alkB, alkylation repair homolog 1 (E. coli)
	MCM3	minichromosome maintenance complex component 3
	ENO2	enolase 2 (gamma, neuronal)
	EIF2C1	eukaryotic translation initiation factor 2C, 1
	LSM4	LSM4 homolog, U6 small nuclear RNA associated (S. cerevisiae)
	RAD54L	RAD54-like (S. cerevisiae)
	FBXO5	F-box protein 5
	EZH2	enhancer of zeste homolog 2 (Drosophila)
	TOP2A	topoisomerase (DNA) II alpha 170kDa
	RPA2	replication protein A2, 32kDa
	SACS	spastic ataxia of Charlevoix-Saguenay (sacsin)
	CDC7	cell division cycle 7 homolog (S. cerevisiae)
	PPP1R8	protein phosphatase 1, regulatory (inhibitor) subunit 8
	H2AFY	H2A histone family, member Y
	BUB1	budding uninhibited by benzimidazoles 1 homolog (yeast)
	INSM1	insulinoma-associated 1
	SYK	spleen tyrosine kinase
	UBE2M	ubiquitin-conjugating enzyme E2M (UBC12 homolog, yeast)
	MSH6	mutS homolog 6 (E. coli)
	TRMT11	tRNA methyltransferase 11 homolog (S. cerevisiae)
	NASP	nuclear autoantigenic sperm protein (histone-binding)
	SCML2	sex comb on midleg-like 2 (Drosophila)
	RBBP7	retinoblastoma binding protein 7
	APEX1	APEX nuclease (multifunctional DNA repair enzyme) 1
	GUSB	glucuronidase, beta
	POLS	polymerase (DNA directed) sigma
	CACNA1A	calcium channel, voltage-dependent, P/Q type, alpha 1A subunit
	DUS1L	dihydrouridine synthase 1-like (S. cerevisiae)
	SF3B3	splicing factor 3b, subunit 3, 130kDa
	CBX3	chromobox homolog 3 (HP1 gamma homolog, Drosophila)
	RFC5	replication factor C (activator 1) 5, 36.5kDa
	POLE2	polymerase (DNA directed), epsilon 2 (p59 subunit)
	PCSK1	proprotein convertase subtilisin/kexin type 1
	CAMK2B	calcium/calmodulin-dependent protein kinase II beta
	TAF4	TAF4 RNA polymerase II, TATA box binding protein (TBP)-associated factor, 135kDa
	UNG	uracil-DNA glycosylase
	LSM2	LSM2 homolog, U6 small nuclear RNA associated (S. cerevisiae)
	NCBP2	nuclear cap binding protein subunit 2, 20kDa
	UBE2C	ubiquitin-conjugating enzyme E2C
	FOXK2	forkhead box K2
	ESPL1	extra spindle pole bodies homolog 1 (S. cerevisiae)
	SFRS9	splicing factor, arginine/serine-rich 9
chromosome organization----GO:0051276	H2AFZ	H2A histone family, member Z
C=491;O=37;E=9.05;R=4.09;rawP=2.62e-13;adjP=1.14e-11	DDX11	DEAD/H (Asp-Glu-Ala-Asp/His) box polypeptide 11 (CHL1-like helicase homolog, S. cerevisiae)
	CENPF	centromere protein F, 350/400ka (mitosin)
	NDC80	NDC80 homolog, kinetochore complex component (S. cerevisiae)
	RAD54L	RAD54-like (S. cerevisiae)
	H1FX	H1 histone family, member X
	EZH2	enhancer of zeste homolog 2 (Drosophila)
	TOP2A	topoisomerase (DNA) II alpha 170kDa
	VPS72	vacuolar protein sorting 72 homolog (S. cerevisiae)
	MSH2	mutS homolog 2, colon cancer, nonpolyposis type 1 (E. coli)
	NEK2	NIMA (never in mitosis gene a)-related kinase 2
	H2AFY	H2A histone family, member Y
	TLK2	tousled-like kinase 2
	MSH6	mutS homolog 6 (E. coli)
	ZWINT	ZW10 interactor
	CENPA	centromere protein A
	NASP	nuclear autoantigenic sperm protein (histone-binding)
	RBBP7	retinoblastoma binding protein 7
	POLS	polymerase (DNA directed) sigma
	WHSC1	Wolf-Hirschhorn syndrome candidate 1
	SMC2	structural maintenance of chromosomes 2
	MCM2	minichromosome maintenance complex component 2
	DKC1	dyskeratosis congenita 1, dyskerin
	XRCC5	X-ray repair complementing defective repair in Chinese hamster cells 5 (double-strand-break rejoining)
	HMGN2	high-mobility group nucleosomal binding domain 2
	SUPT16H	suppressor of Ty 16 homolog (S. cerevisiae)
	CBX3	chromobox homolog 3 (HP1 gamma homolog, Drosophila)
	YEATS4	YEATS domain containing 4
	CBX1	chromobox homolog 1 (HP1 beta homolog Drosophila )
	HDAC4	histone deacetylase 4
	MAD2L1	MAD2 mitotic arrest deficient-like 1 (yeast)
	SMC1A	structural maintenance of chromosomes 1A
	BAZ1B	bromodomain adjacent to zinc finger domain, 1B
	CENPE	centromere protein E, 312kDa
	CBX5	chromobox homolog 5 (HP1 alpha homolog, Drosophila)
	ESPL1	extra spindle pole bodies homolog 1 (S. cerevisiae)
	HDAC2	histone deacetylase 2
primary metabolic process----GO:0044238	SRM	spermidine synthase
C=7444;O=194;E=137.28;R=1.41;rawP=5.27e-13;adjP=2.20e-11	THOC1	THO complex 1
	HDGF	hepatoma-derived growth factor (high-mobility group protein 1-like)
	ATRX	alpha thalassemia/mental retardation syndrome X-linked (RAD54 homolog, S. cerevisiae)
	CXXC1	CXXC finger 1 (PHD domain)
	PTP4A3	protein tyrosine phosphatase type IVA, member 3
	NLK	nemo-like kinase
	ID4	inhibitor of DNA binding 4, dominant negative helix-loop-helix protein
	UBE2I	ubiquitin-conjugating enzyme E2I (UBC9 homolog, yeast)
	ISL1	ISL LIM homeobox 1
	PCNA	proliferating cell nuclear antigen
	SFRS2	splicing factor, arginine/serine-rich 2
	CPSF1	cleavage and polyadenylation specific factor 1, 160kDa
	ACAA2	acetyl-Coenzyme A acyltransferase 2
	RPS21	ribosomal protein S21
	CDC25B	cell division cycle 25 homolog B (S. pombe)
	SOX11	SRY (sex determining region Y)-box 11
	GLDC	glycine dehydrogenase (decarboxylating)
	DTYMK	deoxythymidylate kinase (thymidylate kinase)
	NONO	non-POU domain containing, octamer-binding
	ZNF195	zinc finger protein 195
	CDK4	cyclin-dependent kinase 4
	RAD51AP1	RAD51 associated protein 1
	CSNK1E	casein kinase 1, epsilon
	PBK	PDZ binding kinase
	TSN	translin
	GMFB	glia maturation factor, beta
	LSM7	LSM7 homolog, U6 small nuclear RNA associated (S. cerevisiae)
	SUMO3	SMT3 suppressor of mif two 3 homolog 3 (S. cerevisiae)
	RRM2	ribonucleotide reductase M2
	POU4F1	POU class 4 homeobox 1
	BRCA1	breast cancer 1, early onset
	PRKRA	protein kinase, interferon-inducible double stranded RNA dependent activator
	SOX4	SRY (sex determining region Y)-box 4
	MCM2	minichromosome maintenance complex component 2
	RFC2	replication factor C (activator 1) 2, 40kDa
	CDC2	cell division cycle 2, G1 to S and G2 to M
	ATP8A2	ATPase, aminophospholipid transporter-like, class I, type 8A, member 2
	PRIM1	primase, DNA, polypeptide 1 (49kDa)
	PLCG1	phospholipase C, gamma 1
	YEATS4	YEATS domain containing 4
	ASCL1	achaete-scute complex homolog 1 (Drosophila)
	BAZ1B	bromodomain adjacent to zinc finger domain, 1B
	TYMS	thymidylate synthetase
	CCNB1IP1	cyclin B1 interacting protein 1
	DMTF1	cyclin D binding myb-like transcription factor 1
	HDAC2	histone deacetylase 2
	RBP1	retinol binding protein 1, cellular
	B4GALT2	UDP-Gal:betaGlcNAc beta 1,4- galactosyltransferase, polypeptide 2
	SSRP1	structure specific recognition protein 1
	MCM6	minichromosome maintenance complex component 6
	KHDRBS1	KH domain containing, RNA binding, signal transduction associated 1
	CENPF	centromere protein F, 350/400ka (mitosin)
	DHX9	DEAH (Asp-Glu-Ala-His) box polypeptide 9
	FOXG1	forkhead box G1
	PSIP1	PC4 and SFRS1 interacting protein 1
	MTAP	methylthioadenosine phosphorylase
	GMNN	geminin, DNA replication inhibitor
	APLP1	amyloid beta (A4) precursor-like protein 1
	RECQL4	RecQ protein-like 4
	LHX2	LIM homeobox 2
	OCRL	oculocerebrorenal syndrome of Lowe
	VPS72	vacuolar protein sorting 72 homolog (S. cerevisiae)
	TTK	TTK protein kinase
	SFRS7	splicing factor, arginine/serine-rich 7, 35kDa
	CTPS	CTP synthase
	MSH2	mutS homolog 2, colon cancer, nonpolyposis type 1 (E. coli)
	NEK2	NIMA (never in mitosis gene a)-related kinase 2
	TIMELESS	timeless homolog (Drosophila)
	YBX1	Y box binding protein 1
	USP1	ubiquitin specific peptidase 1
	CDK2AP1	cyclin-dependent kinase 2 associated protein 1
	UCHL1	ubiquitin carboxyl-terminal esterase L1 (ubiquitin thiolesterase)
	MTHFD1	methylenetetrahydrofolate dehydrogenase (NADP+ dependent) 1, methenyltetrahydrofolate cyclohydrolase, formyltetrahydrofolate synthetase
	SMS	spermine synthase
	ILF2	interleukin enhancer binding factor 2, 45kDa
	FADS1	fatty acid desaturase 1
	ZNF26	zinc finger protein 26
	CDC25A	cell division cycle 25 homolog A (S. pombe)
	TOPBP1	topoisomerase (DNA) II binding protein 1
	ZNF84	zinc finger protein 84
	POLA1	polymerase (DNA directed), alpha 1, catalytic subunit
	DEK	DEK oncogene
	PTPN12	protein tyrosine phosphatase, non-receptor type 12
	WHSC1	Wolf-Hirschhorn syndrome candidate 1
	CBFA2T2	core-binding factor, runt domain, alpha subunit 2; translocated to, 2
	SIP1	survival of motor neuron protein interacting protein 1
	FANCA	Fanconi anemia, complementation group A
	CDK5R1	cyclin-dependent kinase 5, regulatory subunit 1 (p35)
	XRCC5	X-ray repair complementing defective repair in Chinese hamster cells 5 (double-strand-break rejoining)
	HMGN2	high-mobility group nucleosomal binding domain 2
	ITGB3BP	integrin beta 3 binding protein (beta3-endonexin)
	SCG5	secretogranin V (7B2 protein)
	ACLY	ATP citrate lyase
	UBE2S	ubiquitin-conjugating enzyme E2S
	HNRPDL	heterogeneous nuclear ribonucleoprotein D-like
	CBX5	chromobox homolog 5 (HP1 alpha homolog, Drosophila)
	CDK2	cyclin-dependent kinase 2
	STK25	serine/threonine kinase 25 (STE20 homolog, yeast)
	ORC6L	origin recognition complex, subunit 6 like (yeast)
	CDKN2A	cyclin-dependent kinase inhibitor 2A (melanoma, p16, inhibits CDK4)
	HS2ST1	heparan sulfate 2-O-sulfotransferase 1
	CCNE2	cyclin E2
	TCF12	transcription factor 12
	MBD1	methyl-CpG binding domain protein 1
	HOXB7	homeobox B7
	UPF3B	UPF3 regulator of nonsense transcripts homolog B (yeast)
	PPM1D	protein phosphatase 1D magnesium-dependent, delta isoform
	BAT1	HLA-B associated transcript 1
	CNOT7	CCR4-NOT transcription complex, subunit 7
	HNRNPA2B1	heterogeneous nuclear ribonucleoprotein A2/B1
	PRKD3	protein kinase D3
	ASNS	asparagine synthetase
	TDG	thymine-DNA glycosylase
	IARS	isoleucyl-tRNA synthetase
	EXOSC5	exosome component 5
	TLK2	tousled-like kinase 2
	FEN1	flap structure-specific endonuclease 1
	CASP8AP2	caspase 8 associated protein 2
	SFPQ	splicing factor proline/glutamine-rich (polypyrimidine tract binding protein associated)
	HCFC1	host cell factor C1 (VP16-accessory protein)
	RFC4	replication factor C (activator 1) 4, 37kDa
	RFC3	replication factor C (activator 1) 3, 38kDa
	VBP1	von Hippel-Lindau binding protein 1
	PUM1	pumilio homolog 1 (Drosophila)
	PARP2	poly (ADP-ribose) polymerase 2
	CDC20	cell division cycle 20 homolog (S. cerevisiae)
	PCMT1	protein-L-isoaspartate (D-aspartate) O-methyltransferase
	YWHAQ	tyrosine 3-monooxygenase/tryptophan 5-monooxygenase activation protein, theta polypeptide
	DVL3	dishevelled, dsh homolog 3 (Drosophila)
	BUB1B	budding uninhibited by benzimidazoles 1 homolog beta (yeast)
	PNN	pinin, desmosome associated protein
	DKC1	dyskeratosis congenita 1, dyskerin
	FANCG	Fanconi anemia, complementation group G
	CDC25C	cell division cycle 25 homolog C (S. pombe)
	FKBP3	FK506 binding protein 3, 25kDa
	SFRS1	splicing factor, arginine/serine-rich 1
	SUPT16H	suppressor of Ty 16 homolog (S. cerevisiae)
	RBBP8	retinoblastoma binding protein 8
	XPO1	exportin 1 (CRM1 homolog, yeast)
	FYN	FYN oncogene related to SRC, FGR, YES
	PAFAH1B3	platelet-activating factor acetylhydrolase, isoform Ib, subunit 3 (29kDa)
	GINS2	GINS complex subunit 2 (Psf2 homolog)
	HDAC4	histone deacetylase 4
	HNRNPR	heterogeneous nuclear ribonucleoprotein R
	SALL1	sal-like 1 (Drosophila)
	MAD2L1	MAD2 mitotic arrest deficient-like 1 (yeast)
	SMC1A	structural maintenance of chromosomes 1A
	ACP1	acid phosphatase 1, soluble
	ALKBH1	alkB, alkylation repair homolog 1 (E. coli)
	MCM3	minichromosome maintenance complex component 3
	ENO2	enolase 2 (gamma, neuronal)
	DDX11	DEAD/H (Asp-Glu-Ala-Asp/His) box polypeptide 11 (CHL1-like helicase homolog, S. cerevisiae)
	EIF2C1	eukaryotic translation initiation factor 2C, 1
	LSM4	LSM4 homolog, U6 small nuclear RNA associated (S. cerevisiae)
	RAD54L	RAD54-like (S. cerevisiae)
	FBXO5	F-box protein 5
	EZH2	enhancer of zeste homolog 2 (Drosophila)
	TOP2A	topoisomerase (DNA) II alpha 170kDa
	RPA2	replication protein A2, 32kDa
	SACS	spastic ataxia of Charlevoix-Saguenay (sacsin)
	CDC7	cell division cycle 7 homolog (S. cerevisiae)
	PPP1R8	protein phosphatase 1, regulatory (inhibitor) subunit 8
	SHMT2	serine hydroxymethyltransferase 2 (mitochondrial)
	BUB1	budding uninhibited by benzimidazoles 1 homolog (yeast)
	INSM1	insulinoma-associated 1
	SYK	spleen tyrosine kinase
	UBE2M	ubiquitin-conjugating enzyme E2M (UBC12 homolog, yeast)
	MSH6	mutS homolog 6 (E. coli)
	ENOPH1	enolase-phosphatase 1
	TRMT11	tRNA methyltransferase 11 homolog (S. cerevisiae)
	NASP	nuclear autoantigenic sperm protein (histone-binding)
	SCML2	sex comb on midleg-like 2 (Drosophila)
	RBBP7	retinoblastoma binding protein 7
	APEX1	APEX nuclease (multifunctional DNA repair enzyme) 1
	GUSB	glucuronidase, beta
	POLS	polymerase (DNA directed) sigma
	CACNA1A	calcium channel, voltage-dependent, P/Q type, alpha 1A subunit
	DUS1L	dihydrouridine synthase 1-like (S. cerevisiae)
	SF3B3	splicing factor 3b, subunit 3, 130kDa
	CBX3	chromobox homolog 3 (HP1 gamma homolog, Drosophila)
	RFC5	replication factor C (activator 1) 5, 36.5kDa
	POLE2	polymerase (DNA directed), epsilon 2 (p59 subunit)
	PCSK1	proprotein convertase subtilisin/kexin type 1
	CAMK2B	calcium/calmodulin-dependent protein kinase II beta
	TAF4	TAF4 RNA polymerase II, TATA box binding protein (TBP)-associated factor, 135kDa
	UNG	uracil-DNA glycosylase
	LSM2	LSM2 homolog, U6 small nuclear RNA associated (S. cerevisiae)
	NCBP2	nuclear cap binding protein subunit 2, 20kDa
	UBE2C	ubiquitin-conjugating enzyme E2C
	FOXK2	forkhead box K2
	ESPL1	extra spindle pole bodies homolog 1 (S. cerevisiae)
	ACOT7	acyl-CoA thioesterase 7
	SFRS9	splicing factor, arginine/serine-rich 9
chromosome segregation----GO:0007059	TOP2A	topoisomerase (DNA) II alpha 170kDa
C=83;O=16;E=1.53;R=10.45;rawP=1.95e-12;adjP=7.83e-11	ZWINT	ZW10 interactor
	DDX11	DEAD/H (Asp-Glu-Ala-Asp/His) box polypeptide 11 (CHL1-like helicase homolog, S. cerevisiae)
	POLS	polymerase (DNA directed) sigma
	CENPF	centromere protein F, 350/400ka (mitosin)
	MAD2L1	MAD2 mitotic arrest deficient-like 1 (yeast)
	STAG2	stromal antigen 2
	NDC80	NDC80 homolog, kinetochore complex component (S. cerevisiae)
	SMC1A	structural maintenance of chromosomes 1A
	NEK2	NIMA (never in mitosis gene a)-related kinase 2
	BRCA1	breast cancer 1, early onset
	KIF2C	kinesin family member 2C
	SMC2	structural maintenance of chromosomes 2
	CENPE	centromere protein E, 312kDa
	UBE2I	ubiquitin-conjugating enzyme E2I (UBC9 homolog, yeast)
	ESPL1	extra spindle pole bodies homolog 1 (S. cerevisiae)
cellular metabolic process----GO:0044237	SRM	spermidine synthase
C=7309;O=190;E=134.79;R=1.41;rawP=2.57e-12;adjP=9.94e-11	THOC1	THO complex 1
	HDGF	hepatoma-derived growth factor (high-mobility group protein 1-like)
	ATRX	alpha thalassemia/mental retardation syndrome X-linked (RAD54 homolog, S. cerevisiae)
	CXXC1	CXXC finger 1 (PHD domain)
	PTP4A3	protein tyrosine phosphatase type IVA, member 3
	NLK	nemo-like kinase
	ID4	inhibitor of DNA binding 4, dominant negative helix-loop-helix protein
	UBE2I	ubiquitin-conjugating enzyme E2I (UBC9 homolog, yeast)
	ISL1	ISL LIM homeobox 1
	PCNA	proliferating cell nuclear antigen
	SFRS2	splicing factor, arginine/serine-rich 2
	CPSF1	cleavage and polyadenylation specific factor 1, 160kDa
	ACAA2	acetyl-Coenzyme A acyltransferase 2
	RPS21	ribosomal protein S21
	CDC25B	cell division cycle 25 homolog B (S. pombe)
	SOX11	SRY (sex determining region Y)-box 11
	GLDC	glycine dehydrogenase (decarboxylating)
	DTYMK	deoxythymidylate kinase (thymidylate kinase)
	NONO	non-POU domain containing, octamer-binding
	ZNF195	zinc finger protein 195
	CDK4	cyclin-dependent kinase 4
	RAD51AP1	RAD51 associated protein 1
	CSNK1E	casein kinase 1, epsilon
	PBK	PDZ binding kinase
	TSN	translin
	GMFB	glia maturation factor, beta
	LSM7	LSM7 homolog, U6 small nuclear RNA associated (S. cerevisiae)
	SUMO3	SMT3 suppressor of mif two 3 homolog 3 (S. cerevisiae)
	RRM2	ribonucleotide reductase M2
	POU4F1	POU class 4 homeobox 1
	BRCA1	breast cancer 1, early onset
	PRKRA	protein kinase, interferon-inducible double stranded RNA dependent activator
	SOX4	SRY (sex determining region Y)-box 4
	MCM2	minichromosome maintenance complex component 2
	RFC2	replication factor C (activator 1) 2, 40kDa
	CDC2	cell division cycle 2, G1 to S and G2 to M
	ATP8A2	ATPase, aminophospholipid transporter-like, class I, type 8A, member 2
	PRIM1	primase, DNA, polypeptide 1 (49kDa)
	PLCG1	phospholipase C, gamma 1
	YEATS4	YEATS domain containing 4
	ASCL1	achaete-scute complex homolog 1 (Drosophila)
	BAZ1B	bromodomain adjacent to zinc finger domain, 1B
	TYMS	thymidylate synthetase
	CCNB1IP1	cyclin B1 interacting protein 1
	DMTF1	cyclin D binding myb-like transcription factor 1
	HDAC2	histone deacetylase 2
	RBP1	retinol binding protein 1, cellular
	SSRP1	structure specific recognition protein 1
	MCM6	minichromosome maintenance complex component 6
	KHDRBS1	KH domain containing, RNA binding, signal transduction associated 1
	CENPF	centromere protein F, 350/400ka (mitosin)
	DHX9	DEAH (Asp-Glu-Ala-His) box polypeptide 9
	FOXG1	forkhead box G1
	PSIP1	PC4 and SFRS1 interacting protein 1
	MTAP	methylthioadenosine phosphorylase
	GLMN	glomulin, FKBP associated protein
	GMNN	geminin, DNA replication inhibitor
	APLP1	amyloid beta (A4) precursor-like protein 1
	RECQL4	RecQ protein-like 4
	LHX2	LIM homeobox 2
	VPS72	vacuolar protein sorting 72 homolog (S. cerevisiae)
	TTK	TTK protein kinase
	SFRS7	splicing factor, arginine/serine-rich 7, 35kDa
	CTPS	CTP synthase
	MSH2	mutS homolog 2, colon cancer, nonpolyposis type 1 (E. coli)
	NEK2	NIMA (never in mitosis gene a)-related kinase 2
	TIMELESS	timeless homolog (Drosophila)
	YBX1	Y box binding protein 1
	USP1	ubiquitin specific peptidase 1
	CDK2AP1	cyclin-dependent kinase 2 associated protein 1
	UCHL1	ubiquitin carboxyl-terminal esterase L1 (ubiquitin thiolesterase)
	MTHFD1	methylenetetrahydrofolate dehydrogenase (NADP+ dependent) 1, methenyltetrahydrofolate cyclohydrolase, formyltetrahydrofolate synthetase
	SMS	spermine synthase
	ILF2	interleukin enhancer binding factor 2, 45kDa
	FADS1	fatty acid desaturase 1
	ZNF26	zinc finger protein 26
	CDC25A	cell division cycle 25 homolog A (S. pombe)
	TOPBP1	topoisomerase (DNA) II binding protein 1
	ZNF84	zinc finger protein 84
	POLA1	polymerase (DNA directed), alpha 1, catalytic subunit
	DEK	DEK oncogene
	PTPN12	protein tyrosine phosphatase, non-receptor type 12
	WHSC1	Wolf-Hirschhorn syndrome candidate 1
	CBFA2T2	core-binding factor, runt domain, alpha subunit 2; translocated to, 2
	SIP1	survival of motor neuron protein interacting protein 1
	FANCA	Fanconi anemia, complementation group A
	CDK5R1	cyclin-dependent kinase 5, regulatory subunit 1 (p35)
	XRCC5	X-ray repair complementing defective repair in Chinese hamster cells 5 (double-strand-break rejoining)
	HMGN2	high-mobility group nucleosomal binding domain 2
	MTHFD2	methylenetetrahydrofolate dehydrogenase (NADP+ dependent) 2, methenyltetrahydrofolate cyclohydrolase
	ITGB3BP	integrin beta 3 binding protein (beta3-endonexin)
	ACLY	ATP citrate lyase
	UBE2S	ubiquitin-conjugating enzyme E2S
	HNRPDL	heterogeneous nuclear ribonucleoprotein D-like
	CBX5	chromobox homolog 5 (HP1 alpha homolog, Drosophila)
	CDK2	cyclin-dependent kinase 2
	STK25	serine/threonine kinase 25 (STE20 homolog, yeast)
	ORC6L	origin recognition complex, subunit 6 like (yeast)
	CDKN2A	cyclin-dependent kinase inhibitor 2A (melanoma, p16, inhibits CDK4)
	HS2ST1	heparan sulfate 2-O-sulfotransferase 1
	CCNE2	cyclin E2
	TCF12	transcription factor 12
	MBD1	methyl-CpG binding domain protein 1
	HOXB7	homeobox B7
	UPF3B	UPF3 regulator of nonsense transcripts homolog B (yeast)
	PPM1D	protein phosphatase 1D magnesium-dependent, delta isoform
	BAT1	HLA-B associated transcript 1
	CNOT7	CCR4-NOT transcription complex, subunit 7
	HNRNPA2B1	heterogeneous nuclear ribonucleoprotein A2/B1
	PRKD3	protein kinase D3
	ASNS	asparagine synthetase
	TDG	thymine-DNA glycosylase
	IARS	isoleucyl-tRNA synthetase
	EXOSC5	exosome component 5
	TLK2	tousled-like kinase 2
	FEN1	flap structure-specific endonuclease 1
	CASP8AP2	caspase 8 associated protein 2
	SFPQ	splicing factor proline/glutamine-rich (polypyrimidine tract binding protein associated)
	HCFC1	host cell factor C1 (VP16-accessory protein)
	RFC4	replication factor C (activator 1) 4, 37kDa
	RFC3	replication factor C (activator 1) 3, 38kDa
	VBP1	von Hippel-Lindau binding protein 1
	PUM1	pumilio homolog 1 (Drosophila)
	PARP2	poly (ADP-ribose) polymerase 2
	CDC20	cell division cycle 20 homolog (S. cerevisiae)
	PCMT1	protein-L-isoaspartate (D-aspartate) O-methyltransferase
	YWHAQ	tyrosine 3-monooxygenase/tryptophan 5-monooxygenase activation protein, theta polypeptide
	DVL3	dishevelled, dsh homolog 3 (Drosophila)
	BUB1B	budding uninhibited by benzimidazoles 1 homolog beta (yeast)
	PNN	pinin, desmosome associated protein
	DKC1	dyskeratosis congenita 1, dyskerin
	FANCG	Fanconi anemia, complementation group G
	CDC25C	cell division cycle 25 homolog C (S. pombe)
	FKBP3	FK506 binding protein 3, 25kDa
	SFRS1	splicing factor, arginine/serine-rich 1
	SUPT16H	suppressor of Ty 16 homolog (S. cerevisiae)
	RBBP8	retinoblastoma binding protein 8
	FYN	FYN oncogene related to SRC, FGR, YES
	GINS2	GINS complex subunit 2 (Psf2 homolog)
	HDAC4	histone deacetylase 4
	HNRNPR	heterogeneous nuclear ribonucleoprotein R
	SALL1	sal-like 1 (Drosophila)
	MAD2L1	MAD2 mitotic arrest deficient-like 1 (yeast)
	SMC1A	structural maintenance of chromosomes 1A
	ACP1	acid phosphatase 1, soluble
	ALKBH1	alkB, alkylation repair homolog 1 (E. coli)
	MCM3	minichromosome maintenance complex component 3
	ENO2	enolase 2 (gamma, neuronal)
	DDX11	DEAD/H (Asp-Glu-Ala-Asp/His) box polypeptide 11 (CHL1-like helicase homolog, S. cerevisiae)
	EIF2C1	eukaryotic translation initiation factor 2C, 1
	LSM4	LSM4 homolog, U6 small nuclear RNA associated (S. cerevisiae)
	RAD54L	RAD54-like (S. cerevisiae)
	FBXO5	F-box protein 5
	EZH2	enhancer of zeste homolog 2 (Drosophila)
	TOP2A	topoisomerase (DNA) II alpha 170kDa
	RPA2	replication protein A2, 32kDa
	SACS	spastic ataxia of Charlevoix-Saguenay (sacsin)
	CDC7	cell division cycle 7 homolog (S. cerevisiae)
	PPP1R8	protein phosphatase 1, regulatory (inhibitor) subunit 8
	SHMT2	serine hydroxymethyltransferase 2 (mitochondrial)
	BUB1	budding uninhibited by benzimidazoles 1 homolog (yeast)
	INSM1	insulinoma-associated 1
	ME2	malic enzyme 2, NAD(+)-dependent, mitochondrial
	SYK	spleen tyrosine kinase
	UBE2M	ubiquitin-conjugating enzyme E2M (UBC12 homolog, yeast)
	MSH6	mutS homolog 6 (E. coli)
	ENOPH1	enolase-phosphatase 1
	TRMT11	tRNA methyltransferase 11 homolog (S. cerevisiae)
	NASP	nuclear autoantigenic sperm protein (histone-binding)
	SCML2	sex comb on midleg-like 2 (Drosophila)
	RBBP7	retinoblastoma binding protein 7
	APEX1	APEX nuclease (multifunctional DNA repair enzyme) 1
	POLS	polymerase (DNA directed) sigma
	CACNA1A	calcium channel, voltage-dependent, P/Q type, alpha 1A subunit
	DUS1L	dihydrouridine synthase 1-like (S. cerevisiae)
	SF3B3	splicing factor 3b, subunit 3, 130kDa
	CBX3	chromobox homolog 3 (HP1 gamma homolog, Drosophila)
	RFC5	replication factor C (activator 1) 5, 36.5kDa
	POLE2	polymerase (DNA directed), epsilon 2 (p59 subunit)
	PCSK1	proprotein convertase subtilisin/kexin type 1
	CAMK2B	calcium/calmodulin-dependent protein kinase II beta
	TAF4	TAF4 RNA polymerase II, TATA box binding protein (TBP)-associated factor, 135kDa
	UNG	uracil-DNA glycosylase
	LSM2	LSM2 homolog, U6 small nuclear RNA associated (S. cerevisiae)
	NCBP2	nuclear cap binding protein subunit 2, 20kDa
	CENPE	centromere protein E, 312kDa
	UBE2C	ubiquitin-conjugating enzyme E2C
	FOXK2	forkhead box K2
	SFRS9	splicing factor, arginine/serine-rich 9
cell proliferation----GO:0008283	MAPRE1	microtubule-associated protein, RP/EB family, member 1
C=1056;O=51;E=19.47;R=2.62;rawP=1.54e-10;adjP=5.74e-09	DDX11	DEAD/H (Asp-Glu-Ala-Asp/His) box polypeptide 11 (CHL1-like helicase homolog, S. cerevisiae)
	HDGF	hepatoma-derived growth factor (high-mobility group protein 1-like)
	KHDRBS1	KH domain containing, RNA binding, signal transduction associated 1
	CENPF	centromere protein F, 350/400ka (mitosin)
	PPM1D	protein phosphatase 1D magnesium-dependent, delta isoform
	HDGFRP3	hepatoma-derived growth factor, related protein 3
	GNB1	guanine nucleotide binding protein (G protein), beta polypeptide 1
	RACGAP1	Rac GTPase activating protein 1
	ID4	inhibitor of DNA binding 4, dominant negative helix-loop-helix protein
	KIF2C	kinesin family member 2C
	FOXG1	forkhead box G1
	GLMN	glomulin, FKBP associated protein
	PCNA	proliferating cell nuclear antigen
	CDC7	cell division cycle 7 homolog (S. cerevisiae)
	PPP1R8	protein phosphatase 1, regulatory (inhibitor) subunit 8
	TTK	TTK protein kinase
	TIMELESS	timeless homolog (Drosophila)
	BUB1	budding uninhibited by benzimidazoles 1 homolog (yeast)
	CDC25B	cell division cycle 25 homolog B (S. pombe)
	SYK	spleen tyrosine kinase
	SOX11	SRY (sex determining region Y)-box 11
	UCHL1	ubiquitin carboxyl-terminal esterase L1 (ubiquitin thiolesterase)
	CDC25A	cell division cycle 25 homolog A (S. pombe)
	FGF9	fibroblast growth factor 9 (glia-activating factor)
	DTYMK	deoxythymidylate kinase (thymidylate kinase)
	MAPRE2	microtubule-associated protein, RP/EB family, member 2
	NASP	nuclear autoantigenic sperm protein (histone-binding)
	RBBP7	retinoblastoma binding protein 7
	CDK4	cyclin-dependent kinase 4
	POLA1	polymerase (DNA directed), alpha 1, catalytic subunit
	FZD3	frizzled homolog 3 (Drosophila)
	KIF15	kinesin family member 15
	MARCKSL1	MARCKS-like 1
	BUB1B	budding uninhibited by benzimidazoles 1 homolog beta (yeast)
	BRCA1	breast cancer 1, early onset
	DKC1	dyskeratosis congenita 1, dyskerin
	PRKRA	protein kinase, interferon-inducible double stranded RNA dependent activator
	SOX4	SRY (sex determining region Y)-box 4
	CDC25C	cell division cycle 25 homolog C (S. pombe)
	FANCA	Fanconi anemia, complementation group A
	CDK5R1	cyclin-dependent kinase 5, regulatory subunit 1 (p35)
	CXADR	coxsackie virus and adenovirus receptor
	ATP8A2	ATPase, aminophospholipid transporter-like, class I, type 8A, member 2
	XRCC5	X-ray repair complementing defective repair in Chinese hamster cells 5 (double-strand-break rejoining)
	FYN	FYN oncogene related to SRC, FGR, YES
	HDAC4	histone deacetylase 4
	ASCL1	achaete-scute complex homolog 1 (Drosophila)
	CDK2	cyclin-dependent kinase 2
	HDAC2	histone deacetylase 2
	CDKN2A	cyclin-dependent kinase inhibitor 2A (melanoma, p16, inhibits CDK4)
cell cycle checkpoint----GO:0000075	CCNE2	cyclin E2
C=82;O=14;E=1.51;R=9.26;rawP=2.68e-10;adjP=9.65e-09	RBBP8	retinoblastoma binding protein 8
	ZWINT	ZW10 interactor
	CENPF	centromere protein F, 350/400ka (mitosin)
	MAD2L1	MAD2 mitotic arrest deficient-like 1 (yeast)
	TTK	TTK protein kinase
	SMC1A	structural maintenance of chromosomes 1A
	MSH2	mutS homolog 2, colon cancer, nonpolyposis type 1 (E. coli)
	BUB1	budding uninhibited by benzimidazoles 1 homolog (yeast)
	BUB1B	budding uninhibited by benzimidazoles 1 homolog beta (yeast)
	BRCA1	breast cancer 1, early onset
	CENPE	centromere protein E, 312kDa
[truncated: 383 more rows]
