# Supplementary material for: Co-expression network analysis identifies Spleen Tyrosine Kinase (SYK) as a candidate oncogenic driver in a subset of small-cell lung cancer
Source: BMC Syst Biol. 2013 Dec 9;7(Suppl 5):S1. doi: 10.1186/1752-0509-7-S5-S1 (PMC4029366; doi:10.1186/1752-0509-7-S5-S1)
Supplement: Additional file 5 — SCLC specific hub network signature (SSHN) gene KEGG pathway enrichment analysis. This table shows the enriched Kyoto Encyclopedia of Genes and Genomes (KEGG) canonical pathways and genes within the SSHN contained within those categories. This enrichment analysis was performed using Webgestalt [33] as described in Materials and Methods. For each KEGG pathway, the first row lists the KEGG pathway name, and corresponding KEGG ID. The second row lists number of reference genes in the category (C), number of genes in the gene set and also in the category (O), expected number in the category (E), Ratio of enrichment (R), p value from hypergeometric test (rawP), and p value adjusted by the multiple test adjustment (adjP). Finally, genes in the pathway are listed. For each gene, the table lists the Gene symbol, and description. [file 1752-0509-7-S5-S1-S5.xls]

## Sheet: Table S4 - KEGG enrichment
KEGG pathways	Gene Symbol	Gene name
Cell cycle----04110	CCNE2	cyclin E2
C=128;O=25;E=0.79;R=31.74;rawP=2.56e-30;adjP=1.54e-28	CDC25A	cell division cycle 25 homolog A (S. pombe)
	MCM6	minichromosome maintenance complex component 6
	CDK4	cyclin-dependent kinase 4
	CDC20	cell division cycle 20 homolog (S. cerevisiae)
	STAG2	stromal antigen 2
	YWHAQ	tyrosine 3-monooxygenase/tryptophan 5-monooxygenase activation protein, theta polypeptide
	BUB1B	budding uninhibited by benzimidazoles 1 homolog beta (yeast)
	MCM2	minichromosome maintenance complex component 2
	CDC25C	cell division cycle 25 homolog C (S. pombe)
	CDC2	cell division cycle 2, G1 to S and G2 to M
	PCNA	proliferating cell nuclear antigen
	CDC7	cell division cycle 7 homolog (S. cerevisiae)
	TTK	TTK protein kinase
	MAD2L1	MAD2 mitotic arrest deficient-like 1 (yeast)
	SMC1A	structural maintenance of chromosomes 1A
	BUB1	budding uninhibited by benzimidazoles 1 homolog (yeast)
	CDC25B	cell division cycle 25 homolog B (S. pombe)
	CCNB2	cyclin B2
	CDK2	cyclin-dependent kinase 2
	ESPL1	extra spindle pole bodies homolog 1 (S. cerevisiae)
	ORC6L	origin recognition complex, subunit 6 like (yeast)
	CDKN2A	cyclin-dependent kinase inhibitor 2A (melanoma, p16, inhibits CDK4)
	HDAC2	histone deacetylase 2
	MCM3	minichromosome maintenance complex component 3
KEGG pathway----DNA replication----03030	RPA2	replication protein A2, 32kDa
C=36;O=13;E=0.22;R=58.68;rawP=2.79e-20;adjP=8.37e-19	RFC4	replication factor C (activator 1) 4, 37kDa
	MCM6	minichromosome maintenance complex component 6
	RFC3	replication factor C (activator 1) 3, 38kDa
	PCNA	proliferating cell nuclear antigen
	RFC5	replication factor C (activator 1) 5, 36.5kDa
	POLE2	polymerase (DNA directed), epsilon 2 (p59 subunit)
	POLA1	polymerase (DNA directed), alpha 1, catalytic subunit
	MCM2	minichromosome maintenance complex component 2
	RFC2	replication factor C (activator 1) 2, 40kDa
	FEN1	flap structure-specific endonuclease 1
	MCM3	minichromosome maintenance complex component 3
	PRIM1	primase, DNA, polypeptide 1 (49kDa)
Oocyte meiosis----04114	CCNE2	cyclin E2
C=114;O=13;E=0.70;R=18.53;rawP=3.42e-13;adjP=6.84e-12	CAMK2B	calcium/calmodulin-dependent protein kinase II beta
	MAD2L1	MAD2 mitotic arrest deficient-like 1 (yeast)
	CDC20	cell division cycle 20 homolog (S. cerevisiae)
	SMC1A	structural maintenance of chromosomes 1A
	YWHAQ	tyrosine 3-monooxygenase/tryptophan 5-monooxygenase activation protein, theta polypeptide
	BUB1	budding uninhibited by benzimidazoles 1 homolog (yeast)
	CCNB2	cyclin B2
	CDK2	cyclin-dependent kinase 2
	CDC25C	cell division cycle 25 homolog C (S. pombe)
	ESPL1	extra spindle pole bodies homolog 1 (S. cerevisiae)
	CDC2	cell division cycle 2, G1 to S and G2 to M
	FBXO5	F-box protein 5
Mismatch repair----03430	RPA2	replication protein A2, 32kDa
C=23;O=8;E=0.14;R=56.52;rawP=8.42e-13;adjP=1.26e-11	RFC4	replication factor C (activator 1) 4, 37kDa
	RFC3	replication factor C (activator 1) 3, 38kDa
	PCNA	proliferating cell nuclear antigen
	RFC5	replication factor C (activator 1) 5, 36.5kDa
	RFC2	replication factor C (activator 1) 2, 40kDa
	MSH6	mutS homolog 6 (E. coli)
	MSH2	mutS homolog 2, colon cancer, nonpolyposis type 1 (E. coli)
KEGG pathway----Spliceosome----03040	SFRS2	splicing factor, arginine/serine-rich 2
C=128;O=11;E=0.79;R=13.97;rawP=5.07e-10;adjP=6.08e-09	THOC1	THO complex 1
	SFRS7	splicing factor, arginine/serine-rich 7, 35kDa
	LSM7	LSM7 homolog, U6 small nuclear RNA associated (S. cerevisiae)
	BAT1	HLA-B associated transcript 1
	LSM2	LSM2 homolog, U6 small nuclear RNA associated (S. cerevisiae)
	NCBP2	nuclear cap binding protein subunit 2, 20kDa
	LSM4	LSM4 homolog, U6 small nuclear RNA associated (S. cerevisiae)
	SFRS9	splicing factor, arginine/serine-rich 9
	SFRS1	splicing factor, arginine/serine-rich 1
	SF3B3	splicing factor 3b, subunit 3, 130kDa
KEGG pathway----Base excision repair----03410	TDG	thymine-DNA glycosylase
C=35;O=7;E=0.22;R=32.50;rawP=1.80e-09;adjP=1.80e-08	PCNA	proliferating cell nuclear antigen
	POLE2	polymerase (DNA directed), epsilon 2 (p59 subunit)
	APEX1	APEX nuclease (multifunctional DNA repair enzyme) 1
	PARP2	poly (ADP-ribose) polymerase 2
	FEN1	flap structure-specific endonuclease 1
	UNG	uracil-DNA glycosylase
KEGG pathway----RNA degradation----03018	ENO2	enolase 2 (gamma, neuronal)
C=59;O=8;E=0.36;R=22.03;rawP=3.14e-09;adjP=2.69e-08	POLS	polymerase (DNA directed) sigma
	EXOSC5	exosome component 5
	LSM7	LSM7 homolog, U6 small nuclear RNA associated (S. cerevisiae)
	EDC4	enhancer of mRNA decapping 4
	LSM2	LSM2 homolog, U6 small nuclear RNA associated (S. cerevisiae)
	LSM4	LSM4 homolog, U6 small nuclear RNA associated (S. cerevisiae)
	CNOT7	CCR4-NOT transcription complex, subunit 7
KEGG pathway----Nucleotide excision repair----03420	RPA2	replication protein A2, 32kDa
C=44;O=7;E=0.27;R=25.85;rawP=9.78e-09;adjP=7.34e-08	RFC4	replication factor C (activator 1) 4, 37kDa
	RFC3	replication factor C (activator 1) 3, 38kDa
	PCNA	proliferating cell nuclear antigen
	RFC5	replication factor C (activator 1) 5, 36.5kDa
	POLE2	polymerase (DNA directed), epsilon 2 (p59 subunit)
	RFC2	replication factor C (activator 1) 2, 40kDa
KEGG pathway----p53 signaling pathway----04115	CCNE2	cyclin E2
C=69;O=8;E=0.42;R=18.84;rawP=1.12e-08;adjP=7.47e-08	CDK4	cyclin-dependent kinase 4
	PPM1D	protein phosphatase 1D magnesium-dependent, delta isoform
	RRM2	ribonucleotide reductase M2
	CDK2	cyclin-dependent kinase 2
	CCNB2	cyclin B2
	CDC2	cell division cycle 2, G1 to S and G2 to M
	CDKN2A	cyclin-dependent kinase inhibitor 2A (melanoma, p16, inhibits CDK4)
KEGG pathway----Progesterone-mediated oocyte maturation----04914	CDC25A	cell division cycle 25 homolog A (S. pombe)
C=86;O=8;E=0.53;R=15.12;rawP=6.52e-08;adjP=3.91e-07	MAD2L1	MAD2 mitotic arrest deficient-like 1 (yeast)
	BUB1	budding uninhibited by benzimidazoles 1 homolog (yeast)
	CDC25B	cell division cycle 25 homolog B (S. pombe)
	CDC25C	cell division cycle 25 homolog C (S. pombe)
	CDK2	cyclin-dependent kinase 2
	CCNB2	cyclin B2
	CDC2	cell division cycle 2, G1 to S and G2 to M
KEGG pathway----Metabolic pathways----01100	SRM	spermidine synthase
C=1104;O=23;E=6.79;R=3.39;rawP=4.58e-07;adjP=2.50e-06	DTYMK	deoxythymidylate kinase (thymidylate kinase)
	ENO2	enolase 2 (gamma, neuronal)
	GUSB	glucuronidase, beta
	POLA1	polymerase (DNA directed), alpha 1, catalytic subunit
	RRM2	ribonucleotide reductase M2
	MTAP	methylthioadenosine phosphorylase
	PRIM1	primase, DNA, polypeptide 1 (49kDa)
	PLCG1	phospholipase C, gamma 1
	MTHFD2	methylenetetrahydrofolate dehydrogenase (NADP+ dependent) 2, methenyltetrahydrofolate cyclohydrolase
	ASNS	asparagine synthetase
	POLE2	polymerase (DNA directed), epsilon 2 (p59 subunit)
	PAFAH1B3	platelet-activating factor acetylhydrolase, isoform Ib, subunit 3 (29kDa)
	OCRL	oculocerebrorenal syndrome of Lowe
	ACLY	ATP citrate lyase
	ACAA2	acetyl-Coenzyme A acyltransferase 2
	CTPS	CTP synthase
	TYMS	thymidylate synthetase
	SHMT2	serine hydroxymethyltransferase 2 (mitochondrial)
	B4GALT2	UDP-Gal:betaGlcNAc beta 1,4- galactosyltransferase, polypeptide 2
	SMS	spermine synthase
	GLDC	glycine dehydrogenase (decarboxylating)
	MTHFD1	methylenetetrahydrofolate dehydrogenase (NADP+ dependent) 1, methenyltetrahydrofolate cyclohydrolase, formyltetrahydrofolate synthetase
KEGG pathway----One carbon pool by folate----00670	TYMS	thymidylate synthetase
C=16;O=4;E=0.10;R=40.63;rawP=2.41e-06;adjP=1.21e-05	SHMT2	serine hydroxymethyltransferase 2 (mitochondrial)
	MTHFD2	methylenetetrahydrofolate dehydrogenase (NADP+ dependent) 2, methenyltetrahydrofolate cyclohydrolase
	MTHFD1	methylenetetrahydrofolate dehydrogenase (NADP+ dependent) 1, methenyltetrahydrofolate cyclohydrolase, formyltetrahydrofolate synthetase
KEGG pathway----Pyrimidine metabolism----00240	TYMS	thymidylate synthetase
C=98;O=7;E=0.60;R=11.61;rawP=2.66e-06;adjP=1.23e-05	RRM2	ribonucleotide reductase M2
	DTYMK	deoxythymidylate kinase (thymidylate kinase)
	POLE2	polymerase (DNA directed), epsilon 2 (p59 subunit)
	POLA1	polymerase (DNA directed), alpha 1, catalytic subunit
	CTPS	CTP synthase
	PRIM1	primase, DNA, polypeptide 1 (49kDa)
KEGG pathway----Pathways in cancer----05200	CCNE2	cyclin E2
C=330;O=11;E=2.03;R=5.42;rawP=7.47e-06;adjP=3.20e-05	FGF9	fibroblast growth factor 9 (glia-activating factor)
	PLCG1	phospholipase C, gamma 1
	CDK4	cyclin-dependent kinase 4
	FZD3	frizzled homolog 3 (Drosophila)
	MSH2	mutS homolog 2, colon cancer, nonpolyposis type 1 (E. coli)
	DVL3	dishevelled, dsh homolog 3 (Drosophila)
	CDK2	cyclin-dependent kinase 2
	CDKN2A	cyclin-dependent kinase inhibitor 2A (melanoma, p16, inhibits CDK4)
	HDAC2	histone deacetylase 2
	MSH6	mutS homolog 6 (E. coli)
KEGG pathway----Cysteine and methionine metabolism----00270	ENOPH1	enolase-phosphatase 1
C=34;O=4;E=0.21;R=19.12;rawP=5.63e-05;adjP=0.0002	SRM	spermidine synthase
	MTAP	methylthioadenosine phosphorylase
	SMS	spermine synthase
KEGG pathway----Ubiquitin mediated proteolysis----04120	UBE2S	ubiquitin-conjugating enzyme E2S
C=138;O=6;E=0.85;R=7.07;rawP=0.0002;adjP=0.0008	BRCA1	breast cancer 1, early onset
	UBE2I	ubiquitin-conjugating enzyme E2I (UBC9 homolog, yeast)
	UBE2C	ubiquitin-conjugating enzyme E2C
	UBE2M	ubiquitin-conjugating enzyme E2M (UBC12 homolog, yeast)
	CDC20	cell division cycle 20 homolog (S. cerevisiae)
KEGG pathway----Glioma----05214	PLCG1	phospholipase C, gamma 1
C=65;O=4;E=0.40;R=10.00;rawP=0.0007;adjP=0.0025	CAMK2B	calcium/calmodulin-dependent protein kinase II beta
	CDK4	cyclin-dependent kinase 4
	CDKN2A	cyclin-dependent kinase inhibitor 2A (melanoma, p16, inhibits CDK4)
KEGG pathway----Adherens junction----04520	ACP1	acid phosphatase 1, soluble
C=77;O=4;E=0.47;R=8.44;rawP=0.0013;adjP=0.0043	NLK	nemo-like kinase
	FYN	FYN oncogene related to SRC, FGR, YES
	WASF1	WAS protein family, member 1
KEGG pathway----Colorectal cancer----05210	DVL3	dishevelled, dsh homolog 3 (Drosophila)
C=84;O=4;E=0.52;R=7.74;rawP=0.0018;adjP=0.0057	FZD3	frizzled homolog 3 (Drosophila)
	MSH6	mutS homolog 6 (E. coli)
	MSH2	mutS homolog 2, colon cancer, nonpolyposis type 1 (E. coli)
KEGG pathway----Wnt signaling pathway----04310	NLK	nemo-like kinase
C=151;O=5;E=0.93;R=5.38;rawP=0.0025;adjP=0.0075	DVL3	dishevelled, dsh homolog 3 (Drosophila)
	CAMK2B	calcium/calmodulin-dependent protein kinase II beta
	CSNK1E	casein kinase 1, epsilon
	FZD3	frizzled homolog 3 (Drosophila)
KEGG pathway----Notch signaling pathway----04330	DVL3	dishevelled, dsh homolog 3 (Drosophila)
C=47;O=3;E=0.29;R=10.37;rawP=0.0031;adjP=0.0085	DLL3	delta-like 3 (Drosophila)
	HDAC2	histone deacetylase 2
KEGG pathway----Fc gamma R-mediated phagocytosis----04666	MARCKSL1	MARCKS-like 1
C=97;O=4;E=0.60;R=6.70;rawP=0.0031;adjP=0.0085	PLCG1	phospholipase C, gamma 1
	WASF1	WAS protein family, member 1
	SYK	spleen tyrosine kinase
KEGG pathway----Non-homologous end-joining----03450	FEN1	flap structure-specific endonuclease 1
C=14;O=2;E=0.09;R=23.22;rawP=0.0033;adjP=0.0086	XRCC5	X-ray repair complementing defective repair in Chinese hamster cells 5 (double-strand-break rejoining)
KEGG pathway----Glutathione metabolism----00480	RRM2	ribonucleotide reductase M2
C=50;O=3;E=0.31;R=9.75;rawP=0.0036;adjP=0.0090	SRM	spermidine synthase
	SMS	spermine synthase
KEGG pathway----Glyoxylate and dicarboxylate metabolism----00630	MTHFD2	methylenetetrahydrofolate dehydrogenase (NADP+ dependent) 2, methenyltetrahydrofolate cyclohydrolase
C=15;O=2;E=0.09;R=21.67;rawP=0.0038;adjP=0.0091	MTHFD1	methylenetetrahydrofolate dehydrogenase (NADP+ dependent) 1, methenyltetrahydrofolate cyclohydrolase, formyltetrahydrofolate synthetase
KEGG pathway----Non-small cell lung cancer----05223	PLCG1	phospholipase C, gamma 1
C=54;O=3;E=0.33;R=9.03;rawP=0.0045;adjP=0.0104	CDK4	cyclin-dependent kinase 4
	CDKN2A	cyclin-dependent kinase inhibitor 2A (melanoma, p16, inhibits CDK4)
KEGG pathway----Biosynthesis of unsaturated fatty acids----01040	FADS1	fatty acid desaturase 1
C=22;O=2;E=0.14;R=14.77;rawP=0.0080;adjP=0.0166	ACOT7	acyl-CoA thioesterase 7
KEGG pathway----beta-Alanine metabolism----00410	SRM	spermidine synthase
C=22;O=2;E=0.14;R=14.77;rawP=0.0080;adjP=0.0166	SMS	spermine synthase
KEGG pathway----Neurotrophin signaling pathway----04722	YWHAQ	tyrosine 3-monooxygenase/tryptophan 5-monooxygenase activation protein, theta polypeptide
C=126;O=4;E=0.78;R=5.16;rawP=0.0078;adjP=0.0166	PLCG1	phospholipase C, gamma 1
	NGFRAP1	nerve growth factor receptor (TNFRSF16) associated protein 1
	CAMK2B	calcium/calmodulin-dependent protein kinase II beta
KEGG pathway----Melanoma----05218	FGF9	fibroblast growth factor 9 (glia-activating factor)
C=71;O=3;E=0.44;R=6.87;rawP=0.0097;adjP=0.0194	CDK4	cyclin-dependent kinase 4
	CDKN2A	cyclin-dependent kinase inhibitor 2A (melanoma, p16, inhibits CDK4)
KEGG pathway----Chronic myeloid leukemia----05220	CDK4	cyclin-dependent kinase 4
C=75;O=3;E=0.46;R=6.50;rawP=0.0112;adjP=0.0217	CDKN2A	cyclin-dependent kinase inhibitor 2A (melanoma, p16, inhibits CDK4)
	HDAC2	histone deacetylase 2
KEGG pathway----Fc epsilon RI signaling pathway----04664	PLCG1	phospholipase C, gamma 1
C=79;O=3;E=0.49;R=6.17;rawP=0.0129;adjP=0.0235	FYN	FYN oncogene related to SRC, FGR, YES
	SYK	spleen tyrosine kinase
KEGG pathway----Homologous recombination----03440	RPA2	replication protein A2, 32kDa
C=28;O=2;E=0.17;R=11.61;rawP=0.0128;adjP=0.0235	RAD54L	RAD54-like (S. cerevisiae)
KEGG pathway----Purine metabolism----00230	RRM2	ribonucleotide reductase M2
C=151;O=4;E=0.93;R=4.30;rawP=0.0144;adjP=0.0254	POLE2	polymerase (DNA directed), epsilon 2 (p59 subunit)
	POLA1	polymerase (DNA directed), alpha 1, catalytic subunit
	PRIM1	primase, DNA, polypeptide 1 (49kDa)
KEGG pathway----Glycine, serine and threonine metabolism----00260	SHMT2	serine hydroxymethyltransferase 2 (mitochondrial)
C=31;O=2;E=0.19;R=10.48;rawP=0.0156;adjP=0.0260	GLDC	glycine dehydrogenase (decarboxylating)
KEGG pathway----Small cell lung cancer----05222	CCNE2	cyclin E2
C=84;O=3;E=0.52;R=5.80;rawP=0.0152;adjP=0.0260	CDK2	cyclin-dependent kinase 2
	CDK4	cyclin-dependent kinase 4
KEGG pathway----Prion diseases----05020	FYN	FYN oncogene related to SRC, FGR, YES
C=35;O=2;E=0.22;R=9.29;rawP=0.0196;adjP=0.0318	NCAM1	neural cell adhesion molecule 1
KEGG pathway----Melanogenesis----04916	DVL3	dishevelled, dsh homolog 3 (Drosophila)
C=102;O=3;E=0.63;R=4.78;rawP=0.0253;adjP=0.0399	CAMK2B	calcium/calmodulin-dependent protein kinase II beta
	FZD3	frizzled homolog 3 (Drosophila)
KEGG pathway----MAPK signaling pathway----04010	NLK	nemo-like kinase
C=269;O=5;E=1.66;R=3.02;rawP=0.0260;adjP=0.0400	FGF9	fibroblast growth factor 9 (glia-activating factor)
	CDC25B	cell division cycle 25 homolog B (S. pombe)
	STMN1	stathmin 1
	CACNA1A	calcium channel, voltage-dependent, P/Q type, alpha 1A subunit
KEGG pathway----Bladder cancer----05219	CDK4	cyclin-dependent kinase 4
C=42;O=2;E=0.26;R=7.74;rawP=0.0276;adjP=0.0414	CDKN2A	cyclin-dependent kinase inhibitor 2A (melanoma, p16, inhibits CDK4)
KEGG pathway----T cell receptor signaling pathway----04660	PLCG1	phospholipase C, gamma 1
C=108;O=3;E=0.66;R=4.51;rawP=0.0293;adjP=0.0429	FYN	FYN oncogene related to SRC, FGR, YES
	CDK4	cyclin-dependent kinase 4
