# Supplementary material for: Co-expression network analysis identifies Spleen Tyrosine Kinase (SYK) as a candidate oncogenic driver in a subset of small-cell lung cancer
Source: BMC Syst Biol. 2013 Dec 9;7(Suppl 5):S1. doi: 10.1186/1752-0509-7-S5-S1 (PMC4029366; doi:10.1186/1752-0509-7-S5-S1)
Supplement: Additional file 6 — Kinase hubs of SSHN. This table shows expression values for twenty kinase genes (identified by WGCNA analysis) enriched in SSHN across various datasets. RNAseq data shows comparisons of differential expression of SCLC versus normal lung and associated statistics such as p-value and False discovery rates (FDR). Shotgun proteomic data denotes the comparison of rate ratios (obtained from Shotgun data, see Materials and methods) of SCLC versus normal bronchiolar epithelium and SCLC versus normal alveolar epithelium. [file 1752-0509-7-S5-S1-S6.xls]

## Sheet: Table S5-SSHN kinase hubs
Gene information			WGCNA metrics for intramodular connecitivity, Gene significance and T-test Statistic						Shotgun proteomic data						RNAseq data (25-bp)
ID	Location	Type(s)	MODULE	KMEBLUE	GS.SCLC	T-TEST STATISTIC-GENEXP	p-value	FDR	SCLCvsBronchial epithelium Rate ratio	Poisson_Pvalue	Poisson_FDR	SCLCvsAlveolar epithelium Rate ratio	Poisson_Pvalue2	Poisson_FDR3	Mean (SCLC)	Mean (Normal)	P-value (SCLC)	FDR adjusted P-value (SCLC)
CDK4	Nucleus	kinase	yellow	0.398273	0.883824	6.703	8.9e-05	0.003	-0.0514149	1	1	-0.74601	1	1	208.02	26.2824	1.90302e-07	5.46166e-05
DTYMK	Cytoplasm	kinase	blue	0.73192	0.844931	7.302	4.44e-05	0.003	1.06936	0.1197	0.2084	2.95604	0.0085	0.0266	3.44113	0.954753	0.0047932	0.00893278
SYK	Cytoplasm	kinase	blue	0.635547	0.826096	4.667	0.00266	0.017	26.7935	0.0998	0.1781	26.0989	0.1712	0.239	0.770973	0.285704	0.00696815	0.011844
CDC2	Nucleus	kinase	blue	0.615138	0.841228	5.433	0.000489	0.007	28.2362	0.0998	0.1781	27.5416	0.1712	0.239	#N/A	#N/A	#N/A	#N/A
CDK2	Nucleus	kinase	blue	0.813546	0.885118	8.283	4.02e-06	0.001	#N/A	#N/A	#N/A	#N/A	#N/A	#N/A	5.42382	0.444168	0.000239147	0.00132869
CDC7	Nucleus	kinase	blue	0.915386	0.839631	6.348	3.68e-05	0.002	#N/A	#N/A	#N/A	#N/A	#N/A	#N/A	1.00922	0.0830575	0.00057998	0.00211053
FYN	Plasma Membrane	kinase	blue	0.771345	0.809894	6.103	8.3e-05	0.003	#N/A	#N/A	#N/A	#N/A	#N/A	#N/A	10.7748	0.591148	0.000665613	0.00231662
BUB1	Nucleus	kinase	blue	0.530025	0.844741	6.09	7.44e-05	0.003	#N/A	#N/A	#N/A	#N/A	#N/A	#N/A	36.8445	1.1555	0.000716467	0.00241259
PBK	Cytoplasm	kinase	blue	0.63078	0.867627	5.743	0.00062	0.008	#N/A	#N/A	#N/A	#N/A	#N/A	#N/A	44.3023	0.984071	0.000343411	0.00164265
NEK2	Cytoplasm	kinase	blue	0.667861	0.853249	5.518	0.000624	0.008	#N/A	#N/A	#N/A	#N/A	#N/A	#N/A	15.8659	1.47427	3.44664e-05	0.000989186
TTK	Nucleus	kinase	blue	0.704092	0.86656	5.393	0.0015	0.013	#N/A	#N/A	#N/A	#N/A	#N/A	#N/A	0.926709	0.0409683	0.000208963	0.00132869
STK25	Cytoplasm	kinase	blue	0.740839	0.751362	5.019	0.000402	0.007	#N/A	#N/A	#N/A	#N/A	#N/A	#N/A	91.1644	31.0777	0.00588725	0.0103659
CDK5R1	Nucleus	kinase	blue	0.891756	0.735788	5.007	0.00069	0.008	#N/A	#N/A	#N/A	#N/A	#N/A	#N/A	20.5632	1.13017	6.0467e-05	0.00103531
NLK	Nucleus	kinase	blue	0.539881	0.750594	5.006	0.000409	0.007	#N/A	#N/A	#N/A	#N/A	#N/A	#N/A	18.2468	8.33942	0.0368493	0.0457825
CSNK1E	Cytoplasm	kinase	blue	0.691969	0.758868	4.874	0.000387	0.006	#N/A	#N/A	#N/A	#N/A	#N/A	#N/A	2.83195	1.25658	0.0168093	0.0236484
PRKD3	unknown	kinase	blue	0.534781	0.764809	4.738	0.000509	0.007	#N/A	#N/A	#N/A	#N/A	#N/A	#N/A	18.6005	4.31658	0.00104703	0.00294606
BRD3	Nucleus	kinase	blue	0.774972	0.74021	4.642	0.000584	0.008	#N/A	#N/A	#N/A	#N/A	#N/A	#N/A	24.3405	5.1199	0.00146226	0.00374705
BUB1B	Nucleus	kinase	blue	0.607665	0.814222	4.628	0.00215	0.015	#N/A	#N/A	#N/A	#N/A	#N/A	#N/A	33.0484	0.963844	0.000290493	0.00146266
CAMK2B	Cytoplasm	kinase	blue	0.867281	0.699266	4.612	0.00164	0.013	#N/A	#N/A	#N/A	#N/A	#N/A	#N/A	1.51183	0.0328172	0.0896061	0.105397
TLK2	Cytoplasm	kinase	blue	0.672731	0.758646	4.586	0.000689	0.008	#N/A	#N/A	#N/A	#N/A	#N/A	#N/A	0.315878	0.602432	0.452278	0.493551
